# Supplementary material for: Noninvasive vagus nerve stimulation alters neural response and physiological autonomic tone to noxious thermal challenge
Source: PLoS One. 2019 Feb 13;14(2):e0201212. doi: 10.1371/journal.pone.0201212 (PMC6373934; doi:10.1371/journal.pone.0201212)
Supplement: S1 Data Set — This data set contains demographic information and pain rating data sets. (XLSX) [file pone.0201212.s006.xlsx]

## Sheet: Sheet1
Subject	Treat	Pain_Score_1	Pain_Score_2	Pain_Score_3	Pain_Score_4	Pain_Score_5	gender	race	ethnicity	PCL	McGill_Pain	BAI	BDI_2	WarmTh1	WarmTh2	WarmTh3	WarmTh4	WarmTh5	WarmThAvg	HeatTol1	HeatTol2	HeatTol3	HeatTol4	HeatTol5	HeatTolAvg	TolPain1	TolPain2	TolPain3	TolPain4	TolPain5	EDA_mean_HP1_Norm	EDA_mean_HP2_Norm	EDA_mean_HP3_Norm	EDA_mean_HP4_Norm	EDA_mean_HP5_Norm	EDA_PP_HP1_Norm	EDA_PP_HP2_Norm	EDA_PP_HP3_Norm	EDA_PP_HP4_Norm	EDA_PP_HP5_Norm	Pain_Score_HP1_Norm	Pain_Score_HP2_Norm	Pain_Score_HP3_Norm	Pain_Score_HP4_Norm	Pain_Score_HP5_Norm	EDA_mean_HP1_Norm2	EDA_mean_HP2_Norm2	EDA_mean_HP3_Norm2	EDA_mean_HP4_Norm2
4	0	9	9	10	9	7	0	2	2	17	4	1	1	44.8	41.5	41.8	40.8	41.9	42.16	48.8	47.7	48.3	47.6	47.4	47.96	8	8	8	8	8	1	1.08	1.08	1.05	1.03	1	0.63	0.51	0.57	0.7	1	1	1.11	1	0.78	1.42	1.54	1.53	1.49
6	0	6.5	6	7	7	6	0	1	2	17	11	3	1	41	44.3	37.4	45.1	46.6	42.88	50	50	50	50	50	50	6	5	6	6	6	1	1.09	1.04	1	0.98	1	0.73	0.93	0.84	0.68	1	0.92	1.08	1.08	0.92	1.45	1.59	1.51	1.46
8	0	7	6.5	6	8	7	0	1	2	17	0	1	0	46.8	45.5	43.4	48.1	46.4	46.04	50	50	50	50	50	50	8	8	8	8	8	1	0.9	0.85	0.8	0.77	1	0.11	0.43	0.13	0.11	1	0.93	0.86	1.14	1	1.37	1.24	1.16	1.1
9	0	9	10	10	10		0	1	1	17	0	0	0	38.7	37.7	39.1	38.9	41.3	39.14	45.9	47.4	47.4	48.8	49.5	47.8	8	9	9	9	10	1	1.29	1.4	1.48		1	1.08	1.01	0.78		1	1.11	1.11	1.11		1.63	2.1	2.28	2.41
12	0	3.5	5	4	4	5	1	1	2	17	8	1	0	34.9	40.1	39.7	43.1	43.7	40.3	44.9	46.7	47.8	48.3	47.8	47.1	4	3	5	5	4	1	1.06	1.05	1.02	1	1	0.76	0.67	0.9	0.95	1	1.43	1.14	1.14	1.43	1.17	1.24	1.23	1.19
16	0	5	5	5	4	4	0	1	2	19	10	6	5	38.4	36.4	47.7	47.1	47.5	43.42	50	50	50	50	50	50	8	8	5	6	5	1	1.02	0.89	0.86	0.83	1	0.86	0.35	0.16	0.14	1	1	1	0.8	0.8	1.15	1.18	1.02	0.99
17	0	8	8	8	8	8	1	3	2	17	0	0	2	37.9	43.4	43.2	43.2	44	42.34	49.4	50	50	50	50	49.88	7	8	8	8	8	1	0.93	0.85	0.79	0.77	1	0.46	0.07	0	0.05	1	1	1	1	1	1.08	1	0.91	0.85
22	0	8	8	7	8	7	1	3	2	28	4	4	14	42.6	46	46.1	46	46.3	45.4	49	49.9	49.9	50	50	49.76	8	9	9	9	9	1	1.21	1.25	1.19	1.13	1	0.97	0.53	0.25	0.24	1	1	0.88	1	0.88	1.32	1.6	1.64	1.56
23	0	9	8	8	9	8	1	3	2	19	0	0	2	38.1	35.2	42	39.3	44.2	39.76	47.9	47.2	48.6	47	48.9	47.92	8	8	9	8	9	1	0.9	0.82	0.8	0.79	1	0.35	0.2	0.31	0.32	1	0.89	0.89	1	0.89	1.58	1.42	1.29	1.26
24	0	8	7	6	7	7	0	1	2	20	0	0	1	35.8	43.7	44.3	45.2	45	42.8	49.9	50	50	50	49.7	49.92	6	6	6	6	6	1	0.95	0.94	0.92	0.9	1	0.39	0.47	0.39	0.29	1	0.88	0.75	0.88	0.88	1.25	1.19	1.17	1.14
26	0	10	9	10	9	9	1	3	2	25	10	12	4	36.9	38	34.5	43.4	44	39.36	44.7	47.2	48.1	48.9	49.2	47.62	8	9	8	10	10	1	0.89	0.79	0.73	0.69	1	0.33	0.3	0.33	0.37	1	0.9	1	0.9	0.9	3.64	3.25	2.89	2.67
27	0	9	8	8	8	8	1	3	2	17	0	0	0	37.6	37.3	42.4	42.8	43	40.62	47	47.2	47.6	47	46.9	47.14	8	8	8	8	7	1	1.01	0.93	0.88	0.84	1	0.27	0.24	0.19	0.17	1	0.89	0.89	0.89	0.89	2.13	2.15	1.98	1.87
28	0	7	7	8	7	7	1	1	2	17	0	0	0	43.7	39.7	42.9	43	43.3	42.52	48.3	45.5	46.9	47.2	47.8	47.14	8	9	8	9	8	1	0.86	0.8	0.78	0.76	1	0.36	0.35	0.3	0.24						1.89	1.62	1.51	1.48
29	0	9	9	10	10	10	0	1	2	19	0	1	1	38.6	42.3	41.6	42.4	42.9	41.56	48.6	49.9	50	50	50	49.7	8	9	9	9	9	1	0.97	0.92	0.89	0.87	1	0.8	0.45	0.45	0.43						1.13	1.09	1.04	1
30	0	8	6	6	8	6	0	1	1	22	0	2	4	38.4	39.1	42.4	44.8	40	40.94	47	48.6	49.3	49.1	49.6	48.72	9	8	8	8	8	1	0.95	0.9	0.86	0.78	1	0.42	0.39	0.39	0.41						1.46	1.39	1.32	1.25
1	1	7	6	5	2	1	0	3	2	17	11	4	3	48	51	45	49	48		51	51	51	49	51	50.6	6	6	7	6	6	1	0.96	1	1.07	1.08	1	0.49	0.81	1.08	0.84	1	0.86	0.71	0.29	0.14	1.15	1.11	1.16	1.24
2	1	9	7	7	7	7	0	1	2	17	5	2	0	37	36.8	44	46.4	47.1	42.26	47.7	49.4	50.2	50.5	50.6	49.68	9	9	9	9	9	1	0.94	0.9	0.89	0.93	1	0.54	0.31	0.46	0.65	1	0.78	0.78	0.78	0.78	1.08	1.01	0.97	0.96
5	1	7	4.5	4.5	4.5	3.5	1	1	1	17	3	0	3	34.5	38.9	40.1	42.6	41.8	39.58	48.8	50	50	50	50	49.76	6	6	6	6	5	1	1.01	0.98	1	0.93	1	0.44	0.4	0.3	0.53	1	0.64	0.64	0.64	0.5	1.47	1.48	1.44	1.46
7	1	9	9	7	8	7	0	3	2	17	0	0	0	34.1	41.7	43.1	43.4	43.7	41.2	47.9	49.2	49.5	49	48.9	48.9	7	8	8	8	8	1	1.1	1.04	0.99	1	1	0.52	0.29	0.24	0.3	1	1	0.78	0.89	0.78	2.67	2.94	2.78	2.65
10	1	9	10	10	9	10	1	3	2	17	2	1	2	34.5	37.4	39.5	41.2	40.7	38.66	41.5	44.2	45.7	45.8	46.3	44.7	6	8	8	8	8	1	0.9	0.83	0.74	0.7	1	0.46	0.54	0.13	0.12	1	1.11	1.11	1	1.11	1.28	1.15	1.06	0.94
13	1	5	5	4	4	5	0	1	2	17	11	3	3	39.8	43.3	44.4	44.5	44	43.2	49.3	49.9	50	47.7	49.7	49.32	3	4	3	3	4	1	0.95	0.97	0.93	0.92	1	0.61	0.58	0.38	0.61	1	1	0.8	0.8	1	1.11	1.05	1.07	1.03
14	1	8	8	8	8	8	1	1	1	23	19	0	7	30.5	38.6	42	36.8	42	37.98	45.7	48.3	48.3	49	49	48.06	6	8	7	9	7	1	1.02	0.98	0.95	0.94	1	0.48	0.54	0.47	0.45	1	1	1	1	1	1.98	2.03	1.95	1.89
15	1	8	8	8	8	7	0	3	2	17	0	0	0	42.6	40.2	45.3	41.7	44.3	42.82	50	50	50	50	50	50	7	7	7	7	8	1	1.04	1.04	1.05	1.02	1	0.61	0.71	0.66	0.29	1	1	1	1	0.88	1.34	1.39	1.39	1.4
18	1	8	9	8	9	9	0	1	2	17	0	1	2	39.4	42.2	41.3	44.6	45.1	42.52	48.1	49.5	49.4	50	48.4	49.08	9	9	8	10	6	1	0.9	0.87	0.84	0.83	1	0.52	0.43	0.6	0.72	1	1.13	1	1.13	1.13	1.45	1.31	1.26	1.22
19	1	5	5	6	6	7	1	1	2	17	0	1	0	35.4	43	40.7	43	42.6	40.94	49.2	50	49.5	50	49.9	49.72	7	8	7	7	7	1	0.98	0.96	0.96	0.95	1	0.55	0.37	0.44	0.4	1	1	1.2	1.2	1.4	1.1	1.09	1.06	1.05
20	1	6	7	7	7	7	0	1	2	17	0	0	0	38	45.2	43.9	44.8	44.9	43.36	50	50	50	50	50	50	6	7	7	7	7	1	1.02	1.03	1.06	1.06	1	0.44	0.17	0	0	1	1.17	1.17	1.17	1.17	0.94	0.96	0.97	1
21	1	8	7	8	8	8	0	3	2	19	7	6	4	37.3	45	44	44.8	45	43.22	49.5	50	50	50	50	49.9	7	7	7	8	7	1	0.88	0.81	0.77	0.74	1	0.55	0.35	0.54	0.41	1	0.88	1	1	1	1.7	1.5	1.39	1.32
25	1	7	8	8	7	6	0	3	2	18	11	6	3	34.8	34.9	33.7	33.2	33.4	34	46.4	48.3	48.2	48.4	48.2	47.9	7	8	8	9	8	1	0.97	0.93	0.93	0.91	1	0.63	0.57	0.59	0.36	1	1.14	1.14	1	0.86	1.19	1.16	1.11	1.11
31	1	9	9	10	8	8	0	4	2	17	21	2	2	43.1	44.8	45.3	44	46.4	44.72	48.2	49	49.1	49.2	49.6	49.02	8	8	7	8	9	1	0.93	0.96	1.05	0.87	1	0.71	0.44	0.41	0.38						1	0.93	0.96	1.06
32	1	9	9	9	9	8	0	3	2	28	59	13	17	37	41	46	45	43	42.4	48	48	49.2	48.1	49	48.46	8	8	9	8	8	1	0.95	0.91	0.89	0.86	1	0.68	0.51	0.44	0.46						1.27	1.21	1.15	1.13
[truncated: 6 more columns]
