# Supplementary material for: Noninvasive vagus nerve stimulation alters neural response and physiological autonomic tone to noxious thermal challenge
Source: PLoS One. 2019 Feb 13;14(2):e0201212. doi: 10.1371/journal.pone.0201212 (PMC6373934; doi:10.1371/journal.pone.0201212)
Supplement: S2 Data Set — This data set contains in MRI scanner GSR measures in sham and nVNS groups during five thermal stimuli. (XLSX) [file pone.0201212.s007.xlsx]

## Sheet: Key
Time (first column, in increments of 0.1 s)	Subjects 1 - 32 (GSR values)	Subjects 1C - 32C (GSR corrected by dividing by post-sham/VNS GSR)	Sham-C (average GSR for sham group, corrected)	VNS-C (average GSR for sham group, corrected)
Green row represents start of data analysis, when all subjects have data for that time point
Red row represents heat pain start time, when temperature first reaches target destination. Note this is often 1-4 seconds before TTL is actually sent.
Blue row represents end of data analysis for that particular heat pain trial.

## Sheet: HP1 + chart
Time	1	2	4	5	6	7	8	9	10	12	13	14	15	16	17	18	19	20	21	22	23	24	25	26	27	28	29	30	31	32		1C	2C	4C	5C	6C	7C	8C	9C	10C	12C	13C	14C	15C	16C	17C	18C	19C	20C
0								7.22656																								0	0	0	0	0	0	0	0.933664	0	0	0	0	0	0	0	0	0	0
0.1				10.6201		10.5347		7.25098										7.72095	10.7422													0	0	0	1.14441	0	1.01588	0	0.936819	0	0	0	0	0	0	0	0	0	0.866549
0.2			9.11255	10.6506		10.5469	6.86646	7.27539	11.7249		16.1743	7.88574	6.87256	8.77686	15.4602	12.6343	15.033	7.71485	10.7483	4.82178							18.3141					0	0	1.19744	1.14769	0	1.01706	1.25759	0.939973	0.844125	0	0.943108	0.847018	1.08229	0.939707	0.967472	1.26091	0.966131	0.865864
0.3		18.2129	9.10645	10.6323	7.25098	10.5591	6.86646	7.26319	11.731	14.8193	16.1438	7.90405	6.89087	8.78296	15.4419	12.6465	15.0085	7.69653	10.73	4.82178							18.3053	16.8152		22.1252		0	1.04889	1.19664	1.14572	0.939246	1.01824	1.25759	0.938397	0.844564	1.03055	0.941329	0.848985	1.08518	0.94036	0.966327	1.26213	0.964557	0.863808
0.4		18.2312	9.10034	10.6018	7.24487	10.553	6.84815	7.25098	11.7126	14.8315	16.1377	7.87354	6.87866	8.78296	15.4663	12.6221	15.0269	7.68433	10.7178	4.84009	9.18579	21.759		3.80249			18.294	16.8278	13.8245	22.1313		0	1.04994	1.19584	1.14244	0.938455	1.01765	1.25424	0.936819	0.84324	1.0314	0.940974	0.845708	1.08325	0.94036	0.967854	1.25969	0.965739	0.862439
0.5		18.2068	9.08814	10.5774	7.25098	10.553	6.82373	7.18384	11.7371	14.8254	16.1194	7.87964	6.86035	8.78296	15.4602	12.5977	15.0024	7.70874	10.6873	4.80957	9.2041	21.7651	18.0054	3.8147			18.3019	16.8311	13.8631	22.1375		0	1.04854	1.19424	1.13981	0.939246	1.01765	1.24977	0.928145	0.845004	1.03097	0.939907	0.846363	1.08037	0.94036	0.967472	1.25726	0.964165	0.865178
0.6		18.1213	9.10645	10.5713	7.22046	10.5347	6.81153	7.15943	11.7554	14.7949	16.1194	7.82471	6.82984	8.78906	15.4236	12.5671	14.978	7.70264	10.7117	4.82178	9.2041	21.7468	18.0359	3.8147	5.3772	26.0235	18.3027	16.8673	13.9465	22.1313		0	1.04361	1.19664	1.13915	0.935293	1.01588	1.24753	0.924991	0.846321	1.02885	0.939907	0.840463	1.07557	0.941013	0.965181	1.2542	0.962596	0.864494
0.7	5.51148	18.0908	9.08814	10.5286	7.22046	10.553	6.81153	7.1106	11.7371	14.8132	16.1377	7.83081	6.81763	8.77686	15.3992	12.5549	14.9719	7.69653	10.73	4.82788	9.22852	21.7407	18.0359	3.8086	5.38941	26.0761	18.3012	16.9165	14.0035	22.1558		1.02203	1.04186	1.19424	1.13455	0.935293	1.01765	1.24753	0.918682	0.845004	1.03013	0.940974	0.841118	1.07364	0.939707	0.963655	1.25298	0.962204	0.863808
0.8	5.51758	18.158	9.05762	10.5225	7.23267	10.5591	6.79321	7.1167	11.7371	14.801	16.1499	7.8064	6.79932	8.77686	15.3809	12.5427	14.9963	7.72095	10.73	4.84619	9.22241	21.7407	18.0237	3.8086	5.39551	26.1246	18.2848	16.9478	14.0299	22.1252		1.02316	1.04573	1.19023	1.13389	0.936874	1.01824	1.24418	0.91947	0.845004	1.02928	0.941685	0.838496	1.07076	0.939707	0.962509	1.25177	0.963772	0.866549
0.9	5.52979	18.1519	9.06983	10.5164	7.21436	10.5652	6.78711	7.1167	11.7188	14.8315	16.1621	7.78809	6.79932	8.77075	15.3626	12.5244	15.0024	7.73926	10.7544	4.8523	9.18579	21.7224	18.4143	3.82691	5.3772	26.173	18.2814	16.9889	14.0544	22.1375		1.02543	1.04537	1.19183	1.13323	0.934503	1.01882	1.24306	0.91947	0.843686	1.0314	0.942397	0.83653	1.07076	0.939052	0.961364	1.24994	0.964165	0.868604
1	5.49927	18.2495	9.05762	10.5286	7.22046	10.5774	6.80542	7.1167	11.7371	14.8071	16.1926	7.78198	6.78101	8.76465	15.3626	12.5183	15.0147	7.78198	10.7666	4.87671	9.198	21.698	18.4631	3.8208	5.38941	26.2431	18.278	17.0231	14.0503	22.0886		1.01977	1.051	1.19023	1.13455	0.935293	1.02	1.24641	0.91947	0.845004	1.0297	0.944175	0.835873	1.06788	0.938399	0.961364	1.24933	0.964955	0.873398
1.1	5.51148	18.2861	9.08814	10.5225	7.22046	10.5835	6.7749	7.1106	11.7554	14.8315	16.1621	7.78198	6.7688	8.75855	15.3015	12.5183	15.0269	7.8064	10.7788	4.88281	9.16748	21.6919	18.4265	3.83911	5.3711	26.3248	18.2898	17.0361	14.0279	22.0764		1.02203	1.0531	1.19424	1.13389	0.935293	1.02059	1.24082	0.918682	0.846321	1.0314	0.942397	0.835873	1.06595	0.937746	0.957541	1.24933	0.965739	0.876139
1.2	5.49927	18.3655	9.04541	10.5164	7.21436	10.5835	6.81153	7.1228	11.7249	14.8071	16.1682	7.75757	6.78711	8.74634	15.3076	12.5061	15.0147	7.80029	10.7422	4.87671	9.16138	21.7041	18.4448	3.79639	5.35278	26.4014	18.3117	17.0386	14.0198	22.052		1.01977	1.05768	1.18862	1.13323	0.934503	1.02059	1.24753	0.920258	0.844125	1.0297	0.942752	0.833251	1.06884	0.936439	0.957922	1.24811	0.964955	0.875453
1.3	5.49927	18.3899	9.04541	10.5347	7.20825	10.5896	6.79932	7.14722	11.7249	14.7766	16.156	7.77588	6.7688	8.76465	15.3381	12.5	15.0085	7.80029	10.73	4.87671	9.15528	21.6675	18.4814	3.8147	5.36499	26.4718	18.3355	17.03	14.0177	22.0703		1.01977	1.05908	1.18862	1.1352	0.933711	1.02118	1.2453	0.923413	0.844125	1.02758	0.942041	0.835218	1.06595	0.938399	0.959831	1.2475	0.964557	0.875453
1.4	5.51758	18.4326	9.04541	10.5713	7.18994	10.5713	6.78711	7.1167	11.6699	14.7949	16.1255	7.8064	6.79321	8.76465	15.3137	12.4939	14.9963	7.8125	10.7056	4.8645	9.17359	21.6797	18.5547	3.8208	5.38941	26.5196	18.3556	17.0333	13.9913	22.0703		1.02316	1.06154	1.18862	1.13915	0.931339	1.01941	1.24306	0.91947	0.840166	1.02885	0.940262	0.838496	1.0698	0.938399	0.958304	1.2469	0.963772	0.876824
1.5	5.51148	18.4448	9.05762	10.5591	7.20215	10.5896	6.81763	7.1106	11.7126	14.7949	16.1316	7.8125	6.78101	8.80737	15.332	12.4268	15.0024	7.8125	10.6934	4.87061	9.17969	21.6736	18.5547	3.84522	5.3772	26.5581	18.3703	17.0121	13.9771	22.0947		1.02203	1.06224	1.19023	1.13783	0.932921	1.02118	1.24865	0.918682	0.84324	1.02885	0.940618	0.839151	1.06788	0.942973	0.959449	1.2402	0.964165	0.876824
1.6	5.50537	18.457	9.0271	10.5591	7.18384	10.5591	6.82373	7.1167	11.6821	14.7888	16.1377	7.80029	6.79321	8.78906	15.3076	12.4512	15.0147	7.81861	10.6873	4.90112	9.16748	21.6492	18.6096	3.8086	5.40161	26.5873	18.397	16.9714	13.9567	22.1069		1.0209	1.06295	1.18622	1.13783	0.930549	1.01824	1.24977	0.91947	0.841044	1.02843	0.940974	0.83784	1.0698	0.941013	0.957922	1.24263	0.964955	0.87751
1.7	5.51758	18.4387	9.04541	10.5713	7.19605	10.5713	6.79932	7.1228	11.6821	14.7766	16.1438	7.77588	6.78101	8.78906	15.3381	12.4756	15.0391	7.81861	10.6567	4.88892	9.198	21.6675	18.6462	3.78418	5.38941	26.615	18.3953	16.9511	13.9445	22.1313		1.02316	1.06189	1.18862	1.13915	0.932131	1.01941	1.2453	0.920258	0.841044	1.02758	0.941329	0.835218	1.06788	0.941013	0.959831	1.24507	0.966523	0.87751
1.8	5.51758	18.4387	9.0271	10.5469	7.20215	10.5713	6.81153	7.13501	11.6943	14.7888	16.1621	7.78198	6.80542	8.76465	15.3198	12.4756	15.0269	7.82471	10.6628	4.8584	9.16748	21.6492	18.5547	3.80249	5.41382	26.6382	18.3959	16.9507	13.9119	22.113		1.02316	1.06189	1.18622	1.13652	0.932921	1.01941	1.24753	0.921836	0.841922	1.02843	0.942397	0.835873	1.07172	0.938399	0.958686	1.24507	0.965739	0.878194
1.9	5.50537	18.4387	9.04541	10.5652	7.20825	10.6018	6.82373	7.1167	11.6821	14.801	16.1377	7.78198	6.78101	8.77075	15.3015	12.4756	15.0269	7.84302	10.6628	4.8645	9.16138	21.6492	18.5791	3.8208	5.35889	26.654	18.3994	16.9503	13.9018	22.1252		1.0209	1.06189	1.18862	1.13849	0.933711	1.02235	1.24977	0.91947	0.841044	1.02928	0.940974	0.835873	1.06788	0.939052	0.957541	1.24507	0.965739	0.880249
2	5.51148	18.4387	9.04541	10.553	7.18384	10.5835	6.82373	7.1228	11.676	14.7827	16.1438	7.80029	6.7688	8.76465	15.2832	12.4878	15.0024	7.83692	10.6445	4.8645	9.14917	21.6431	18.6523	3.82691	5.3711	26.6719	18.4117	16.9474	13.8855	22.1191		1.02203	1.06189	1.18862	1.13718	0.930549	1.02059	1.24977	0.920258	0.840605	1.028	0.941329	0.83784	1.06595	0.938399	0.956395	1.24629	0.964165	0.879565
2.1	5.51148	18.4082	9.0271	10.553	7.21436	10.614	6.83594	7.14112	11.6882	14.801	16.1621	7.78198	6.75659	8.73413	15.2588	12.4695	15.0147	7.81861	10.6689	4.8645	9.16748	21.637	18.6157	3.8086	5.40161	26.6866	18.4447	16.9413	13.9018	22.1375		1.02203	1.06014	1.18622	1.13718	0.934503	1.02353	1.252	0.922625	0.841483	1.02928	0.942397	0.835873	1.06403	0.935132	0.954869	1.24446	0.964955	0.87751
2.2	5.51148	18.4143	9.0332	10.5591	7.22046	10.5835	6.82373	7.12891	11.6821	14.801	16.1011	7.79419	6.7688	8.72193	15.2832	12.4512	15.0085	7.80029	10.6689	4.83399	9.18579	21.6309	18.6035	3.8147	5.3833	26.6968	18.4848	16.9413	13.8814	22.1741		1.02203	1.06049	1.18702	1.13783	0.935293	1.02059	1.24977	0.921048	0.841044	1.02928	0.93884	0.837185	1.06595	0.933825	0.956395	1.24263	0.964557	0.875453
2.3	5.49927	18.4265	9.04541	10.5042	7.21436	10.5896	6.81763	7.09229	11.7004	14.7888	16.1255	7.78198	6.7688	8.74634	15.3015	12.4512	15.0085	7.79419	10.6689	4.84619	9.17969	21.6187	18.7195	3.8147	5.3711	26.7113	18.5119	16.932	13.8733	22.1802		1.01977	1.06119	1.18862	1.13192	0.934503	1.02118	1.24865	0.916317	0.842361	1.02843	0.940262	0.835873	1.06595	0.936439	0.957541	1.24263	0.964557	0.874769
2.4	5.48706	18.4509	9.05152	10.5286	7.20825	10.614	6.78711	7.10449	11.6943	14.7888	16.1438	7.76978	6.80542	8.72803	15.271	12.4146	15.0574	7.76978	10.6995	4.84619	9.17969	21.6248	18.6707	3.8147	5.36499	26.7257	18.5408	16.9071	13.857	22.2351		1.01751	1.06259	1.18942	1.13455	0.933711	1.02353	1.24306	0.917893	0.841922	1.02843	0.941329	0.834563	1.07172	0.934479	0.955632	1.23898	0.967699	0.872029
2.5	5.50537	18.4204	9.06372	10.5347	7.21436	10.5774	6.79321	7.07398	11.6699	14.7705	16.1133	7.8064	6.81153	8.74634	15.2832	12.3962	15.033	7.76978	10.7117	4.84619	9.198	21.6309	18.6951	3.8086	5.40161	26.7415	18.5582	16.8807	13.8713	22.2229		1.0209	1.06084	1.19103	1.1352	0.934503	1.02	1.24418	0.913951	0.840166	1.02716	0.939551	0.838496	1.07268	0.936439	0.956395	1.23715	0.966131	0.872029
2.6	5.50537	18.4021	9.07593	10.5042	7.20825	10.5652	6.78101	7.12891	11.6943	14.7888	16.1255	7.79419	6.81153	8.74024	15.2832	12.3962	15.0208	7.76978	10.7056	4.84619	9.2041	21.6064	18.7866	3.8086	5.39551	26.7569	18.5793	16.8811	13.8448	22.2473		1.0209	1.05978	1.19263	1.13192	0.933711	1.01882	1.24194	0.921048	0.841922	1.02843	0.940262	0.837185	1.07268	0.935786	0.956395	1.23715	0.965347	0.872029
2.7	5.51758	18.396	9.06372	10.4919	7.20825	10.5591	6.73828	7.10449	11.676	14.8132	16.1255	7.74536	6.81153	8.74634	15.2527	12.3962	15.0024	7.81861	10.7971	4.84009	9.15528	21.6064	18.8293	3.80249	5.38941	26.7685	18.6055	16.8905	13.8367	22.2656		1.02316	1.05943	1.19103	1.13059	0.933711	1.01824	1.23412	0.917893	0.840605	1.03013	0.940262	0.83194	1.07268	0.936439	0.954487	1.23715	0.964165	0.87751
2.8	5.50537	18.4204	9.06983	10.4919	7.20825	10.5896	6.7749	7.1106	11.676	14.801	16.1621	7.76367	6.82984	8.76465	15.2283	12.3779	15.033	7.79419	10.8398	4.8645	9.18579	21.6187	18.7744	3.83301	5.38941	26.7769	18.6357	16.9039	13.8489	22.2839		1.0209	1.06084	1.19183	1.13059	0.933711	1.02118	1.24082	0.918682	0.840605	1.02928	0.942397	0.833907	1.07557	0.938399	0.95296	1.23532	0.966131	0.874769
2.9	5.51148	18.4204	9.05762	10.4858	7.20825	10.5896	6.78711	7.1167	11.6943	14.7888	16.156	7.76367	6.78711	8.72193	15.2588	12.3779	15.0391	7.76367	10.9192	4.8584	9.15528	21.6003	18.7805	3.8086	5.40772	26.7857	18.6625	16.9088	13.8489	22.2778		1.02203	1.06084	1.19023	1.12994	0.933711	1.02118	1.24306	0.91947	0.841922	1.02843	0.942041	0.833907	1.06884	0.933825	0.954869	1.23532	0.966523	0.871343
3	5.49927	18.4143	9.06372	10.4858	7.22046	10.5896	6.79321	7.14112	11.676	14.8132	16.156	7.78809	6.82373	8.74024	15.2588	12.3535	15.0452	7.79419	11.0107	4.84619	9.18579	21.6064	18.7866	3.8147	5.39551	26.7929	18.6892	16.9271	13.8611	22.2961		1.01977	1.06049	1.19103	1.12994	0.935293	1.02118	1.24418	0.922625	0.840605	1.03013	0.942041	0.83653	1.0746	0.935786	0.954869	1.23288	0.966915	0.874769
3.1	5.51148	18.4387	9.06372	10.4919	7.21436	10.5835	6.7749	7.12891	11.6699	14.7888	16.1621	7.78809	6.82984	8.72193	15.2283	12.3291	15.0269	7.78809	11.0901	4.84619	9.17969	21.6187	18.8782	3.8086	5.38941	26.795	18.7207	16.9279	13.8591	22.3084		1.02203	1.06189	1.19103	1.13059	0.934503	1.02059	1.24082	0.921048	0.840166	1.02843	0.942397	0.83653	1.07557	0.933825	0.95296	1.23045	0.965739	0.874084
3.2	5.49927	18.4265	9.05762	10.5042	7.22046	10.5835	6.7688	7.12891	11.676	14.7644	16.1804	7.82471	6.81153	8.74634	15.271	12.3169	14.9841	7.76978	11.1511	4.8645	9.17969	21.6126	18.8721	3.8208	5.39551	26.8038	18.749	16.9169	13.8591	22.3328		1.01977	1.06119	1.19023	1.13192	0.935293	1.02059	1.23971	0.921048	0.840605	1.02673	0.943464	0.840463	1.07268	0.936439	0.955632	1.22923	0.962988	0.872029
3.3	5.49317	18.4143	9.08203	10.5103	7.23267	10.5896	6.7688	7.10449	11.6577	14.7705	16.1743	7.80029	6.82984	8.76465	15.2771	12.3108	14.9963	7.76978	11.2183	4.87671	9.16748	21.5942	18.8232	3.78418	5.40772	26.8093	18.7868	16.8917	13.8631	22.345		1.01864	1.06049	1.19343	1.13258	0.936874	1.02118	1.23971	0.917893	0.839287	1.02716	0.943108	0.83784	1.07557	0.938399	0.956014	1.22862	0.963772	0.872029
3.4	5.47486	18.4021	9.08203	10.4919	7.22656	10.5896	6.75049	7.1228	11.6882	14.801	16.1743	7.8064	6.80542	8.77075	15.2832	12.2803	14.9902	7.79419	11.3037	4.84009	9.18579	21.5881	18.8599	3.79639	5.3833	26.8091	18.8316	16.8705	13.857	22.3267		1.01524	1.05978	1.19343	1.13059	0.936083	1.02118	1.23635	0.920258	0.841483	1.02928	0.943108	0.838496	1.07172	0.939052	0.956395	1.22558	0.96338	0.874769
3.5	5.48706	18.4204	9.10034	10.5042	7.20215	10.5896	6.7749	7.12891	11.6821	14.7705	16.1621	7.8064	6.82373	8.75855	15.2527	12.2986	15.0147	7.8125	11.3281	4.84619	9.14917	21.6003	18.8843	3.8147	5.35889	26.8073	18.8647	16.853	13.8367	22.3511		1.01751	1.06084	1.19584	1.13192	0.932921	1.02118	1.24082	0.921048	0.841044	1.02716	0.942397	0.838496	1.0746	0.937746	0.954487	1.22741	0.964955	0.876824
3.6	5.49927	18.4265	9.10034	10.5286	7.19605	10.5835	6.79932	7.14112	11.6699	14.801	16.1255	7.76978	6.80542	8.75855	15.2466	12.2925	15.0208	7.78809	11.3464	4.8645	9.16748	21.6126	18.8599	3.77808	5.38941	26.8045	18.8957	16.8689	13.8428	22.3999		1.01977	1.06119	1.19584	1.13455	0.932131	1.02059	1.2453	0.922625	0.840166	1.02928	0.940262	0.834563	1.07172	0.937746	0.954105	1.2268	0.965347	0.874084
3.7	5.49927	18.4326	9.05762	10.5225	7.21436	10.5347	6.78101	7.13501	11.6882	14.7766	16.156	7.78198	6.78101	8.74024	15.2588	12.2864	15.0147	7.80029	11.3709	4.8523	9.17969	21.6126	18.8293	3.8208	5.35889	26.8014	18.9124	16.886	13.8224	22.406		1.01977	1.06154	1.19023	1.13389	0.934503	1.01588	1.24194	0.921836	0.841483	1.02758	0.942041	0.835873	1.06788	0.935786	0.954869	1.22619	0.964955	0.875453
3.8	5.50537	18.4387	9.08814	10.5652	7.21436	10.5225	6.81153	7.14722	11.6882	14.8071	16.1865	7.78198	6.7688	8.77686	15.2832	12.2925	15.0269	7.80029	11.4197	4.87671	9.15528	21.6431	18.7866	3.83301	5.3711	26.7973	18.9087	16.9015	13.8102	22.4304		1.0209	1.06189	1.19424	1.13849	0.934503	1.01471	1.24753	0.923413	0.841483	1.0297	0.943819	0.835873	1.06595	0.939707	0.956395	1.2268	0.965739	0.875453
3.9	5.50537	18.4326	9.06983	10.5347	7.20825	10.5347	6.81763	7.1228	11.6943	14.7888	16.1804	7.78809	6.7627	8.77075	15.2466	12.262	15.0391	7.81861	11.4502	4.83399	9.16748	21.6675	18.8965	3.8147	5.3711	26.7943	18.9059	16.9133	13.8102	22.4426		1.0209	1.06154	1.19183	1.1352	0.933711	1.01588	1.24865	0.920258	0.841922	1.02843	0.943464	0.83653	1.06499	0.939052	0.954105	1.22375	0.966523	0.87751
4	5.49927	18.4204	9.08203	10.5408	7.25098	10.5164	6.81153	7.15332	11.7004	14.7644	16.1743	7.77588	6.7749	8.76465	15.2893	12.2559	15.0147	7.83081	11.4868	4.84009	9.14917	21.6675	18.8477	3.80249	5.3772	26.7902	18.8963	16.9177	13.8021	22.4731		1.01977	1.06084	1.19343	1.13586	0.939246	1.01412	1.24753	0.924202	0.842361	1.02673	0.943108	0.835218	1.06691	0.938399	0.956777	1.22314	0.964955	0.878879
4.1	5.50537	18.4265	9.07593	10.5469	7.25098	10.5347	6.82373	7.12891	11.7126	14.7644	16.1499	7.78809	6.7749	8.78296	15.3076	12.2253	15.0269	7.82471	11.4685	4.8584	9.16138	21.6797	18.8782	3.83301	5.3772	26.7883	18.8953	16.8803	13.7919	22.467		1.0209	1.06119	1.19263	1.13652	0.939246	1.01588	1.24977	0.921048	0.84324	1.02673	0.941685	0.83653	1.06691	0.94036	0.957922	1.22009	0.965739	0.878194
4.2	5.51758	18.4143	9.10034	10.5347	7.23877	10.5408	6.79932	7.14112	11.676	14.7827	16.1865	7.78809	6.79321	8.76465	15.3015	12.2314	15.0452	7.82471	11.4685	4.8645	9.16748	21.7224	18.8416	3.82691	5.3711	26.78	18.9017	16.8486	13.7594	22.467		1.02316	1.06049	1.19584	1.1352	0.937665	1.01647	1.2453	0.922625	0.840605	1.028	0.943819	0.83653	1.0698	0.938399	0.957541	1.2207	0.966915	0.878194
4.3	5.51148	18.4265	9.05762	10.5591	7.25708	10.5469	6.82373	7.16553	11.6821	14.7949	16.1194	7.77588	6.79321	8.76465	15.2771	12.2376	15.0879	7.83081	11.4258	4.84619	9.14917	21.7224	18.8477	3.8086	5.3711	26.7717	18.9087	16.8396	13.7573	22.4854		1.02203	1.06119	1.19023	1.13783	0.940036	1.01706	1.24977	0.925779	0.841044	1.02885	0.939907	0.835218	1.0698	0.938399	0.956014	1.22132	0.969659	0.878879
4.4	5.49927	18.4204	9.10034	10.5408	7.22046	10.5896	6.82373	7.14112	11.6882	14.801	16.1621	7.75147	6.78101	8.77686	15.2649	12.2559	15.0757	7.82471	11.3525	4.8645	9.16138	21.7651	18.9148	3.82691	5.3833	26.7647	18.9141	16.842	13.7553	22.4915		1.01977	1.06084	1.19584	1.13586	0.935293	1.02118	1.24977	0.922625	0.841483	1.02928	0.942397	0.832596	1.06788	0.939707	0.95525	1.22314	0.968875	0.878194
4.5	5.48096	18.4326	9.08203	10.5469	7.24487	10.5835	6.83594	7.15332	11.676	14.7888	16.1377	7.8064	6.78711	8.78296	15.2832	12.2376	15.0818	7.84302	11.2671	4.87671	9.17359	21.7773	18.8293	3.83301	5.35889	26.7566	18.899	16.8416	13.737	22.5281		1.01637	1.06154	1.19343	1.13652	0.938455	1.02059	1.252	0.924202	0.840605	1.02843	0.940974	0.838496	1.06884	0.94036	0.956395	1.22132	0.969267	0.880249
4.6	5.49927	18.4021	9.06983	10.5469	7.22656	10.5774	6.83594	7.14112	11.7004	14.801	16.1499	7.75757	6.78711	8.75244	15.2527	12.2559	15.0818	7.84302	11.2061	4.87061	9.15528	21.8079	18.8293	3.82691	5.3711	26.7493	18.8942	16.8506	13.7288	22.5342		1.01977	1.05978	1.19183	1.13652	0.936083	1.02	1.252	0.922625	0.842361	1.02928	0.941685	0.833251	1.06884	0.937092	0.954487	1.22314	0.969267	0.880249
4.7	5.48706	18.396	9.10034	10.5347	7.23267	10.5652	6.86035	7.13501	11.6943	14.8071	16.1438	7.76367	6.7688	8.78906	15.2527	12.2253	15.0635	7.86743	11.1816	4.88281	9.16748	21.8018	18.8843	3.8086	5.3711	26.7424	18.8895	16.8542	13.7227	22.5403		1.01751	1.05943	1.19584	1.1352	0.936874	1.01882	1.25647	0.921836	0.841922	1.0297	0.941329	0.833907	1.06595	0.941013	0.954487	1.22009	0.968091	0.882989
4.8	5.48706	18.3899	9.07593	10.5713	7.25098	10.5469	6.82373	7.13501	11.6882	14.801	16.1255	7.75757	6.75049	8.78906	15.2527	12.1948	15.0574	7.83081	11.1511	4.87061	9.16748	21.8384	18.9026	3.80249	5.3772	26.74	18.8924	16.8469	13.7288	22.5281		1.01751	1.05908	1.19263	1.13915	0.939246	1.01706	1.24977	0.921836	0.841483	1.02928	0.940262	0.833251	1.06307	0.941013	0.954487	1.21705	0.967699	0.878879
4.9	5.50537	18.4387	9.08814	10.5652	7.2815	10.5286	6.83594	7.12891	11.7004	14.801	16.1377	7.78198	6.74439	8.78296	15.2405	12.207	15.1001	7.8064	11.1572	4.87061	9.17359	21.8262	18.8416	3.80249	5.3833	26.7401	18.8884	16.8408	13.737	22.522		1.0209	1.06189	1.19424	1.13849	0.943199	1.01529	1.252	0.921048	0.842361	1.02928	0.940974	0.835873	1.06211	0.94036	0.953723	1.21826	0.970443	0.876139
5	5.47486	18.4082	9.06372	10.553	7.24487	10.5347	6.81763	7.13501	11.7126	14.8071	16.1438	7.75757	6.78101	8.77075	15.2405	12.1887	15.094	7.8125	11.1633	4.88892	9.16748	21.8628	18.8843	3.8086	5.3772	26.7349	18.8849	16.8005	13.7207	22.5464		1.01524	1.06014	1.19103	1.13718	0.938455	1.01588	1.24865	0.921836	0.84324	1.0297	0.941329	0.833251	1.06788	0.939052	0.953723	1.21644	0.970051	0.876824
5.1	5.49927	18.4204	9.07593	10.5713	7.23877	10.5469	6.82984	7.13501	11.7004	14.8132	16.1682	7.75147	6.82373	8.74634	15.2039	12.1521	15.0757	7.81861	11.1572	4.88281	9.18579	21.875	18.8904	3.79028	5.40772	26.7319	18.881	16.7826	13.7004	22.5281		1.01977	1.06084	1.19263	1.13915	0.937665	1.01706	1.25089	0.921836	0.842361	1.03013	0.942752	0.832596	1.0746	0.936439	0.951433	1.21278	0.968875	0.87751
5.2	5.49317	18.4448	9.06372	10.5591	7.25708	10.5469	6.82984	7.12891	11.7004	14.7827	16.1499	7.75757	6.79932	8.77075	15.2039	12.1887	15.0635	7.8064	11.1511	4.87671	9.17359	21.875	18.8538	3.79639	5.40161	26.7334	18.871	16.7818	13.6983	22.5403		1.01864	1.06224	1.19103	1.13783	0.940036	1.01706	1.25089	0.921048	0.842361	1.028	0.941685	0.833251	1.07076	0.939052	0.951433	1.21644	0.968091	0.876139
5.3	5.49317	18.4326	9.08814	10.5713	7.23267	10.5469	6.83594	7.14722	11.676	14.7888	16.1499	7.75147	6.79321	8.75244	15.21	12.207	15.0391	7.78198	11.1267	4.87061	9.21021	21.9055	18.7927	3.80249	5.38941	26.7352	18.8606	16.7908	13.7065	22.522		1.01864	1.06154	1.19424	1.13915	0.936874	1.01706	1.252	0.923413	0.840605	1.02843	0.941685	0.832596	1.0698	0.937092	0.951815	1.21826	0.966523	0.873398
5.4	5.49927	18.396	9.06372	10.5957	7.24487	10.5713	6.83594	7.13501	11.6943	14.8132	16.1743	7.79419	6.80542	8.73413	15.2344	12.2009	15.0147	7.8064	11.1084	4.87061	9.16138	21.9177	18.8843	3.80249	5.43823	26.7351	18.8565	16.7843	13.6963	22.522		1.01977	1.05943	1.19103	1.14178	0.938455	1.01941	1.252	0.921836	0.841922	1.03013	0.943108	0.837185	1.07172	0.935132	0.953342	1.21765	0.964955	0.876139
5.5	5.49927	18.3838	9.06983	10.6079	7.22656	10.5652	6.82984	7.12891	11.6943	14.8071	16.1438	7.76367	6.84204	8.74634	15.2344	12.1765	15.0269	7.8125	11.1267	4.8523	9.1919	21.8994	18.7988	3.79028	5.40161	26.7363	18.8576	16.7887	13.7024	22.5159		1.01977	1.05873	1.19183	1.14309	0.936083	1.01882	1.25089	0.921048	0.841922	1.0297	0.941329	0.833907	1.07749	0.936439	0.953342	1.21522	0.965739	0.876824
5.6	5.49317	18.3472	9.08203	10.6018	7.22656	10.5713	6.84204	7.1228	11.7188	14.8132	16.1316	7.77588	6.83594	8.75244	15.1978	12.1643	15.0147	7.78809	11.1389	4.84009	9.198	21.9116	18.8721	3.79028	5.40161	26.7368	18.8605	16.7802	13.7044	22.4976		1.01864	1.05662	1.19343	1.14244	0.936083	1.01941	1.25312	0.920258	0.843686	1.03013	0.940618	0.835218	1.07653	0.937092	0.951051	1.214	0.964955	0.874084
5.7	5.47486	18.3655	9.06983	10.5957	7.24487	10.5591	6.86035	7.15332	11.7004	14.7949	16.1072	7.78809	6.84204	8.72193	15.2527	12.1826	15.0269	7.78198	11.1633	4.8645	9.21021	21.9299	18.7439	3.78418	5.3833	26.7381	18.8659	16.7533	13.7044	22.4976		1.01524	1.05768	1.19183	1.14178	0.938455	1.01824	1.25647	0.924202	0.842361	1.02885	0.939195	0.83653	1.07749	0.933825	0.954487	1.21583	0.965739	0.873398
5.8	5.46875	18.3655	9.06983	10.5957	7.23267	10.553	6.84204	7.1228	11.6821	14.7827	16.1072	7.75757	6.78711	8.77075	15.2588	12.1521	15.0147	7.78198	11.1938	4.89502	9.18579	21.9177	18.7378	3.8086	5.36499	26.7418	18.8479	16.7468	13.6902	22.5037		1.01411	1.05768	1.19183	1.14178	0.936874	1.01765	1.25312	0.920258	0.841044	1.028	0.939195	0.833251	1.06884	0.939052	0.954869	1.21278	0.964955	0.873398
5.9	5.48096	18.3655	9.07593	10.6079	7.23877	10.5408	6.84204	7.15332	11.6882	14.801	16.0889	7.81861	6.7688	8.75244	15.1978	12.1704	14.9963	7.78809	11.2366	4.89502	9.22241	21.9421	18.811	3.78418	5.36499	26.7402	18.8263	16.744	13.6841	22.5037		1.01637	1.05768	1.19263	1.14309	0.937665	1.01647	1.25312	0.924202	0.841483	1.02928	0.938128	0.839808	1.06595	0.937092	0.951051	1.21461	0.963772	0.874084
6	5.48706	18.3716	9.08203	10.6384	7.24487	10.5225	6.82984	7.1106	11.6699	14.801	16.1011	7.83081	6.79932	8.76465	15.2161	12.1948	14.9719	7.78809	11.2915	4.87061	9.17969	21.9116	18.7927	3.80249	5.38941	26.7341	18.805	16.7464	13.6637	22.5098		1.01751	1.05803	1.19343	1.14638	0.938455	1.01471	1.25089	0.918682	0.840166	1.02928	0.93884	0.841118	1.07076	0.938399	0.952196	1.21705	0.962204	0.874084
6.1	5.46875	18.3716	9.07593	10.6201	7.25708	10.5103	6.82984	7.13501	11.6882	14.7888	16.1011	7.80029	6.78711	8.74634	15.2527	12.1887	14.9475	7.83081	11.3647	4.8645	9.18579	21.9421	18.7317	3.8086	5.39551	26.7342	18.759	16.7562	13.678	22.5281		1.01411	1.05803	1.19263	1.14441	0.940036	1.01353	1.25089	0.921836	0.841483	1.02843	0.93884	0.83784	1.06884	0.936439	0.954487	1.21644	0.960636	0.878879
6.2	5.48096	18.3472	9.06372	10.6323	7.26319	10.5042	6.85425	7.13501	11.676	14.7827	16.1011	7.78809	6.7749	8.75855	15.21	12.1887	14.9719	7.82471	11.4624	4.8584	9.198	21.9238	18.7378	3.8086	5.40161	26.7348	18.7147	16.7542	13.6678	22.5342		1.01637	1.05662	1.19103	1.14572	0.940828	1.01294	1.25536	0.921836	0.840605	1.028	0.93884	0.83653	1.06691	0.937746	0.951815	1.21644	0.962204	0.878194
6.3	5.49927	18.3228	9.06372	10.6323	7.24487	10.5103	6.83594	7.14112	11.6821	14.8071	16.0767	7.79419	6.81153	8.75855	15.2771	12.1948	14.9536	7.8125	11.5723	4.87061	9.2041	21.9238	18.7317	3.8147	5.38941	26.7301	18.6839	16.7525	13.6759	22.5159		1.01977	1.05522	1.19103	1.14572	0.938455	1.01353	1.252	0.922625	0.841044	1.0297	0.937417	0.837185	1.07268	0.937746	0.956014	1.21705	0.961028	0.876824
6.4	5.45654	18.3167	9.06983	10.6384	7.23267	10.4919	6.84204	7.15332	11.6882	14.7827	16.0645	7.78809	6.78711	8.76465	15.2771	12.1887	14.9902	7.81861	11.6455	4.87061	9.21021	21.9238	18.7744	3.80249	5.38941	26.7269	18.6611	16.7326	13.6658	22.5037		1.01185	1.05487	1.19183	1.14638	0.936874	1.01176	1.25312	0.924202	0.841483	1.028	0.936706	0.83653	1.06884	0.938399	0.956014	1.21644	0.96338	0.87751
6.5	5.43823	18.2983	9.06372	10.6384	7.22656	10.5286	6.84815	7.14722	11.6943	14.7766	16.0706	7.78809	6.78101	8.77075	15.2832	12.1887	15.0024	7.82471	11.7737	4.8584	9.198	21.9238	18.8171	3.8086	5.3711	26.72	18.6533	16.72	13.6597	22.4976		1.00845	1.05381	1.19103	1.14638	0.936083	1.01529	1.25424	0.923413	0.841922	1.02758	0.937061	0.83653	1.06788	0.939052	0.956395	1.21644	0.964165	0.878194
6.6	5.44434	18.2922	9.05152	10.6384	7.25098	10.5347	6.87866	7.15943	11.731	14.7827	16.0645	7.78809	6.7749	8.77075	15.2771	12.1826	14.9658	7.80029	11.8897	4.87061	9.1919	21.9299	18.7073	3.79028	5.3833	26.7108	18.6423	16.7232	13.6536	22.5281		1.00958	1.05345	1.18942	1.14638	0.939246	1.01588	1.25983	0.924991	0.844564	1.028	0.936706	0.83653	1.06691	0.939052	0.956014	1.21583	0.961812	0.875453
6.7	5.44434	18.28	9.04541	10.6201	7.26929	10.5286	6.84815	7.15943	11.731	14.7583	16.04	7.77588	6.74439	8.75244	15.2588	12.1948	14.978	7.80029	11.9751	4.87061	9.16748	21.936	18.7744	3.8147	5.38941	26.7063	18.6318	16.7383	13.6434	22.5281		1.00958	1.05275	1.18862	1.14441	0.941618	1.01529	1.25424	0.924991	0.844564	1.02631	0.935277	0.835218	1.06211	0.937092	0.954869	1.21705	0.962596	0.875453
6.8	5.42603	18.3105	9.04541	10.6445	7.25098	10.5103	6.85425	7.16553	11.7676	14.74	16.04	7.77588	6.73828	8.78906	15.2466	12.1887	14.9658	7.79419	12.0483	4.87671	9.16748	21.9421	18.8049	3.79639	5.35278	26.6983	18.6155	16.7546	13.6475	22.5647		1.00619	1.05451	1.18862	1.14704	0.939246	1.01353	1.25536	0.925779	0.847199	1.02503	0.935277	0.835218	1.06115	0.941013	0.954105	1.21644	0.961812	0.874769
6.9	5.43213	18.3167	9.04541	10.5957	7.24487	10.5164	6.83594	7.14722	11.7859	14.7644	16.0889	7.73926	6.75659	8.77075	15.2649	12.1887	14.978	7.79419	12.1399	4.87061	9.16748	21.9727	18.8721	3.8086	5.35889	26.6834	18.5898	16.7684	13.682	22.5647		1.00732	1.05487	1.18862	1.14178	0.938455	1.01412	1.252	0.923413	0.848517	1.02673	0.938128	0.831285	1.06403	0.939052	0.95525	1.21644	0.962596	0.874769
7	5.43823	18.3105	9.06372	10.5896	7.26929	10.5164	6.79321	7.14722	11.8042	14.7583	16.0522	7.77588	6.7688	8.76465	15.2771	12.2253	14.9658	7.79419	12.2009	4.8645	9.16748	21.9788	18.8293	3.8208	5.3711	26.675	18.56	16.7761	13.7146	22.5647		1.00845	1.05451	1.19103	1.14112	0.941618	1.01412	1.24418	0.923413	0.849834	1.02631	0.935988	0.835218	1.06595	0.938399	0.956014	1.22009	0.961812	0.874769
7.1	5.45654	18.3167	9.021	10.5957	7.26319	10.5164	6.79932	7.15332	11.8408	14.7644	16.1011	7.75147	6.78711	8.77686	15.2832	12.1765	14.9719	7.8064	12.2498	4.88892	9.17969	22.0276	18.8782	3.79028	5.3772	26.6651	18.5539	16.7696	13.7614	22.5281		1.01185	1.05487	1.18541	1.14178	0.940828	1.01412	1.2453	0.924202	0.852469	1.02673	0.93884	0.832596	1.06884	0.939707	0.956395	1.21522	0.962204	0.876139
7.2	5.47486	18.2739	9.04541	10.5774	7.24487	10.5286	6.81153	7.1228	11.853	14.7827	16.095	7.72705	6.80542	8.77686	15.2466	12.1765	14.9658	7.77588	12.2803	4.88281	9.16748	22.0947	18.8477	3.80249	5.38941	26.655	18.537	16.7554	13.8163	22.5037		1.01524	1.0524	1.18862	1.13981	0.938455	1.01529	1.24753	0.920258	0.853348	1.028	0.938484	0.829973	1.07172	0.939707	0.954105	1.21522	0.961812	0.872714
7.3	5.52368	18.28	9.04541	10.5896	7.22656	10.553	6.80542	7.13501	11.8958	14.7461	16.0889	7.75757	6.80542	8.75855	15.2832	12.1643	14.9963	7.76978	12.3108	4.87671	9.18579	22.113	18.8965	3.8086	5.3772	26.6427	18.5285	16.7533	13.8611	22.4731		1.0243	1.05275	1.18862	1.14112	0.936083	1.01765	1.24641	0.921836	0.856429	1.02546	0.938128	0.833251	1.07172	0.937746	0.956395	1.214	0.963772	0.872029
7.4	5.52368	18.2556	9.0271	10.5469	7.22046	10.5713	6.80542	7.15332	11.8897	14.7705	16.095	7.73926	6.7688	8.75855	15.2527	12.1765	14.9841	7.76367	12.3352	4.88892	9.1919	22.1375	18.9209	3.8208	5.38941	26.6361	18.5233	16.7664	13.916	22.4792		1.0243	1.05135	1.18622	1.13652	0.935293	1.01941	1.24641	0.924202	0.85599	1.02716	0.938484	0.831285	1.06595	0.937746	0.954487	1.21522	0.962988	0.871343
7.5	5.51758	18.2617	9.05762	10.5774	7.24487	10.5713	6.79932	7.12891	11.9385	14.7583	16.1011	7.75757	6.79932	8.73413	15.2039	12.1643	14.9597	7.72705	12.3291	4.87671	9.18579	22.2046	18.9453	3.78418	5.39551	26.623	18.526	16.7834	13.9771	22.4487		1.02316	1.0517	1.19023	1.13981	0.938455	1.01941	1.2453	0.921048	0.859503	1.02631	0.93884	0.833251	1.07076	0.935132	0.951433	1.214	0.96142	0.867233
7.6	5.51758	18.2495	9.021	10.5652	7.22046	10.5957	6.80542	7.14722	11.9446	14.7705	16.095	7.75147	6.79321	8.76465	15.1794	12.1887	14.9597	7.75147	12.323	4.90112	9.17359	22.2412	19.0735	3.79028	5.36499	26.6065	18.5247	16.7871	14.0462	22.4365		1.02316	1.051	1.18541	1.13849	0.935293	1.02176	1.24641	0.923413	0.859942	1.02716	0.938484	0.832596	1.0698	0.938399	0.9499	1.21644	0.96142	0.869974
7.7	5.49317	18.2556	9.00269	10.553	7.21436	10.5896	6.79932	7.16553	11.9934	14.7644	16.0828	7.75757	6.79321	8.70362	15.2222	12.146	14.9475	7.75757	12.3291	4.88892	9.2041	22.2961	19.0735	3.80249	5.3833	26.5957	18.5132	16.7948	14.1134	22.4304		1.01864	1.05135	1.18301	1.13718	0.934503	1.02118	1.2453	0.925779	0.863456	1.02673	0.937773	0.833251	1.0698	0.931865	0.952578	1.21218	0.960636	0.870659
7.8	5.48706	18.28	9.021	10.5591	7.24487	10.6018	6.78711	7.1167	12.0056	14.7705	16.0889	7.74536	6.81763	8.74634	15.1855	12.1887	14.9414	7.76367	12.3169	4.88892	9.198	22.3633	19.0979	3.79028	5.3833	26.5858	18.5151	16.7875	14.1866	22.4304		1.01751	1.05275	1.18541	1.13783	0.938455	1.02235	1.24306	0.91947	0.864334	1.02716	0.938128	0.83194	1.07364	0.936439	0.950282	1.21644	0.960244	0.871343
7.9	5.44434	18.2495	9.00879	10.5896	7.23877	10.6018	6.7627	7.1228	11.9934	14.7644	16.0767	7.75147	6.80542	8.77075	15.2161	12.1826	14.9658	7.76978	12.2803	4.89502	9.17969	22.3999	19.1223	3.75977	5.3711	26.5698	18.5137	16.7761	14.2334	22.406		1.00958	1.051	1.18381	1.14112	0.937665	1.02235	1.23859	0.920258	0.863456	1.02673	0.937417	0.832596	1.07172	0.939052	0.952196	1.21583	0.961812	0.872029
8	5.41992	18.2739	9.00269	10.5591	7.23877	10.614	6.78101	7.14112	11.9995	14.7583	16.0889	7.75757	6.82373	8.74634	15.2039	12.1643	14.9841	7.79419	12.2803	4.88281	9.1919	22.4487	19.0674	3.79639	5.3711	26.5531	18.5023	16.748	14.27	22.3938		1.00506	1.0524	1.18301	1.13783	0.937665	1.02353	1.24194	0.922625	0.863895	1.02631	0.938128	0.833251	1.0746	0.936439	0.951433	1.214	0.962988	0.874769
8.1	5.42603	18.2861	9.021	10.5469	7.23267	10.6018	6.78101	7.12891	12.03	14.7644	16.0889	7.80029	6.82984	8.73413	15.2039	12.1521	14.9719	7.8125	12.1887	4.89502	9.2041	22.5037	19.1589	3.80249	5.35889	26.5401	18.5013	16.7277	14.3209	22.3633		1.00619	1.0531	1.18541	1.13652	0.936874	1.02235	1.24194	0.921048	0.866091	1.02673	0.938128	0.83784	1.07557	0.935132	0.951433	1.21278	0.962204	0.876824
8.2	5.35889	18.2617	9.00879	10.553	7.22046	10.5591	6.7688	7.15943	12.0667	14.7644	16.0889	7.75757	6.81153	8.74024	15.2283	12.1643	14.978	7.83081	12.1399	4.88892	9.21021	22.5403	19.1895	3.8086	5.34668	26.5249	18.497	16.7228	14.3494	22.3633		0.993738	1.0517	1.18381	1.13718	0.935293	1.01824	1.23971	0.924991	0.868733	1.02673	0.938128	0.833251	1.07268	0.935786	0.95296	1.214	0.962596	0.878879
8.3	5.33447	18.2007	9.021	10.5652	7.23267	10.5652	6.7749	7.17774	12.085	14.7522	16.1072	7.77588	6.78711	8.74024	15.21	12.1704	14.9719	7.8064	12.1216	4.88892	9.2041	22.5464	19.1223	3.79028	5.35889	26.51	18.4697	16.7314	14.3677	22.3694		0.989209	1.04819	1.18541	1.13849	0.936874	1.01882	1.24082	0.927357	0.87005	1.02588	0.939195	0.835218	1.06884	0.935786	0.951815	1.21461	0.962204	0.876139
8.4	5.25513	18.2434	8.99048	10.5713	7.22656	10.5774	6.78101	7.15943	12.1033	14.7705	16.0645	7.79419	6.82984	8.72803	15.1733	12.2009	14.9597	7.77588	12.0667	4.88281	9.21021	22.6074	19.165	3.76587	5.36499	26.4918	18.4545	16.7334	14.3962	22.345		0.974497	1.05064	1.1814	1.13915	0.936083	1.02	1.24194	0.924991	0.871368	1.02716	0.936706	0.837185	1.07557	0.934479	0.949518	1.21765	0.96142	0.872714
8.5	5.24903	18.2251	8.98438	10.5713	7.23877	10.5713	6.7749	7.15332	12.1338	14.7522	16.0706	7.78198	6.84204	8.74024	15.21	12.207	15.0062	7.8125	12.0422	4.87671	9.2041	22.6501	19.22	3.78418	5.34668	26.4693	18.4226	16.7326	14.4246	22.3389		0.973366	1.04959	1.1806	1.13915	0.937665	1.01941	1.24082	0.924202	0.873564	1.02588	0.937061	0.835873	1.07749	0.935786	0.951815	1.21826	0.964409	0.876824
8.6	5.26123	18.2495	8.97827	10.5774	7.25098	10.553	6.78101	7.16553	12.146	14.7217	16.0584	7.76978	6.82373	8.74024	15.1978	12.2009	15.066	7.8064	11.9934	4.88281	9.198	22.6624	19.1467	3.78418	5.3711	26.4497	18.3944	16.7285	14.4165	22.29		0.975628	1.051	1.1798	1.13981	0.939246	1.01765	1.24194	0.925779	0.874442	1.02376	0.93635	0.834563	1.0746	0.935786	0.951051	1.21765	0.968252	0.876139
8.7	5.25513	18.2495	9.00269	10.5469	7.25708	10.5835	6.79321	7.13501	12.146	14.7705	16.0584	7.76367	6.78711	8.76465	15.1794	12.1826	15.1259	7.79419	11.9812	4.88892	9.2041	22.6929	19.1956	3.77808	5.35278	26.4324	18.3638	16.7204	14.4287	22.2656		0.974497	1.051	1.18301	1.13652	0.940036	1.02059	1.24418	0.921836	0.874442	1.02716	0.93635	0.833907	1.06884	0.938399	0.9499	1.21583	0.972102	0.874769
8.8	5.31616	18.2373	8.98438	10.5713	7.25708	10.5591	6.75659	7.15332	12.1521	14.7522	16.0645	7.77588	6.78711	8.76465	15.2161	12.2009	15.1857	7.80029	11.9385	4.87671	9.198	22.7112	19.1772	3.80249	5.35889	26.4155	18.3549	16.6846	14.4369	22.2473		0.985814	1.05029	1.1806	1.13915	0.940036	1.01824	1.23747	0.924202	0.874881	1.02588	0.936706	0.835218	1.06884	0.938399	0.952196	1.21765	0.975945	0.875453
8.9	5.34058	18.2312	8.97217	10.5835	7.25708	10.553	6.7627	7.14722	12.1887	14.7522	16.0767	7.76978	6.78101	8.75855	15.2161	12.1765	15.2455	7.78809	11.8713	4.88892	9.18579	22.7173	19.2139	3.78418	5.3711	26.4018	18.349	16.6675	14.4491	22.2656		0.990342	1.04994	1.179	1.14046	0.940036	1.01765	1.23859	0.923413	0.877516	1.02588	0.937417	0.834563	1.06788	0.937746	0.952196	1.21522	0.979788	0.874084
9	5.39551	18.1946	8.97827	10.5713	7.26929	10.5652	6.75049	7.1167	12.2498	14.7461	16.0278	7.76367	6.79932	8.76465	15.2283	12.1948	15.3053	7.8125	11.8225	4.84619	9.17359	22.7417	19.1589	3.79028	5.3833	26.3853	18.3434	16.6691	14.445	22.3022		1.00053	1.04783	1.1798	1.13915	0.941618	1.01882	1.23635	0.91947	0.881915	1.02546	0.934566	0.833907	1.07076	0.938399	0.95296	1.21705	0.983631	0.876824
9.1	5.45044	18.1824	8.97827	10.5835	7.30591	10.5713	6.78711	7.14722	12.2681	14.7644	16.0278	7.77588	6.79932	8.78296	15.2222	12.2009	15.3652	7.8064	11.7859	4.88281	9.16748	22.7783	19.2017	3.79028	5.36499	26.3689	18.3337	16.6699	14.445	22.3022		1.01071	1.04713	1.1798	1.14046	0.946361	1.01941	1.24306	0.923413	0.883233	1.02673	0.934566	0.835218	1.07076	0.94036	0.952578	1.21765	0.987481	0.876139
9.2	5.48096	18.1702	8.97217	10.5957	7.27539	10.5225	6.7749	7.13501	12.2803	14.7583	16.04	7.76978	6.79932	8.77075	15.1855	12.1887	15.425	7.76978	11.7371	4.88281	9.198	22.7661	19.2444	3.79028	5.3711	26.3487	18.3176	16.687	14.445	22.3022		1.01637	1.04643	1.179	1.14178	0.942408	1.01471	1.24082	0.921836	0.884111	1.02631	0.935277	0.834563	1.07076	0.939052	0.950282	1.21644	0.991324	0.872029
9.3	5.48706	18.1702	8.97827	10.5774	7.24487	10.5591	6.79321	7.14722	12.2925	14.7644	16.0461	7.78198	6.80542	8.75855	15.1855	12.1948	15.4848	7.76367	11.7065	4.89502	9.22241	22.7905	19.2139	3.79639	5.3711	26.3354	18.3	16.6801	14.4145	22.2961		1.01751	1.04643	1.1798	1.13981	0.938455	1.01824	1.24418	0.923413	0.884989	1.02673	0.935633	0.835873	1.07172	0.937746	0.950282	1.21705	0.995167	0.871343
9.4	5.50537	18.1641	8.97827	10.5469	7.26319	10.5591	6.7749	7.13501	12.2986	14.7278	16.0828	7.79419	6.80542	8.74634	15.21	12.2009	15.5447	7.75147	11.7065	4.90723	9.1919	22.7966	19.1589	3.77197	5.3772	26.3187	18.2943	16.6874	14.4023	22.2839		1.0209	1.04608	1.1798	1.13652	0.940828	1.01824	1.24082	0.921836	0.885428	1.02419	0.937773	0.837185	1.07172	0.936439	0.951815	1.21765	0.999017	0.869974
9.5	5.47486	18.1824	8.96607	10.5591	7.2815	10.5347	6.7627	7.15332	12.3047	14.7339	16.0706	7.77588	6.80542	8.76465	15.2039	12.1887	15.6045	7.75147	11.6821	4.87671	9.17969	22.8149	19.1834	3.78418	5.36499	26.3031	18.291	16.6768	14.4063	22.2412		1.01524	1.04713	1.1782	1.13783	0.943199	1.01588	1.23859	0.924202	0.885868	1.02461	0.937061	0.835218	1.07172	0.938399	0.951433	1.21644	1.00286	0.869974
9.6	5.47486	18.1946	8.95996	10.553	7.26929	10.5652	6.7627	7.14112	12.3535	14.7522	16.0767	7.78809	6.78711	8.72193	15.2039	12.1948	15.6643	7.73316	11.6577	4.88281	9.1919	22.8027	19.1345	3.79028	5.39551	26.2818	18.2981	16.6842	14.4002	22.2229		1.01524	1.04783	1.17739	1.13718	0.941618	1.01882	1.23859	0.922625	0.889381	1.02588	0.937417	0.83653	1.06884	0.933825	0.951433	1.21705	1.0067	0.867919
9.7	5.44434	18.1824	8.95996	10.5835	7.2876	10.5957	6.7688	7.14722	12.3291	14.7339	16.1011	7.78809	6.79932	8.75244	15.1733	12.1704	15.7241	7.75757	11.6455	4.87671	9.17359	22.8149	19.1956	3.76587	5.41382	26.26	18.3091	16.685	14.3697	22.229		1.00958	1.04713	1.17739	1.14046	0.94399	1.02176	1.23971	0.923413	0.887624	1.02461	0.93884	0.83653	1.07076	0.937092	0.949518	1.21461	1.01055	0.870659
9.8	5.46875	18.158	8.94776	10.5835	7.31201	10.5713	6.74439	7.12891	12.3657	14.7522	16.1011	7.75147	6.79321	8.76465	15.1733	12.2009	15.784	7.78198	11.615	4.87671	9.16748	22.7966	19.1528	3.77808	5.39551	26.243	18.3075	16.6614	14.3514	22.2107		1.01411	1.04573	1.17579	1.14046	0.947152	1.01941	1.23524	0.921048	0.890259	1.02588	0.93884	0.832596	1.0698	0.938399	0.949518	1.21765	1.0144	0.873398
9.9	5.52368	18.158	8.95386	10.5652	7.29981	10.5774	6.73828	7.13501	12.3901	14.7583	16.0889	7.78198	6.79932	8.77075	15.1794	12.1765	15.8438	7.75757	11.5967	4.89502	9.2041	22.8027	19.2322	3.79028	5.39551	26.2176	18.3051	16.6536	14.3534	22.229		1.0243	1.04573	1.17659	1.13849	0.945571	1.02	1.23412	0.921836	0.892016	1.02631	0.938128	0.835873	1.07076	0.939052	0.9499	1.21522	1.01824	0.870659
10	5.54199	18.1519	8.97217	10.5408	7.30591	10.6079	6.72608	7.14112	12.3779	14.7522	16.0706	7.76367	6.80542	8.75855	15.1611	12.207	15.9036	7.76367	11.5723	4.90723	9.18579	22.8027	19.2261	3.77808	5.39551	26.2037	18.294	16.6638	14.3188	22.2473		1.02769	1.04537	1.179	1.13586	0.946361	1.02294	1.23188	0.922625	0.891138	1.02588	0.937061	0.833907	1.07172	0.937746	0.948755	1.21826	1.02208	0.871343
10.1	5.58472	18.1519	8.93555	10.5347	7.29981	10.5652	6.7627	7.14112	12.3901	14.7156	16.04	7.77588	6.81763	8.75855	15.1733	12.1948	15.9635	7.76367	11.5662	4.90723	9.1919	22.8149	19.1406	3.80249	5.39551	26.191	18.2993	16.6663	14.3026	22.2717		1.03562	1.04537	1.17419	1.1352	0.945571	1.01882	1.23859	0.922625	0.892016	1.02334	0.935277	0.835218	1.07364	0.937746	0.949518	1.21705	1.02593	0.871343
10.2	5.59082	18.1641	8.93555	10.5347	7.26929	10.5652	6.75659	7.13501	12.3718	14.7339	16.0584	7.8064	6.79932	8.75855	15.1794	12.1887	16.0233	7.75147	11.5295	4.90112	9.198	22.8149	19.2017	3.76587	5.3833	26.1729	18.3077	16.6838	14.2741	22.2595		1.03675	1.04608	1.17419	1.1352	0.941618	1.01882	1.23747	0.921836	0.890698	1.02461	0.93635	0.838496	1.07076	0.937746	0.9499	1.21644	1.02978	0.869974
10.3	5.60303	18.1763	8.94165	10.553	7.27539	10.5408	6.78101	7.10449	12.3718	14.7339	16.0889	7.78809	6.81153	8.75855	15.1917	12.1521	16.0831	7.76978	11.4929	4.90112	9.1919	22.8027	19.1528	3.79028	5.3833	26.1553	18.3212	16.6882	14.2639	22.2473		1.03901	1.04678	1.17499	1.13718	0.942408	1.01647	1.24194	0.917893	0.890698	1.02461	0.938128	0.83653	1.07268	0.937746	0.95067	1.21278	1.03362	0.872029
10.4	5.59082	18.1702	8.94165	10.553	7.26319	10.5347	6.73218	7.13501	12.3657	14.7522	16.0645	7.76978	6.79932	8.75244	15.2283	12.1948	16.1429	7.76367	11.499	4.88281	9.16748	22.821	19.1162	3.79639	5.34668	26.1399	18.333	16.6911	14.2598	22.2595		1.03675	1.04643	1.17499	1.13718	0.940828	1.01588	1.233	0.921836	0.890259	1.02588	0.936706	0.834563	1.07076	0.937092	0.95296	1.21705	1.03746	0.871343
10.5	5.54199	18.1458	8.94776	10.5591	7.26319	10.5469	6.78101	7.16553	12.3535	14.7278	16.0645	7.76367	6.7749	8.76465	15.2161	12.1826	16.2028	7.78198	11.4807	4.87671	9.17969	22.7966	19.0918	3.79639	5.36499	26.1252	18.344	16.6996	14.2395	22.2595		1.02769	1.04502	1.17579	1.13783	0.940828	1.01706	1.24194	0.925779	0.889381	1.02419	0.936706	0.833907	1.06691	0.938399	0.952196	1.21583	1.04131	0.873398
10.6	5.51148	18.1458	8.95386	10.5347	7.25098	10.5164	6.7688	7.16553	12.3718	14.7339	16.0584	7.76367	6.7688	8.75244	15.21	12.1826	16.2626	7.78198	11.4929	4.87671	9.18579	22.7783	19.104	3.80249	5.40772	26.1118	18.3257	16.6984	14.2212	22.2412		1.02203	1.04502	1.17659	1.1352	0.939246	1.01412	1.23971	0.925779	0.890698	1.02461	0.93635	0.833907	1.06595	0.937092	0.951815	1.21583	1.04515	0.873398
10.7	5.50537	18.1213	8.92945	10.5469	7.26319	10.5164	6.75659	7.15332	12.3962	14.7461	16.04	7.73926	6.78711	8.72803	15.1855	12.1948	16.3224	7.79419	11.4807	4.88892	9.17359	22.7905	19.1223	3.79639	5.3711	26.1002	18.2992	16.6866	14.2029	22.2412		1.0209	1.04361	1.17338	1.13652	0.940828	1.01412	1.23747	0.924202	0.892455	1.02546	0.935277	0.831285	1.06884	0.934479	0.950282	1.21705	1.049	0.874769
10.8	5.45044	18.1091	8.92945	10.5591	7.26319	10.498	6.75049	7.15943	12.4329	14.7217	16.0278	7.70874	6.7749	8.76465	15.1733	12.1643	16.3823	7.75757	11.4502	4.88281	9.14917	22.7722	19.165	3.80249	5.38941	26.0847	18.2761	16.6667	14.1846	22.2534		1.01071	1.04291	1.17338	1.13783	0.940828	1.01234	1.23635	0.924991	0.895097	1.02376	0.934566	0.828006	1.06691	0.938399	0.949518	1.214	1.05285	0.870659
10.9	5.43823	18.1335	8.94165	10.5408	7.25708	10.5103	6.75659	7.15943	12.4084	14.7156	16.0339	7.73926	6.78101	8.74634	15.1672	12.1582	16.4421	7.78198	11.4502	4.90723	9.18579	22.7661	19.165	3.80249	5.35889	26.0761	18.2599	16.6528	14.1683	22.2412		1.00845	1.04432	1.17499	1.13586	0.940036	1.01353	1.23747	0.924991	0.893333	1.02334	0.934921	0.831285	1.06788	0.936439	0.949136	1.21339	1.05669	0.873398
11	5.40772	18.1152	8.92945	10.5652	7.25098	10.5103	6.75659	7.15943	12.4146	14.7095	16.0278	7.74536	6.78101	8.71582	15.1611	12.1521	16.5019	7.78809	11.4685	4.89502	9.1919	22.7661	19.104	3.78418	5.35889	26.0702	18.2331	16.6492	14.148	22.2229		1.00279	1.04326	1.17338	1.13849	0.939246	1.01353	1.23747	0.924991	0.89378	1.02291	0.934566	0.83194	1.06788	0.933171	0.948755	1.21278	1.06053	0.874084
11.1	5.3833	18.1335	8.92945	10.553	7.24487	10.5164	6.7688	7.15332	12.4023	14.7156	16.04	7.72095	6.78101	8.73413	15.1855	12.1033	16.5617	7.79419	11.4136	4.88892	9.16138	22.7478	19.0369	3.8086	5.3772	26.0617	18.2192	16.6532	14.1195	22.2046		0.998264	1.04432	1.17338	1.13718	0.938455	1.01412	1.23971	0.924202	0.892894	1.02334	0.935277	0.829318	1.06788	0.935132	0.950282	1.20791	1.06438	0.874769
11.2	5.41992	18.1274	8.93555	10.5469	7.23267	10.5042	6.78711	7.15332	12.4329	14.7095	16.0156	7.73926	6.79932	8.72803	15.1855	12.1277	16.6216	7.76978	11.3953	4.88892	9.16748	22.7356	19.0796	3.80249	5.3772	26.0587	18.2204	16.6569	14.093	22.1802		1.00506	1.04396	1.17419	1.13652	0.936874	1.01294	1.24306	0.924202	0.895097	1.02291	0.933854	0.831285	1.07076	0.934479	0.950282	1.21035	1.06823	0.872029
11.3	5.42603	18.1213	8.92945	10.5469	7.22046	10.498	6.7749	7.14112	12.4084	14.7034	16.0461	7.72705	6.74439	8.73413	15.1917	12.1277	16.6814	7.77588	11.3281	4.88281	9.14307	22.699	19.0186	3.79028	5.36499	26.0505	18.2074	16.6614	14.0727	22.2046		1.00619	1.04361	1.17338	1.13652	0.935293	1.01234	1.24082	0.922625	0.893333	1.02249	0.935633	0.829973	1.06211	0.935132	0.95067	1.21035	1.07207	0.872714
11.4	5.45044	18.1335	8.92945	10.5591	7.21436	10.5042	6.7749	7.09839	12.3901	14.7034	16.0339	7.73316	6.75049	8.74024	15.1978	12.1277	16.7412	7.75757	11.2976	4.89502	9.15528	22.6929	19.0857	3.78418	5.34058	26.0466	18.1917	16.6512	14.0503	22.2046		1.01071	1.04432	1.17338	1.13783	0.934503	1.01294	1.24082	0.917105	0.892016	1.02249	0.934921	0.830629	1.06307	0.935786	0.951051	1.21035	1.07591	0.870659
11.5	5.44434	18.103	8.93555	10.553	7.22046	10.498	6.78101	7.13501	12.4023	14.7217	16.04	7.75757	6.75659	8.75244	15.1978	12.1155	16.801	7.76978	11.2854	4.88892	9.14917	22.6807	19.0125	3.8147	5.35889	26.0438	18.1757	16.6451	14.0462	22.2046		1.00958	1.04256	1.17419	1.13718	0.935293	1.01234	1.24194	0.921836	0.892894	1.02376	0.935277	0.833251	1.06403	0.937092	0.951051	1.20913	1.07976	0.872029
11.6	5.46265	18.0786	8.94165	10.553	7.22656	10.5103	6.7688	7.12891	12.3962	14.7095	16.0095	7.72095	6.7627	8.73413	15.1428	12.0972	16.8609	7.78198	11.261	4.87671	9.16748	22.644	19.0002	3.82691	5.36499	26.0428	18.1785	16.6292	14.0218	22.1985		1.01298	1.04115	1.17499	1.13718	0.936083	1.01353	1.23971	0.921048	0.892455	1.02291	0.933499	0.829318	1.06499	0.935132	0.94761	1.20731	1.08361	0.873398
11.7	5.43213	18.0969	8.92945	10.5286	7.24487	10.5164	6.75659	7.14112	12.4023	14.7034	16.0461	7.74536	6.7688	8.72803	15.1489	12.0728	16.9207	7.75757	11.2732	4.88281	9.12476	22.6318	19.0979	3.77808	5.35889	26.0496	18.1747	16.6008	13.9974	22.1802		1.00732	1.04221	1.17338	1.13455	0.938455	1.01412	1.23747	0.922625	0.892894	1.02249	0.935633	0.83194	1.06595	0.934479	0.947991	1.20487	1.08745	0.870659
11.8	5.46265	18.0969	8.91724	10.5225	7.25708	10.5408	6.73828	7.13501	12.3962	14.6667	16.0095	7.74536	6.7688	8.74024	15.155	12.0789	16.9805	7.75757	11.2732	4.83399	9.13696	22.6196	19.0796	3.80249	5.36499	26.0499	18.1699	16.5776	13.9872	22.168		1.01298	1.04221	1.17178	1.13389	0.940036	1.01647	1.23412	0.921836	0.892455	1.01994	0.933499	0.83194	1.06595	0.935786	0.948373	1.20548	1.09129	0.870659
11.9	5.45044	18.0969	8.91113	10.5164	7.23877	10.5591	6.75659	7.14722	12.3901	14.6973	16.0156	7.72095	6.78101	8.75855	15.1672	12.0789	17.0404	7.73926	11.2122	4.88281	9.13696	22.5952	19.0125	3.77808	5.39551	26.0586	18.1829	16.5776	13.9608	22.1558		1.01071	1.04221	1.17098	1.13323	0.937665	1.01824	1.23747	0.923413	0.892016	1.02207	0.933854	0.829318	1.06788	0.937746	0.949136	1.20548	1.09514	0.868604
12	5.45044	18.1213	8.91724	10.5225	7.24487	10.5591	6.72608	7.14112	12.4023	14.7095	16.0095	7.77588	6.79932	8.71582	15.1245	12.0789	17.1002	7.72705	11.2183	4.8645	9.14307	22.5586	18.9636	3.78418	5.39551	26.0582	18.1789	16.5833	13.9445	22.1313		1.01071	1.04361	1.17178	1.13389	0.938455	1.01824	1.23188	0.922625	0.892894	1.02291	0.933499	0.835218	1.07076	0.933171	0.946464	1.20548	1.09898	0.867233
12.1	5.44434	18.1213	8.92945	10.5347	7.23877	10.5896	6.71997	7.14722	12.3779	14.6912	16.0339	7.73926	6.79321	8.72193	15.155	12.0789	17.16	7.74536	11.2244	4.88281	9.13696	22.5403	19.0491	3.79028	5.36499	26.0641	18.1537	16.6003	13.9343	22.1313		1.00958	1.04361	1.17338	1.1352	0.937665	1.02118	1.23076	0.923413	0.891138	1.02164	0.934921	0.831285	1.0698	0.933825	0.948373	1.20548	1.10283	0.869288
12.2	5.48706	18.1335	8.93555	10.5103	7.22046	10.5774	6.74439	7.13501	12.3718	14.6851	16.0217	7.76367	6.7749	8.71582	15.1672	12.0605	17.2198	7.75757	11.1938	4.87061	9.13696	22.522	18.927	3.78418	5.3711	26.0723	18.1388	16.6227	13.9384	22.1191		1.01751	1.04432	1.17419	1.13258	0.935293	1.02	1.23524	0.921836	0.890698	1.02122	0.93421	0.833907	1.06691	0.933171	0.949136	1.20364	1.10667	0.870659
12.3	5.46265	18.1213	8.91724	10.5286	7.23267	10.5835	6.73828	7.12891	12.3779	14.6912	16.0278	7.77588	6.79321	8.72193	15.1489	12.0728	17.2797	7.75757	11.1938	4.88281	9.13696	22.5037	19.0125	3.77808	5.36499	26.0775	18.1367	16.6239	13.9364	22.113		1.01298	1.04361	1.17178	1.13455	0.936874	1.02059	1.23412	0.921048	0.891138	1.02164	0.934566	0.835218	1.0698	0.933825	0.947991	1.20487	1.11052	0.870659
12.4	5.45044	18.0969	8.91724	10.4858	7.23267	10.5591	6.75049	7.13501	12.3718	14.6973	16.0522	7.74536	6.7749	8.73413	15.1123	11.9995	17.3395	7.76367	11.1938	4.88281	9.14307	22.4792	18.9331	3.79028	5.38941	26.0809	18.1345	16.6309	13.9282	22.1191		1.01071	1.04221	1.17178	1.12994	0.936874	1.01824	1.23635	0.921836	0.890698	1.02207	0.935988	0.83194	1.06691	0.935132	0.945701	1.19755	1.11436	0.871343
12.5	5.45044	18.0969	8.89282	10.5164	7.22656	10.5347	6.72608	7.12891	12.3779	14.7095	16.0156	7.76978	6.78711	8.74634	15.1123	12.0361	17.3993	7.76978	11.1755	4.88281	9.13696	22.4426	18.9392	3.79028	5.34668	26.0904	18.1451	16.6329	13.9282	22.1008		1.01071	1.04221	1.16857	1.13323	0.936083	1.01588	1.23188	0.921048	0.891138	1.02291	0.933854	0.834563	1.06884	0.936439	0.945701	1.20121	1.11821	0.872029
12.6	5.44434	18.103	8.90503	10.5164	7.23877	10.5286	6.69556	7.14112	12.384	14.6973	15.9973	7.75147	6.84204	8.77686	15.1123	12.0422	17.4592	7.77588	11.1572	4.87671	9.16748	22.4426	18.8904	3.77197	5.35889	26.0989	18.151	16.6199	13.9119	22.0886		1.00958	1.04256	1.17017	1.13323	0.937665	1.01529	1.22629	0.922625	0.891577	1.02207	0.932787	0.832596	1.07749	0.939707	0.945701	1.20182	1.12206	0.872714
12.7	5.45654	18.0481	8.91113	10.5469	7.23267	10.5469	6.68945	7.14722	12.3901	14.6851	15.9851	7.72705	6.81763	8.72193	15.1306	12.0361	17.519	7.78198	11.1816	4.88892	9.14917	22.406	18.9331	3.78418	5.31616	26.0959	18.1548	16.6056	13.9099	22.0764		1.01185	1.0394	1.17098	1.13652	0.936874	1.01706	1.22517	0.923413	0.892016	1.02122	0.932076	0.829973	1.07364	0.933825	0.946846	1.20121	1.1259	0.873398
12.8	5.46265	18.0786	8.91724	10.5225	7.26319	10.5347	6.72608	7.1228	12.384	14.6973	15.9912	7.75757	6.85425	8.74024	15.1306	12.0422	17.5788	7.76978	11.1755	4.88281	9.16138	22.3999	18.9331	3.8086	5.34058	26.1038	18.1364	16.5987	13.9201	22.0886		1.01298	1.04115	1.17178	1.13389	0.940828	1.01588	1.23188	0.920258	0.891577	1.02207	0.932431	0.833251	1.07941	0.935786	0.946846	1.20182	1.12974	0.872029
12.9	5.45654	18.0847	8.91113	10.5286	7.26319	10.5225	6.73218	7.13501	12.3474	14.6912	15.9729	7.75757	6.81153	8.72803	15.1367	12.0544	17.6386	7.78809	11.1328	4.87061	9.16748	22.3938	18.927	3.8086	5.36499	26.1086	18.1221	16.6024	13.9404	22.0642		1.01185	1.0415	1.17098	1.13455	0.940828	1.01471	1.233	0.921836	0.888942	1.02164	0.931364	0.833251	1.07268	0.934479	0.947228	1.20303	1.13359	0.874084
13	5.46875	18.0786	8.91113	10.5103	7.25098	10.5347	6.71387	7.14112	12.3596	14.6912	15.9729	7.76978	6.78101	8.74634	15.1428	12.0483	17.6985	7.76367	11.1572	4.89502	9.16138	22.3755	18.9514	3.78418	5.35889	26.109	18.1104	16.6158	13.9526	22.0642		1.01411	1.04115	1.17098	1.13258	0.939246	1.01588	1.22965	0.922625	0.88982	1.02164	0.931364	0.834563	1.06788	0.936439	0.94761	1.20243	1.13744	0.871343
13.1	5.46875	18.0786	8.89282	10.5103	7.23267	10.5347	6.73218	7.15332	12.3474	14.6484	15.979	7.8064	6.75049	8.75244	15.1123	12.0117	17.7583	7.78198	11.1389	4.8645	9.16748	22.3267	18.9453	3.79639	5.35278	26.1109	18.1026	16.6142	13.973	22.0642		1.01411	1.04115	1.16857	1.13258	0.936874	1.01588	1.233	0.924202	0.888942	1.01866	0.93172	0.838496	1.06307	0.937092	0.945701	1.19877	1.14128	0.873398
13.2	5.44434	18.0725	8.89893	10.5347	7.22046	10.5286	6.75049	7.12891	12.3657	14.6545	15.9546	7.78198	6.78711	8.74024	15.1245	12.0422	17.8181	7.8125	11.1023	4.8584	9.21021	22.3267	18.8843	3.77197	5.35889	26.1139	18.0953	16.6121	13.9648	22.052		1.00958	1.0408	1.16937	1.1352	0.935293	1.01529	1.23635	0.921048	0.890259	1.01909	0.930297	0.835873	1.06884	0.935786	0.946464	1.20182	1.14512	0.876824
13.3	5.44434	18.0298	8.91724	10.5408	7.20825	10.5469	6.73828	7.15332	12.3474	14.679	15.9302	7.76367	6.78101	8.74634	15.1245	12.0605	17.878	7.82471	11.1023	4.87061	9.16138	22.3022	18.8538	3.80249	5.34058	26.1132	18.0904	16.6126	13.9893	22.0581		1.00958	1.03834	1.17178	1.13586	0.933711	1.01706	1.23412	0.924202	0.888942	1.02079	0.928875	0.833907	1.06788	0.936439	0.946464	1.20364	1.14897	0.878194
13.4	5.45654	18.042	8.89893	10.5469	7.21436	10.5286	6.73828	7.15332	12.3657	14.6912	15.9546	7.75757	6.7749	8.75855	15.1184	12.0789	17.9378	7.8064	11.0718	4.8645	9.17359	22.2656	18.8721	3.79028	5.40161	26.1149	18.0837	16.6024	13.9872	22.0642		1.01185	1.03905	1.16937	1.13652	0.934503	1.01529	1.23412	0.924202	0.890259	1.02164	0.930297	0.833251	1.06691	0.937746	0.946083	1.20548	1.15281	0.876139
13.5	5.44434	18.0359	8.91724	10.5591	7.20215	10.5286	6.73218	7.13501	12.3474	14.7034	15.9485	7.74536	6.7627	8.76465	15.1123	12.0911	17.9976	7.8125	11.0718	4.8584	9.16748	22.2412	18.8355	3.79639	5.34058	26.1125	18.0676	16.5877	13.9811	22.0703		1.00958	1.03869	1.17178	1.13783	0.932921	1.01529	1.233	0.921836	0.888942	1.02249	0.929942	0.83194	1.06499	0.938399	0.945701	1.2067	1.15666	0.876824
13.6	5.43823	18.0359	8.90503	10.5347	7.22046	10.5103	6.71387	7.14112	12.3596	14.7217	15.9424	7.76367	6.7688	8.74024	15.1489	12.1277	18.0574	7.78809	11.0596	4.88892	9.15528	22.2717	18.9514	3.78418	5.35889	26.1075	18.0482	16.5605	13.9832	22.0642		1.00845	1.03869	1.17017	1.1352	0.935293	1.01353	1.22965	0.922625	0.88982	1.02376	0.929586	0.833907	1.06595	0.935786	0.947991	1.21035	1.1605	0.874084
13.7	5.43823	18.042	8.90503	10.5347	7.22656	10.498	6.70166	7.16553	12.4228	14.6729	15.9912	7.74536	6.79321	8.73413	15.1672	12.1399	18.1173	7.76978	11.084	4.87061	9.16138	22.229	18.8721	3.77197	5.36499	26.1064	18.04	16.5682	13.9933	22.0886		1.00845	1.03905	1.17017	1.1352	0.936083	1.01234	1.22741	0.925779	0.89437	1.02037	0.932431	0.83194	1.0698	0.935132	0.949136	1.21157	1.16435	0.872029
13.8	5.45044	18.0481	8.89282	10.5408	7.22656	10.5103	6.73218	7.12891	12.4106	14.6729	15.9973	7.72095	6.7688	8.74024	15.1611	12.1033	18.1771	7.76367	11.0657	4.87061	9.17359	22.2107	18.9209	3.77808	5.3711	26.1034	18.0349	16.569	13.9771	22.0703	0	1.01071	1.0394	1.16857	1.13586	0.936083	1.01353	1.233	0.921048	0.893492	1.02037	0.932787	0.829318	1.06595	0.935786	0.948755	1.20791	1.16819	0.871343
13.9	5.41992	18.0603	8.89893	10.5591	7.23267	10.5164	6.73218	7.13501	12.3985	14.6484	16.0217	7.70874	6.80542	8.72803	15.1978	12.1521	18.2369	7.75147	11.0657	4.87671	9.16138	22.2046	18.8416	3.79639	5.39551	26.097	18.0243	16.5662	13.9852	22.052	40	1.00506	1.0401	1.16937	1.13783	0.936874	1.01412	1.233	0.921836	0.892621	1.01866	0.93421	0.828006	1.07172	0.934479	0.951051	1.21278	1.17204	0.869974
14	5.43823	18.0725	8.89282	10.553	7.22046	10.498	6.70777	7.12891	12.3864	14.6545	16.04	7.71485	6.75659	8.72803	15.1855	12.1765	18.2967	7.75757	11.0657	4.90112	9.18579	22.1985	18.9087	3.79028	5.35278	26.0919	18.0257	16.5804	13.975	22.0703		1.00845	1.0408	1.16857	1.13718	0.935293	1.01234	1.22853	0.921048	0.891749	1.01909	0.935277	0.828663	1.06403	0.934479	0.950282	1.21522	1.17588	0.870659
14.1	5.41382	18.0481	8.88062	10.5347	7.21436	10.5347	6.71387	7.14722	12.3743	14.6667	16.0706	7.70264	6.79321	8.74024	15.1855	12.1643	18.3566	7.76978	11.0596	4.91944	9.17359	22.1741	18.9087	3.78418	5.35278	26.0802	18.0306	16.6048	13.9689	22.052		1.00392	1.0394	1.16697	1.1352	0.934503	1.01588	1.22965	0.923413	0.890878	1.01994	0.937061	0.827351	1.0698	0.935786	0.950282	1.214	1.17973	0.872029
14.2	5.35889	18.0115	8.89282	10.5469	7.20215	10.553	6.71997	7.1228	12.3622	14.6484	16.1194	7.73316	6.7627	8.72803	15.2222	12.1887	18.4164	7.76978	11.0413	4.88892	9.16138	22.1619	18.8904	3.77808	5.40772	26.0633	18.033	16.6101	13.9648	22.0581		0.993738	1.03729	1.16857	1.13652	0.932921	1.01765	1.23076	0.920258	0.890007	1.01866	0.939907	0.830629	1.06499	0.934479	0.952578	1.21644	1.18357	0.872029
14.3	5.35973	18.0359	8.91113	10.5286	7.19605	10.5469	6.70777	7.13501	12.3501	14.6606	16.1621	7.75147	6.7749	8.74634	15.2649	12.1887	18.4762	7.76367	11.0901	4.89502	9.15528	22.1497	18.811	3.79639	5.40673	26.052	18.0149	16.6321	13.9506	22.0823		0.993894	1.03869	1.17098	1.13455	0.932131	1.01706	1.22853	0.921836	0.889136	1.01951	0.942397	0.832596	1.06691	0.936439	0.95525	1.21644	1.18742	0.871343
14.4	5.36098	18.0298	8.91113	10.553	7.19605	10.5286	6.68945	7.15943	12.3352	14.6667	16.217	7.71485	6.79932	8.74024	15.3198	12.1704	18.5361	7.73926	11.1572	4.89502	9.11865	22.1558	18.8538	3.79639	5.40017	26.0367	17.9966	16.6882	13.9689	22.0962		0.994125	1.03834	1.17098	1.13718	0.932131	1.01529	1.22517	0.924991	0.888063	1.01994	0.945598	0.828663	1.07076	0.935786	0.958686	1.21461	1.19127	0.868604
14.5	5.36223	18.0359	8.91724	10.5469	7.22046	10.5225	6.70777	7.17163	12.3291	14.7034	16.333	7.71485	6.79321	8.75855	15.4114	12.1765	18.5959	7.73926	11.2366	4.93164	9.14917	22.1558	18.9148	3.78418	5.39362	26.0214	17.9896	16.7468	13.9587	22.1101		0.994357	1.03869	1.17178	1.13652	0.935293	1.01471	1.22853	0.926567	0.887624	1.02249	0.952362	0.828663	1.0698	0.937746	0.964418	1.21522	1.19511	0.868604
14.6	5.36348	18.0298	8.91113	10.5469	7.22046	10.5225	6.67114	7.14112	12.3535	14.6667	16.449	7.72095	6.79932	8.74634	15.5029	12.1643	18.6557	7.73926	11.3342	4.92554	9.11865	22.1436	18.8416	3.8086	5.38706	26.0061	18.0014	16.8274	13.9709	22.124		0.994589	1.03834	1.17098	1.13652	0.935293	1.01471	1.22182	0.922625	0.889381	1.01994	0.959125	0.829318	1.07076	0.936439	0.970144	1.214	1.19895	0.868604
14.7	5.36473	18.0359	8.91113	10.5164	7.22046	10.5103	6.69556	7.16553	12.4084	14.6423	16.6016	7.75147	6.78711	8.75244	15.6067	12.2192	18.7155	7.74536	11.4929	4.90723	9.12476	22.1497	18.8538	3.78418	5.3805	25.9908	18.0174	16.921	13.9608	22.1379		0.994821	1.03869	1.17098	1.13323	0.935293	1.01353	1.22629	0.925779	0.893333	1.01824	0.968023	0.832596	1.06884	0.937092	0.97664	1.21948	1.2028	0.869288
14.8	5.36597	18.042	8.94165	10.4919	7.23267	10.5164	6.70166	7.17163	12.4817	14.6362	16.7725	7.75147	6.82984	8.74634	15.741	12.2192	18.7754	7.75757	11.6638	4.90723	9.14917	22.1069	18.866	3.77808	5.37394	25.9755	18.0497	17.0166	13.9771	22.1518		0.995051	1.03905	1.17499	1.13059	0.936874	1.01412	1.22741	0.926567	0.898611	1.01782	0.977988	0.832596	1.07557	0.936439	0.985044	1.21948	1.20665	0.870659
14.9	5.36722	18.042	8.94165	10.5164	7.23267	10.5469	6.72608	7.15332	12.5366	14.6851	16.9617	7.74536	6.84815	8.74634	15.863	12.2559	18.8352	7.76978	11.8347	4.95606	9.14917	22.1619	18.927	3.80249	5.36738	25.9602	18.0766	17.0186	13.9913	22.1657		0.995282	1.03905	1.17499	1.13323	0.936874	1.01706	1.23188	0.924202	0.902563	1.02122	0.98902	0.83194	1.07845	0.936439	0.992678	1.22314	1.21049	0.872029
15	5.36847	18.0298	8.97217	10.5286	7.19605	10.553	6.71997	7.17163	12.677	14.6667	17.1387	7.73926	6.87256	8.75244	15.979	12.2437	18.895	7.76367	12.085	4.93164	9.14917	22.1619	19.0125	3.80249	5.36082	25.9448	18.0839	16.9609	14.0442	22.1796		0.995514	1.03834	1.179	1.13455	0.932131	1.01765	1.23076	0.926567	0.912671	1.01994	0.999341	0.831285	1.08229	0.937092	0.999937	1.22193	1.21433	0.871343
15.1	5.36972	18.0237	8.97827	10.5164	7.18994	10.5774	6.71387	7.18384	12.8113	14.6912	17.3462	7.73926	6.90308	8.76465	16.2048	12.2864	18.9549	7.78198	12.2925	4.92554	9.13696	22.1558	19.22	3.8147	5.35278	25.9295	18.0611	16.9055	14.093	22.1935		0.995746	1.03799	1.1798	1.13323	0.931339	1.02	1.22965	0.928145	0.92234	1.02164	1.01144	0.831285	1.0871	0.938399	1.01407	1.22619	1.21818	0.873398
15.2	5.37097	18.0237	9.01489	10.5347	7.20825	10.6201	6.71387	7.16553	12.9456	14.7034	17.5232	7.73316	6.97632	8.71582	16.3635	12.2559	19.0147	7.76978	12.5	4.93164	9.15528	22.229	19.2749	3.8208	5.34668	25.9142	18.0633	17.0365	14.1622	22.2074		0.995978	1.03799	1.18461	1.1352	0.933711	1.02412	1.22965	0.925779	0.932009	1.02249	1.02176	0.830629	1.09863	0.933171	1.024	1.22314	1.22202	0.872029
15.3	5.37222	18.0481	9.01489	10.5286	7.23877	10.6506	6.71387	7.19605	13.0981	14.7339	17.7246	7.73926	7.01904	8.79517	16.5466	12.3535	19.0745	7.78809	12.7319	4.93164	9.17359	22.2778	19.519	3.82691	5.35278	25.9076	18.0511	17.061	14.2273	22.2213		0.99621	1.0394	1.18461	1.13455	0.937665	1.02706	1.22965	0.929722	0.942988	1.02461	1.0335	0.831285	1.10536	0.941667	1.03546	1.23288	1.22587	0.874084
15.4	5.37347	18.0725	9.04541	10.5469	7.25098	10.6873	6.70777	7.17774	13.2874	14.7705	17.8711	7.75147	7.06787	8.77075	16.6931	12.4023	19.1343	7.77588	12.915	4.90112	9.15528	22.3206	19.7083	3.84522	5.3711	25.9138	18.0466	17.1806	14.3229	22.2352		0.996441	1.0408	1.18862	1.13652	0.939246	1.0306	1.22853	0.927357	0.956616	1.02716	1.04205	0.832596	1.11305	0.939052	1.04462	1.23775	1.22971	0.872714
15.5	5.37471	18.1335	9.10034	10.553	7.2937	10.7056	6.71997	7.21436	13.4827	14.8315	18.0298	7.75147	7.06787	8.78906	16.8701	12.5061	19.1942	7.80029	13.1409	4.90723	9.14917	22.3999	19.8853	3.88184	5.3772	25.9282	18.0238	17.4129	14.4348	22.2491		0.996671	1.04432	1.19584	1.13718	0.94478	1.03236	1.23076	0.932088	0.970677	1.0314	1.0513	0.832596	1.11305	0.941013	1.0557	1.24811	1.23356	0.875453
15.6	5.37596	18.1763	9.14307	10.6018	7.2815	10.791	6.71997	7.21436	13.7207	14.9231	18.2007	7.80029	7.1106	8.77686	17.0044	12.6099	19.254	7.8125	13.3301	4.89502	9.14307	22.4976	20.1477	3.90625	5.38941	25.9384	17.9948	17.3295	14.5569	22.263		0.996903	1.04678	1.20145	1.14244	0.943199	1.0406	1.23076	0.932088	0.987811	1.03777	1.06127	0.83784	1.11978	0.939707	1.06411	1.25847	1.2374	0.876824
15.7	5.3833	18.2251	9.17359	10.6445	7.2937	10.8948	6.73218	7.20215	13.916	14.9841	18.3533	7.76978	7.15332	8.79517	17.1753	12.6709	19.3138	7.82471	13.5132	4.88892	9.13696	22.6196	20.3369	3.97339	5.3833	25.9599	17.9547	17.5883	14.6647	22.2769		0.998264	1.04959	1.20547	1.14704	0.94478	1.05061	1.233	0.93051	1.00187	1.04201	1.07016	0.834563	1.12651	0.941667	1.0748	1.26456	1.24125	0.878194
15.8	5.41992	18.2739	9.21021	10.6628	7.2876	11.0046	6.73828	7.17774	14.1357	15.094	18.4998	7.78809	7.20215	8.81958	17.3401	12.7747	19.3737	7.83692	13.6353	4.89502	9.16138	22.6868	20.5444	4.06494	5.41992	25.9837	17.9395	18.5555	14.7929	22.2961		1.00506	1.0524	1.21028	1.14901	0.94399	1.0612	1.23412	0.927357	1.01769	1.04965	1.07871	0.83653	1.1342	0.944281	1.08511	1.27492	1.2451	0.879565
15.9	5.43823	18.3289	9.27124	10.7117	7.26929	11.1755	6.73828	7.20215	14.4287	15.2527	18.6401	7.8064	7.25708	8.8501	17.4683	12.8845	19.4335	7.81861	13.8062	4.91333	9.16138	22.8088	20.8557	4.1687	5.3711	26.0128	17.9571	18.0208	14.9048	22.4121		1.00845	1.05557	1.2183	1.15428	0.941618	1.07768	1.23412	0.93051	1.03878	1.06069	1.08689	0.838496	1.14285	0.947548	1.09314	1.28588	1.24894	0.87751
16	5.43213	18.4021	9.32007	10.7483	7.25708	11.3281	6.74439	7.18384	14.74	15.4053	18.7561	7.84302	7.31201	8.86231	17.6209	13.0127	19.4933	7.82471	13.9282	4.92554	9.16138	22.9248	21.0083	4.27246	5.3833	26.0434	17.9904	18.394	14.9984	22.522		1.00732	1.05978	1.22471	1.15822	0.940036	1.09239	1.23524	0.928145	1.0612	1.0713	1.09365	0.84243	1.1515	0.948855	1.10268	1.29867	1.25278	0.878194
16.1	5.41992	18.4631	9.36279	10.8093	7.26319	11.5234	6.74439	7.19605	14.9963	15.5884	18.9026	7.85523	7.41577	8.86841	17.7612	13.1287	19.5531	7.82471	14.0686	4.93775	9.17969	23.0347	21.228	4.39453	5.39551	26.0851	18.0498	18.3777	15.1062	22.6563		1.00506	1.0633	1.23033	1.1648	0.940828	1.11122	1.23524	0.929722	1.07965	1.08403	1.10219	0.843741	1.16784	0.949509	1.11146	1.31025	1.25663	0.878194
16.2	5.43823	18.5608	9.44214	10.8337	7.24487	11.7432	6.75659	7.22656	15.2832	15.7959	19.0247	7.90405	7.4707	8.93555	17.8589	13.2507	19.613	7.81861	14.2029	4.93775	9.21021	23.1506	21.46	4.55933	5.39551	26.1435	18.1316	18.2031	15.2059	22.7783		1.00845	1.06892	1.24075	1.16742	0.938455	1.13242	1.23747	0.933664	1.1003	1.09846	1.10931	0.848985	1.17649	0.956697	1.11758	1.32243	1.26048	0.87751
16.3	5.45044	18.634	9.47876	10.8765	7.23877	11.908	6.73828	7.20215	15.6128	15.9973	19.1772	7.94068	7.52564	8.96607	17.9993	13.3789	19.6728	7.8125	14.2883	4.93775	9.22852	23.2727	21.7163	4.63867	5.40161	26.2281	18.218	18.7374	15.3137	22.8882		1.01071	1.07314	1.24557	1.17204	0.937665	1.14831	1.23412	0.93051	1.12403	1.11247	1.1182	0.852919	1.18514	0.959965	1.12636	1.33522	1.26432	0.876824
16.4	5.41992	18.75	9.52759	10.9192	7.23267	12.1094	6.75049	7.22046	15.8813	16.2109	19.2993	7.9773	7.62329	8.98438	18.103	13.4766	19.7326	7.82471	14.3921	4.97437	9.25293	23.3887	21.8811	4.78516	5.40772	26.3293	18.3112	19.3315	15.3951	23.0469		1.00506	1.07982	1.25198	1.17664	0.936874	1.16773	1.23635	0.932876	1.14336	1.12732	1.12532	0.856853	1.20052	0.961925	1.13285	1.34497	1.26816	0.878194
16.5	5.46265	18.8293	9.60083	10.9741	7.23267	12.2925	6.79321	7.22656	16.1865	16.4185	19.4641	8.02612	7.68433	9.03931	18.2373	13.5925	19.7924	7.8125	14.4897	4.96826	9.30176	23.4863	22.1191	4.92554	5.43213	26.473	18.4186	19.0405	15.4724	23.2056		1.01298	1.08439	1.26161	1.18255	0.936874	1.18539	1.24418	0.933664	1.16533	1.14176	1.13493	0.862097	1.21013	0.967806	1.14126	1.35654	1.27201	0.876824
16.6	5.43213	18.8782	9.63745	11.0413	7.25098	12.5183	6.79932	7.23267	16.5222	16.6748	19.5557	8.08106	7.74536	9.06983	18.3533	13.6841	19.8523	7.8125	14.6118	4.96216	9.32007	23.5657	22.3511	5.07202	5.44434	26.6249	18.5522	19.0015	15.5355	23.3826		1.00732	1.0872	1.26642	1.1898	0.939246	1.20716	1.2453	0.934453	1.1895	1.15958	1.14027	0.867998	1.21974	0.971074	1.14852	1.36568	1.27585	0.876824
16.7	5.41382	18.9331	9.68628	11.0657	7.25708	12.7502	6.80542	7.67822	16.7969	16.9006	19.696	8.16651	7.8064	9.08814	18.4523	13.8123	19.9121	7.85523	14.679	4.96826	9.42383	23.6694	22.4915	5.19409	5.43823	26.7748	18.7018	18.9441	15.5965	23.5596		1.00392	1.09036	1.27284	1.19242	0.940036	1.22953	1.24641	0.992018	1.20928	1.17529	1.14845	0.877176	1.22935	0.973034	1.15471	1.37847	1.2797	0.88162
16.8	5.40772	18.9758	9.74121	11.1084	7.2876	13.0233	6.83594	8.38623	17.1204	17.157	19.8364	8.19702	7.88574	9.14307	18.5158	13.9282	19.9719	7.87964	14.7339	4.96216	9.51376	23.7488	22.6013	5.32837	5.45654	26.9258	18.8833	19.0736	15.6677	23.6938		1.00279	1.09282	1.28005	1.19703	0.94399	1.25586	1.252	1.08349	1.23257	1.19312	1.15664	0.880453	1.24185	0.978915	1.15869	1.39004	1.28354	0.884359
16.9	5.38941	19.0186	9.79004	11.1572	7.2876	13.3366	6.87256	8.86841	17.4255	17.4072	20.0271	8.36182	7.89795	9.16681	18.5794	14.0503	20.0318	7.87489	14.8209	4.97437	9.60446	23.8464	22.7112	5.50537	5.49927	27.088	19.0928	19.2072	15.7334	23.822		0.999397	1.09529	1.28647	1.20228	0.94399	1.28608	1.25871	1.14579	1.25454	1.21051	1.16776	0.898155	1.24377	0.981457	1.16267	1.40223	1.28739	0.883826
17	5.41382	19.0979	9.84497	11.2122	7.26929	13.6498	6.89087	9.0271	17.7185	17.6086	20.036	8.59986	7.95288	9.18741	18.643	14.1678	20.0916	7.88488	14.8372	4.98603	9.69516	23.9258	22.9126	5.69458	5.51148	27.248	19.2627	19.3409	15.7711	23.9563		1.00392	1.09986	1.29369	1.20821	0.941618	1.31628	1.26206	1.16629	1.27563	1.22452	1.16828	0.923723	1.25242	0.983663	1.16665	1.41395	1.29123	0.884947
17.1	5.3833	19.1589	9.85718	11.2749	7.27539	13.9631	6.90308	8.96607	18.0115	17.8528	20.0449	8.79517	7.9834	9.20801	18.7066	14.2242	20.1514	7.89487	14.8534	4.99595	9.78586	24.0417	22.998	5.896	5.56641	27.4155	19.3941	19.4745	15.8088	24.054		0.998264	1.10337	1.29529	1.21497	0.942408	1.34649	1.2643	1.15841	1.29672	1.2415	1.1688	0.944701	1.25723	0.985868	1.17063	1.41958	1.29508	0.886068
17.2	5.36499	19.1895	9.90601	11.3078	7.26929	14.2763	6.89873	8.88672	18.2556	18.1946	20.0538	8.78296	8.06275	9.22861	18.7702	14.2806	20.1233	7.90486	14.8697	5.00588	9.87656	24.115	22.8999	6.11697	5.62134	27.5749	19.5255	19.6081	15.8465	24.1394		0.994869	1.10513	1.30171	1.21851	0.941618	1.37669	1.2635	1.14816	1.3143	1.26527	1.16932	0.94339	1.26972	0.988074	1.17461	1.42521	1.29327	0.88719
17.3	5.33447	19.2505	9.93042	11.3407	7.25708	14.5896	6.91675	8.80127	18.4814	18.5608	20.0627	8.75855	8.12378	9.24921	18.8337	14.337	20.0928	7.91485	14.886	5.0158	9.96725	24.1821	23.2605	6.31419	5.65186	27.7134	19.6568	19.7418	15.8843	24.2188		0.989209	1.10864	1.30492	1.22206	0.940036	1.4069	1.2668	1.13711	1.33055	1.29074	1.16984	0.940768	1.27934	0.990279	1.17858	1.43084	1.29131	0.888311
17.4	5.32837	19.2932	9.99146	11.3736	7.24487	14.9028	6.93477	8.72803	18.7073	18.7439	20.0716	8.72803	8.19702	9.26981	18.8973	14.3934	20.0623	7.92484	14.9022	5.02573	10.058	24.2676	23.6211	6.51141	5.65796	27.8505	19.7882	19.8754	15.922	24.3713		0.988078	1.1111	1.31294	1.2256	0.938455	1.43711	1.2701	1.12765	1.34682	1.30347	1.17036	0.93749	1.29087	0.992485	1.18256	1.43647	1.28935	0.889432
17.5	5.28565	19.2993	10.0105	11.4064	7.23877	15.2161	6.95278	8.6853	18.9392	18.8355	20.0804	8.6853	8.22144	9.29041	18.9609	14.4498	20.0745	7.93483	14.9185	5.03565	10.1501	24.353	23.9817	6.70863	5.69458	27.9905	19.9195	20.0091	15.9597	24.4873		0.980156	1.11145	1.31544	1.22914	0.937665	1.46732	1.2734	1.12213	1.36351	1.30984	1.17087	0.9329	1.29471	0.994691	1.18654	1.4421	1.29013	0.890553
17.6	5.31006	19.332	10.0377	11.4393	7.25708	15.4785	6.9708	8.6853	19.1589	18.9331	20.0893	8.73413	8.23975	9.31101	19.0245	14.5062	20.0623	7.94482	14.9348	5.04557	10.2661	24.4263	24.3423	6.90584	5.74951	28.1355	20.0509	20.1427	15.9974	24.6033		0.984683	1.11334	1.31901	1.23268	0.940036	1.49262	1.2767	1.12213	1.37933	1.31663	1.17139	0.938145	1.2976	0.996896	1.19052	1.44772	1.28935	0.891675
17.7	5.28565	19.3606	10.065	11.4722	7.25098	15.7349	6.98882	8.6731	19.397	19.0308	20.0982	8.77686	8.28247	9.33161	19.0881	14.5626	20.0317	7.95481	14.951	5.0555	10.4248	24.4812	24.7029	7.10306	5.78003	28.2768	20.1518	20.2764	16.0421	24.6887		0.980156	1.11498	1.3226	1.23623	0.939246	1.51735	1.28	1.12056	1.39647	1.32342	1.17191	0.942735	1.30433	0.999102	1.1945	1.45335	1.28738	0.892796
17.8	5.31006	19.3893	10.0923	11.5051	7.24487	16.0461	7.00684	8.6731	19.6228	19.1406	20.1071	8.83789	8.23364	9.35221	19.1516	14.619	19.9768	7.9648	14.9673	5.06542	10.5347	24.585	25.0634	7.26929	5.81055	28.4077	20.2665	20.41	16.0502	24.7925		0.984683	1.11664	1.32619	1.23977	0.938455	1.54736	1.2833	1.12056	1.41273	1.33106	1.17243	0.94929	1.29664	1.00131	1.19847	1.45898	1.28386	0.893917
17.9	5.32227	19.4179	10.1196	11.538	7.23877	16.333	7.02486	8.70362	19.7754	19.2566	20.1111	8.92334	8.28858	9.37281	19.2152	14.6754	19.9646	7.97479	14.9836	5.07535	10.7056	24.6338	25.424	7.50122	5.84717	28.534	20.3959	20.614	16.0706	24.8474		0.986947	1.11828	1.32978	1.24332	0.937665	1.57502	1.2866	1.1245	1.42371	1.33912	1.17266	0.958468	1.30529	1.00351	1.20245	1.46461	1.28307	0.895038
18	5.29785	19.4465	10.1469	11.5784	7.25098	16.6504	7.04346	8.77075	19.9707	19.3848	20.166	8.99658	8.3374	9.39341	19.2788	14.7318	19.9585	7.98478	14.9999	5.08527	10.8826	24.7131	25.7846	7.69043	5.9082	28.6512	20.5434	21.0225	16.1031	24.9023		0.982419	1.11993	1.33336	1.24767	0.939246	1.60563	1.29001	1.13317	1.43778	1.34804	1.17586	0.966335	1.31298	1.00572	1.20643	1.47024	1.28268	0.896159
18.1	5.31006	19.4751	10.1742	11.6577	7.25098	16.98	7.07398	8.83789	20.0501	19.4885	20.2332	9.06983	8.38623	9.41401	19.3424	14.7882	19.9585	7.99477	15.0161	5.0952	11.0352	24.762	26.1452	7.95899	5.97534	28.766	20.6671	21.5715	16.1377	25.0061		0.984683	1.12158	1.33695	1.25622	0.939246	1.63742	1.2956	1.14185	1.44349	1.35525	1.17978	0.974203	1.32067	1.00792	1.21041	1.47587	1.28268	0.897281
18.2	5.32837	19.5038	10.2015	11.7615	7.24487	17.3218	7.08008	8.8562	20.2209	19.5923	20.3369	9.12476	8.46558	9.43461	19.406	14.8446	19.9524	8.00476	15.0324	5.12695	11.1572	24.8474	26.5058	8.23364	6.08521	28.9001	20.8018	21.6382	16.158	25.0671		0.988078	1.12323	1.34054	1.2674	0.938455	1.67038	1.29672	1.14421	1.45579	1.36247	1.18583	0.980103	1.33316	1.01013	1.21439	1.4815	1.28229	0.898402
18.3	5.32837	19.5324	10.2287	11.853	7.21436	17.688	7.09229	8.81348	20.3552	19.7144	20.398	9.22852	8.53272	9.45521	19.4695	14.901	19.9524	8.01475	15.0487	5.16358	11.3281	24.8657	26.8664	8.5083	6.17066	29.0571	20.9376	22.0357	16.1926	25.1343		0.988078	1.12488	1.34411	1.27726	0.934503	1.70569	1.29895	1.13869	1.46546	1.37096	1.18939	0.991248	1.34374	1.01234	1.21837	1.48713	1.28229	0.899523
18.4	5.35889	19.561	10.2478	11.9385	7.22046	18.0481	7.12891	8.77686	20.4895	19.7937	20.4895	9.33228	8.61817	9.4758	19.5331	14.9574	19.9585	8.02474	15.0757	5.16968	11.4441	24.9146	27.5208	8.81348	6.26831	29.2221	21.0627	21.8962	16.2048	25.2075		0.993738	1.12653	1.34662	1.28648	0.935293	1.74041	1.30566	1.13396	1.47513	1.37647	1.19472	1.00239	1.35719	1.01454	1.22235	1.49275	1.28268	0.900644
18.5	5.3711	19.5897	10.2844	11.9934	7.22656	18.3899	7.15943	8.73413	20.6482	19.8792	20.5688	9.42383	8.6853	9.4964	19.5967	15.0138	19.928	8.03474	15.1184	5.15747	11.5784	24.9573	27.5452	9.14307	6.39649	29.3807	21.1771	21.4457	16.2354	25.2808		0.996002	1.12818	1.35143	1.29239	0.936083	1.77338	1.31125	1.12844	1.48655	1.38242	1.19935	1.01223	1.36776	1.01675	1.22633	1.49838	1.28072	0.901767
18.6	5.40772	19.6183	10.2539	12.0667	7.23267	18.7012	7.17163	8.70362	20.752	19.9585	20.6238	9.52149	8.77686	9.52759	19.6603	15.0702	19.8547	8.03223	15.1794	5.16358	11.7188	25.0244	27.4292	9.46655	6.50025	29.5357	21.3032	21.7163	16.2699	25.3479		1.00279	1.12983	1.34742	1.30029	0.936874	1.80339	1.31349	1.1245	1.49402	1.38793	1.20255	1.02272	1.38218	1.02008	1.23031	1.50401	1.27601	0.901485
18.7	5.43213	19.6469	10.2905	12.1338	7.23877	19.0369	7.18384	8.69751	20.8801	20.0195	20.6787	9.63135	8.87451	9.53369	19.7239	15.1266	19.8547	8.06275	15.2405	5.18799	11.8347	25.0549	27.478	9.7229	6.62232	29.6749	21.4168	22.1387	16.3432	25.415		1.00732	1.13147	1.35223	1.30752	0.937665	1.83577	1.31572	1.12371	1.50325	1.39218	1.20576	1.03452	1.39756	1.02074	1.23429	1.50964	1.27601	0.90491
18.8	5.48706	19.6755	10.3027	12.2253	7.26319	19.4031	7.19605	8.71582	21.0144	20.0928	20.6787	9.7229	8.97827	9.58252	19.7874	15.183	19.8425	8.06885	15.271	5.22461	11.969	25.1282	27.4414	9.96704	6.78101	29.8078	21.5345	22.5391	16.3717	25.4456		1.01751	1.13312	1.35384	1.31738	0.940828	1.87108	1.31796	1.12607	1.51292	1.39727	1.20576	1.04435	1.4139	1.02597	1.23826	1.51527	1.27522	0.905595
18.9	5.51758	19.7042	10.3333	12.2681	7.25708	19.8059	7.21436	8.74024	21.0999	20.1416	20.6909	9.82056	9.05152	9.63135	19.851	15.2394	19.8303	8.08716	15.3259	5.21851	12.1033	25.1343	27.4841	10.2112	6.89087	29.9455	21.6466	22.1139	16.4429	25.5005		1.02316	1.13477	1.35786	1.32199	0.940036	1.90992	1.32131	1.12923	1.51907	1.40067	1.20647	1.05484	1.42544	1.03119	1.24224	1.5209	1.27444	0.90765
19	5.53589	19.7328	10.3394	12.323	7.26319	20.2026	7.21436	8.73413	21.2036	20.2148	20.7642	9.91821	9.14307	9.67407	19.9146	15.2958	19.812	8.09937	15.3198	5.21851	12.2559	25.1953	27.3926	10.437	7.03125	30.086	21.7473	22.0996	16.4897	25.5798		1.02656	1.13642	1.35866	1.32791	0.940828	1.94818	1.32131	1.12844	1.52654	1.40576	1.21074	1.06533	1.43985	1.03577	1.24622	1.52653	1.27326	0.90902
19.1	5.56641	19.7693	10.4004	12.3596	7.27539	20.5139	7.22046	8.77686	21.2891	20.2332	20.7581	10.0647	9.22852	9.72901	19.9782	15.3522	19.7998	8.12378	15.3442	5.23682	12.3352	25.2625	27.3987	10.6567	7.14722	30.2335	21.8575	22.6888	16.5181	25.7202		1.03222	1.13852	1.36668	1.33185	0.942408	1.9782	1.32243	1.13396	1.53269	1.40704	1.21038	1.08106	1.45331	1.04165	1.2502	1.53216	1.27248	0.91176
19.2	5.56641	19.7754	10.4248	12.4207	7.30591	20.8069	7.22046	8.80127	21.4355	20.3064	20.7581	10.1746	9.29566	9.73511	20.0418	15.4086	19.7815	8.12988	15.3626	5.24903	12.5061	25.3113	27.417	10.8704	7.27539	30.3734	21.9372	22.7315	16.5507	25.9583		1.03222	1.13887	1.36988	1.33844	0.946361	2.00645	1.32243	1.13711	1.54323	1.41213	1.21038	1.09287	1.46388	1.0423	1.25418	1.53778	1.2713	0.912444
19.3	5.59082	19.7876	10.4553	12.4512	7.2815	21.1609	7.20825	8.81958	21.4966	20.3552	20.7459	10.2844	9.38721	9.77173	20.1054	15.465	19.7449	8.12988	15.3809	5.26734	12.5855	25.3601	27.4658	11.0779	7.37305	30.5089	21.9898	21.8831	16.6077	26.178		1.03675	1.13958	1.37389	1.34172	0.943199	2.04059	1.32019	1.13948	1.54763	1.41552	1.20967	1.10466	1.4783	1.04622	1.25816	1.54341	1.26895	0.912444
19.4	5.60913	19.8425	10.4919	12.5244	7.2937	21.4722	7.21436	8.844	21.5942	20.3552	20.7336	10.4065	9.42383	9.81445	20.1689	15.5214	19.7144	8.11768	15.3992	5.25513	12.6892	25.4028	27.4597	11.2854	7.49512	30.6408	22.0411	22.1073	16.6239	26.3062		1.04014	1.14274	1.3787	1.34961	0.94478	2.07061	1.32131	1.14264	1.55466	1.41552	1.20896	1.11778	1.48407	1.0508	1.26213	1.54904	1.26699	0.911075
19.5	5.63355	19.8547	10.5103	12.5488	7.33032	21.8323	7.21436	8.86841	21.7407	20.3918	20.6787	10.5164	9.47266	9.86328	20.2325	15.5778	19.6716	8.1482	15.3626	5.27344	12.7563	25.47	27.4597	11.5173	7.62329	30.7751	22.0941	22.1187	16.6484	26.3062		1.04467	1.14344	1.38112	1.35224	0.949523	2.10533	1.32131	1.14579	1.56521	1.41807	1.20576	1.12958	1.49176	1.05603	1.26611	1.55467	1.26424	0.914501
19.6	5.63965	19.8547	10.5286	12.5977	7.33643	22.1863	7.23267	8.88672	21.8079	20.4163	20.5994	10.6323	9.49707	9.91821	20.2961	15.6342	19.6289	8.14209	15.3626	5.31616	12.854	25.4944	27.3865	11.7676	7.76367	30.9025	22.1359	22.2172	16.6565	26.3672		1.0458	1.14344	1.38352	1.35751	0.950315	2.13947	1.32466	1.14816	1.57004	1.41977	1.20113	1.14203	1.4956	1.06191	1.27009	1.5603	1.2615	0.913815
19.7	5.63965	19.9158	10.5408	12.6465	7.33032	22.5464	7.22656	8.92334	21.9055	20.4529	20.5505	10.7178	9.552	9.94263	20.3597	15.6906	19.6106	8.17261	15.3626	5.32837	12.9395	25.5676	27.4292	12.03	7.88574	31.0243	22.1889	22.7291	16.6402	26.3672		1.0458	1.14696	1.38512	1.36277	0.949523	2.17419	1.32355	1.15289	1.57707	1.42232	1.19828	1.15121	1.50425	1.06452	1.27407	1.56593	1.26032	0.91724
19.8	5.65796	19.9402	10.5774	12.6953	7.36084	22.9187	7.25098	8.96607	21.9482	20.4651	20.4834	10.8276	9.55811	9.94873	20.4233	15.747	19.5679	8.19092	15.387	5.36499	13.0249	25.5737	27.3682	12.2681	8.00171	31.1557	22.2403	23.3834	16.6158	26.3428		1.0492	1.14836	1.38993	1.36803	0.953477	2.2101	1.32802	1.15841	1.58014	1.42316	1.19437	1.16301	1.50521	1.06517	1.27805	1.57156	1.25758	0.919295
19.9	5.69458	19.9341	10.6079	12.7319	7.37305	23.3093	7.26319	9.0271	22.0215	20.4529	20.4102	10.9497	9.64966	9.95484	20.4868	15.8034	19.5618	8.21533	15.3992	5.36499	13.0981	25.6287	27.3071	12.5183	8.12378	31.2836	22.2914	23.0721	16.6016	26.3428		1.05599	1.14801	1.39394	1.37197	0.955058	2.24776	1.33025	1.16629	1.58542	1.42232	1.1901	1.17612	1.51963	1.06583	1.28203	1.57719	1.25719	0.922035
20	5.70679	19.9585	10.6262	12.7686	7.38526	23.6755	7.23877	9.08203	22.1008	20.4834	20.3918	11.0107	9.67407	9.98535	20.575	15.8598	19.5374	8.22754	15.4297	5.35889	13.1653	25.6775	27.3438	12.6648	8.22144	31.4197	22.3443	22.7002	16.5792	26.3611		1.05825	1.14942	1.39635	1.37593	0.95664	2.28308	1.32578	1.17339	1.59113	1.42444	1.18903	1.18267	1.52348	1.0691	1.28755	1.58281	1.25562	0.923405
20.1	5.74341	19.9524	10.6506	12.8235	7.39226	24.0784	7.27539	9.2041	22.229	20.4956	20.3552	11.1328	9.67407	10.0037	20.6604	15.9162	19.5007	8.24585	15.4663	5.3711	13.2446	25.6897	27.2827	12.8967	8.35571	31.5331	22.3993	22.3726	16.5894	26.3062		1.06504	1.14907	1.39955	1.38184	0.957547	2.32193	1.33249	1.18916	1.60036	1.42529	1.18689	1.19579	1.52348	1.07106	1.29289	1.58844	1.25326	0.92546
20.2	5.74341	19.9951	10.6689	12.8784	7.41726	24.4263	7.2937	9.375	22.3022	20.4956	20.3186	11.2549	9.73511	10.0525	20.697	15.9729	19.4458	8.25195	15.5212	5.38941	13.3057	25.7324	27.3376	13.0676	8.52051	31.654	22.4442	21.8929	16.5649	26.2207		1.06504	1.15153	1.40196	1.38776	0.960785	2.35548	1.33584	1.21124	1.60563	1.42529	1.18476	1.2089	1.53309	1.07628	1.29518	1.5941	1.24973	0.926145
20.3	5.77393	20.0378	10.7056	12.9395	7.44225	24.8108	7.30591	9.49097	22.406	20.5078	20.3369	11.377	9.72901	10.0647	20.7947	16.0522	19.3665	8.23975	15.5457	5.42603	13.3484	25.7874	27.3621	13.2813	8.66699	31.7813	22.4876	22.7022	16.5304	26.1353		1.0707	1.15398	1.40678	1.39434	0.964022	2.39256	1.33808	1.22622	1.6131	1.42613	1.18583	1.22202	1.53213	1.07759	1.3013	1.60202	1.24463	0.924776
20.4	5.81665	20.0623	10.73	12.9944	7.46725	25.1587	7.37305	9.47876	22.4609	20.5017	20.3186	11.4868	9.7168	10.1257	20.874	16.0889	19.3237	8.26416	15.5823	5.41992	13.4399	25.7935	27.3132	13.4338	8.80127	31.902	22.5146	22.8097	16.5222	26.0803		1.07862	1.1554	1.40999	1.40026	0.96726	2.4261	1.35038	1.22465	1.61706	1.42571	1.18476	1.23381	1.5302	1.08412	1.30626	1.60568	1.24188	0.927515
20.5	5.81055	20.0928	10.7361	13.0554	7.49225	25.4883	7.40967	9.49097	22.5464	20.4956	20.3186	11.5662	9.7229	10.1318	20.929	16.1316	19.2749	8.30689	15.625	5.46265	13.4949	25.8179	27.3376	13.6475	8.97217	32.0184	22.5257	22.9358	16.5222	26.0681		1.07749	1.15715	1.41079	1.40683	0.970499	2.45789	1.35708	1.22622	1.62321	1.42529	1.18476	1.24234	1.53117	1.08478	1.3097	1.60994	1.23875	0.932311
20.6	5.84107	20.0989	10.7483	13.1226	7.51725	25.8606	7.42188	9.53369	22.5586	20.52	20.3247	11.6699	9.69238	10.1685	20.9839	16.1926	19.2322	8.30689	15.6372	5.45044	13.5742	25.8972	27.2766	13.7939	9.08203	32.1244	22.5529	23.0961	16.5446	26.0559		1.08315	1.1575	1.41239	1.41407	0.973737	2.49379	1.35932	1.23174	1.62409	1.42698	1.18511	1.25348	1.52636	1.0887	1.31314	1.61603	1.236	0.932311
20.7	5.81055	20.1355	10.7544	13.2019	7.54225	26.1719	7.40357	9.52149	22.6074	20.4895	20.3125	11.7859	9.69849	10.2112	21.0632	16.2231	19.1956	8.30078	15.6006	5.48096	13.6475	25.9033	27.2217	13.9221	9.22241	32.2254	22.5757	23.0192	16.5629	26.001		1.07749	1.15961	1.41319	1.42262	0.976975	2.52381	1.35597	1.23017	1.6276	1.42486	1.1844	1.26594	1.52732	1.09328	1.3181	1.61907	1.23365	0.931625
20.8	5.84717	20.1294	10.7605	13.2935	7.56725	26.4771	7.4646	9.44824	22.6624	20.4529	20.3308	11.9263	9.66187	10.2417	21.1365	16.3208	19.1406	8.30689	15.509	5.49317	13.6963	25.9583	27.2888	14.0503	9.38111	32.3188	22.6057	23.1315	16.569	26.0254		1.08428	1.15926	1.41399	1.43249	0.980214	2.55324	1.36714	1.2207	1.63156	1.42232	1.18547	1.28102	1.52155	1.09654	1.32268	1.62882	1.23012	0.932311
20.9	5.896	20.0989	10.7483	13.3667	7.59225	26.7639	7.4707	9.40552	22.7173	20.4407	20.3491	11.9934	9.64356	10.3027	21.1426	16.3635	19.0796	8.3252	15.3992	5.51758	13.7634	25.9766	27.301	14.1907	9.5459	32.4098	22.6311	22.7482	16.5629	26.0498		1.09334	1.1575	1.41239	1.44038	0.983452	2.5809	1.36826	1.21518	1.63551	1.42147	1.18654	1.28823	1.51867	1.10307	1.32307	1.63308	1.2262	0.934366
21	5.91431	20.1111	10.7727	13.4583	7.61725	27.0752	7.4707	9.36279	22.7966	20.4163	20.3247	12.0972	9.62525	10.3149	21.1731	16.3879	19.0308	8.3374	15.332	5.51148	13.8123	26.0193	27.3071	14.2944	9.66187	32.5144	22.6754	22.3665	16.5751	26.123		1.09673	1.15821	1.4156	1.45025	0.98669	2.61092	1.36826	1.20966	1.64122	1.41977	1.18511	1.29938	1.51579	1.10438	1.32497	1.63552	1.22306	0.935735
21.1	5.95093	20.1111	10.8154	13.5071	7.64225	27.3926	7.50122	9.35059	22.7905	20.3735	20.3308	12.1765	9.60083	10.376	21.2341	16.4429	18.9636	8.3313	15.271	5.5603	13.8977	26.062	27.2644	14.4043	9.78394	32.6106	22.715	22.8658	16.5772	26.1963		1.10352	1.15821	1.42121	1.45551	0.989929	2.64152	1.37385	1.20809	1.64078	1.41679	1.18547	1.30789	1.51194	1.11092	1.32879	1.64101	1.21874	0.935051
21.2	5.97534	20.1233	10.8276	13.5864	7.66725	27.6611	7.50122	9.3689	22.8455	20.3552	20.2942	12.2803	9.57642	10.3699	21.2647	16.5039	18.9087	8.3313	15.21	5.59693	13.9404	26.0742	27.2644	14.5508	9.92432	32.6934	22.7407	22.9289	16.5914	26.2756		1.10805	1.15891	1.42281	1.46405	0.993167	2.66742	1.37385	1.21045	1.64474	1.41552	1.18334	1.31904	1.5081	1.11027	1.33071	1.6471	1.21521	0.935051
21.3	5.99365	20.1233	10.8337	13.6475	7.69225	27.8748	7.52564	9.3689	22.876	20.3491	20.282	12.3779	9.60694	10.4248	21.3196	16.5588	18.8416	8.3374	15.1489	5.59082	14.0076	26.1047	27.2949	14.6729	10.0525	32.7929	22.7611	23.077	16.5833	26.3123		1.11145	1.15891	1.42361	1.47064	0.996405	2.68802	1.37832	1.21045	1.64694	1.4151	1.18262	1.32953	1.5129	1.11615	1.33414	1.65257	1.2109	0.935735
21.4	6.03638	20.1294	10.8582	13.7085	7.71725	28.1128	7.55005	9.42383	22.8638	20.3247	20.2576	12.4756	9.61304	10.4309	21.344	16.5894	18.8232	8.34961	15.1367	5.60913	14.0747	26.123	27.2217	14.8071	10.1807	32.869	22.7816	23.0509	16.5609	26.3489		1.11937	1.15926	1.42683	1.47721	0.999644	2.71097	1.38279	1.21755	1.64606	1.4134	1.1812	1.34002	1.51386	1.1168	1.33567	1.65563	1.20972	0.937105
21.5	6.0669	20.1355	10.8582	13.7878	7.74225	28.363	7.55615	9.43604	22.9004	20.2637	20.1904	12.5366	9.61914	10.498	21.344	16.6443	18.7988	8.36182	15.1367	5.61524	14.148	26.1414	27.2095	14.9719	10.2966	32.9593	22.7959	23.0029	16.571	26.3855		1.12503	1.15961	1.42683	1.48575	1.00288	2.7351	1.38391	1.21913	1.6487	1.40916	1.17728	1.34657	1.51483	1.12398	1.33567	1.66111	1.20815	0.938476
21.6	6.11572	20.1477	10.8521	13.8306	7.76725	28.6011	7.57446	9.43604	22.937	20.2271	20.105	12.6648	9.62525	10.5103	21.3623	16.6748	18.7866	8.36792	15.1672	5.64575	14.2212	26.178	27.2461	15.1062	10.4675	33.0596	22.8039	23.0526	16.5629	26.4282		1.13408	1.16031	1.42603	1.49037	1.00612	2.75806	1.38726	1.21913	1.65133	1.40661	1.1723	1.36034	1.51579	1.1253	1.33681	1.66415	1.20737	0.93916
21.7	6.15235	20.1477	10.8643	13.855	7.79225	28.9001	7.59278	9.38721	22.9309	20.1599	20.0623	12.7502	9.64356	10.553	21.3745	16.6992	18.7195	8.36792	15.2161	5.66406	14.2883	26.2024	27.179	15.2161	10.614	33.1494	22.8073	23.1925	16.5568	26.4465		1.14087	1.16031	1.42763	1.493	1.00936	2.78689	1.39062	1.21282	1.65089	1.40194	1.16981	1.36952	1.51867	1.12987	1.33758	1.66659	1.20305	0.93916
21.8	6.18286	20.1477	10.8337	13.8977	7.81725	29.2664	7.61719	9.35669	22.937	20.1233	19.989	12.8418	9.63135	10.5835	21.3989	16.7542	18.6707	8.39234	15.2466	5.66406	14.3188	26.2329	27.179	15.3015	10.7361	33.2334	22.7944	22.8007	16.5324	26.4404		1.14653	1.16031	1.42361	1.4976	1.0126	2.82222	1.39509	1.20887	1.65133	1.39939	1.16554	1.37936	1.51675	1.13314	1.33911	1.67208	1.19992	0.941901
21.9	6.20728	20.1782	10.8643	13.9465	7.84225	29.5166	7.60498	9.44824	22.9736	20.0867	19.9524	12.9272	9.60694	10.5835	21.4355	16.803	18.6096	8.39844	15.3259	5.70679	14.3799	26.2329	27.2156	15.4236	10.8582	33.3235	22.7543	22.5419	16.512	26.4038		1.15106	1.16207	1.42763	1.50286	1.01584	2.84635	1.39285	1.2207	1.65397	1.39685	1.16341	1.38853	1.5129	1.13314	1.3414	1.67695	1.19599	0.942586
22	6.25	20.1843	10.8765	13.9771	7.86133	29.7363	7.59278	9.51538	22.9797	20.0439	19.8914	13.0005	9.63745	10.5896	21.4539	16.803	18.5547	8.40454	15.3564	5.68848	14.4592	26.2451	27.2522	15.5273	10.9741	33.3989	22.7209	23.2137	16.4551	26.2573		1.15898	1.16242	1.42924	1.50615	1.01831	2.86753	1.39062	1.22938	1.65441	1.39387	1.15985	1.3964	1.51771	1.13379	1.34255	1.67695	1.19246	0.94327
22.1	6.26221	20.2087	10.8826	13.9771	7.88574	29.895	7.6416	9.5398	22.9797	20.0195	19.8425	13.0798	9.63135	10.5835	21.46	16.8213	18.5181	8.42896	15.3809	5.68848	14.5386	26.2695	27.2217	15.5823	11.0962	33.4649	22.6938	22.6803	16.4225	25.9888		1.16125	1.16383	1.43004	1.50615	1.02147	2.88284	1.39956	1.23253	1.65441	1.39218	1.157	1.40492	1.51675	1.13314	1.34293	1.67877	1.19011	0.946011
22.2	6.28052	20.2393	10.9009	13.9832	7.93457	30.0415	7.64771	9.80835	22.9553	19.9158	19.7876	13.1592	9.61304	10.6262	21.4355	16.803	18.4876	8.45337	15.4663	5.64575	14.5752	26.2939	27.1667	15.6738	11.2244	33.5356	22.6682	22.8727	16.4022	25.824		1.16464	1.16559	1.43244	1.50681	1.02779	2.89696	1.40068	1.26723	1.65265	1.38497	1.1538	1.41345	1.51386	1.13771	1.3414	1.67695	1.18815	0.948751
22.3	6.30493	20.2454	10.907	14.0442	7.9834	30.1392	7.66602	10.144	22.9492	19.8975	19.7449	13.2568	9.61914	10.5957	21.4661	16.7664	18.4509	8.47778	15.4724	5.71289	14.5996	26.3245	27.1545	15.7654	11.3342	33.6043	22.6567	23.4509	16.3798	25.8911		1.16917	1.16594	1.43325	1.51338	1.03412	2.90638	1.40403	1.31059	1.65221	1.38369	1.15131	1.42393	1.51483	1.13444	1.34331	1.67329	1.18579	0.95149
22.4	6.31714	20.2148	10.9253	14.0503	8.06275	30.249	7.67822	10.2844	22.9553	19.8059	19.696	13.3301	9.60083	10.6445	21.4355	16.8579	18.4143	8.48389	15.5762	5.69458	14.6484	26.3306	27.0996	15.8569	11.4319	33.6751	22.6515	22.998	16.3717	26.0742		1.17143	1.16418	1.43565	1.51404	1.0444	2.91697	1.40627	1.32873	1.65265	1.37732	1.14845	1.4318	1.51194	1.13967	1.3414	1.68243	1.18344	0.952176
22.5	6.34155	20.2698	10.9497	14.093	8.09937	30.3345	7.69653	10.26	22.9675	19.7327	19.6594	13.4033	9.60083	10.6873	21.4722	16.8579	18.3899	8.48999	15.6677	5.70679	14.6912	26.3672	27.1667	15.9363	11.5479	33.7401	22.6397	23.4306	16.331	26.3062		1.17596	1.16735	1.43886	1.51864	1.04914	2.92522	1.40962	1.32558	1.65353	1.37223	1.14632	1.43967	1.51194	1.14425	1.34369	1.68243	1.18187	0.952861
22.6	6.37207	20.2881	10.9375	14.0991	8.1543	30.4565	7.73316	10.2234	22.9614	19.7022	19.5923	13.4644	9.57642	10.6873	21.4661	16.8884	18.3411	8.4961	15.6982	5.68237	14.6912	26.3916	27.1118	16.0339	11.6516	33.801	22.6243	24.0133	16.3005	26.5198		1.18162	1.1684	1.43725	1.5193	1.05626	2.93698	1.41633	1.32085	1.65309	1.37011	1.14241	1.44623	1.5081	1.14425	1.34331	1.68547	1.17873	0.953547
22.7	6.40259	20.343	10.9619	14.1113	8.16651	30.6213	7.72705	10.1624	22.9431	19.5984	19.5801	13.5498	9.56421	10.7117	21.4233	16.9128	18.2983	8.48389	15.7959	5.71289	14.74	26.416	27.0447	16.1011	11.7615	33.8708	22.6296	23.999	16.2781	26.6907		1.18728	1.17156	1.44046	1.52061	1.05784	2.95287	1.41521	1.31297	1.65177	1.36289	1.1417	1.4554	1.50617	1.14686	1.34063	1.6879	1.17598	0.952176
22.8	6.4148	20.3613	10.9741	14.148	8.20923	30.8105	7.75757	10.1929	22.9492	19.574	19.5435	13.6169	9.5398	10.7361	21.4355	16.9617	18.2434	8.5022	15.9058	5.7312	14.7644	26.4587	27.063	16.1987	11.8408	33.9314	22.6431	23.2349	16.2699	26.8127		1.18954	1.17262	1.44206	1.52457	1.06337	2.97112	1.4208	1.31691	1.65221	1.3612	1.13956	1.46261	1.50233	1.14948	1.3414	1.69278	1.17246	0.954231
22.9	6.427	20.3796	11.023	14.2029	8.23975	30.9876	7.76367	10.3699	22.9187	19.5251	19.5129	13.7024	9.52149	10.73	21.4355	16.9678	18.1946	8.51441	15.9363	5.74951	14.7949	26.4526	27.0935	16.2537	11.8958	34.0048	22.6453	23.5156	16.272	26.8982		1.19181	1.17367	1.44849	1.53048	1.06733	2.9882	1.42192	1.33978	1.65001	1.3578	1.13778	1.47179	1.49945	1.14882	1.3414	1.69339	1.16932	0.955602
23	6.45752	20.4163	11.023	14.2151	8.28247	31.1523	7.78198	10.614	22.9065	19.4519	19.4702	13.7573	9.52149	10.73	21.4233	16.9983	18.2068	8.4961	15.979	5.76782	14.8132	26.4893	27.0386	16.333	11.9446	34.0735	22.6535	23.1519	16.2903	26.9836		1.19746	1.17578	1.44849	1.5318	1.07286	3.00408	1.42527	1.37132	1.64914	1.35271	1.13529	1.47769	1.49945	1.14882	1.34063	1.69644	1.1701	0.953547
23.1	6.50635	20.4224	11.0779	14.2822	8.3374	31.2805	7.81861	10.6567	22.8455	19.4153	19.4641	13.8611	9.50318	10.7544	21.4355	17.0227	18.1641	8.51441	16.04	5.78613	14.8376	26.5015	27.0996	16.4124	12.0056	34.1498	22.6548	23.3984	16.2984	27.0142		1.20652	1.17613	1.4557	1.53903	1.07997	3.01644	1.43198	1.37683	1.64474	1.35016	1.13493	1.48884	1.49656	1.15143	1.3414	1.69887	1.16736	0.955602
23.2	6.50635	20.4163	11.0718	14.3005	8.38623	31.4392	7.83081	10.7727	22.8333	19.3176	19.4336	13.9465	9.49097	10.7666	21.4722	17.0227	18.1519	8.51441	16.0584	5.80445	14.8621	26.5259	27.063	16.4246	12.0728	34.2191	22.6392	24.0381	16.3167	27.0386		1.20652	1.17578	1.4549	1.541	1.0863	3.03175	1.43421	1.39182	1.64387	1.34337	1.13315	1.49801	1.49464	1.15274	1.34369	1.69887	1.16657	0.955602
23.3	6.49414	20.4224	11.0901	14.3066	8.43506	31.5491	7.86743	10.8154	22.821	19.2444	19.4214	14.0137	9.50928	10.73	21.4539	17.0776	18.1213	8.52051	16.0645	5.81665	14.8926	26.5503	27.0081	16.4795	12.0911	34.2818	22.6438	23.5311	16.3493	27.0752		1.20426	1.17613	1.45731	1.54166	1.09262	3.04234	1.44092	1.39734	1.64298	1.33828	1.13244	1.50523	1.49752	1.14882	1.34255	1.70435	1.16461	0.956286
23.4	6.53687	20.398	11.0901	14.3433	8.47778	31.7078	7.86133	10.8337	22.7905	19.2017	19.3726	14.093	9.48487	10.7544	21.46	17.0654	18.0908	8.5022	16.1072	5.79834	14.9048	26.5747	27.0142	16.5283	12.1765	34.3428	22.6472	24.1903	16.3818	27.0813		1.21218	1.17473	1.45731	1.54561	1.09816	3.05765	1.4398	1.3997	1.64078	1.33531	1.1296	1.51375	1.49368	1.15143	1.34293	1.70313	1.16265	0.954231
23.5	6.54907	20.4041	11.0962	14.3799	8.56323	31.8848	7.87354	10.8704	22.7905	19.1467	19.342	14.1602	9.44824	10.7727	21.4355	17.0776	18.0725	8.47168	16.1621	5.85327	14.9109	26.5808	27.0203	16.5588	12.2192	34.4209	22.6489	24.5129	16.4063	27.0813		1.21444	1.17508	1.45811	1.54956	1.10923	3.07472	1.44204	1.40444	1.64078	1.33148	1.12781	1.52097	1.48791	1.15339	1.3414	1.70435	1.16147	0.950806
23.6	6.56128	20.4285	11.1023	14.3677	8.59986	32.0068	7.89795	10.8582	22.7539	19.0857	19.3176	14.2578	9.42993	10.7849	21.4172	17.0715	17.9749	8.5022	16.1621	5.84107	14.9414	26.5869	26.9897	16.6016	12.2314	34.5002	22.6642	23.7606	16.4164	27.063		1.21671	1.17649	1.45891	1.54824	1.11397	3.08648	1.44651	1.40287	1.63815	1.32724	1.12639	1.53145	1.48503	1.1547	1.34025	1.70374	1.1552	0.954231
23.7	6.56128	20.4468	11.1084	14.3982	8.63648	32.1716	7.91626	10.907	22.7112	19.0125	19.3237	14.3311	9.40552	10.791	21.4294	17.1204	17.9626	8.48389	16.1682	5.84717	14.9841	26.6235	26.9409	16.626	12.2986	34.5793	22.6601	24.5341	16.4164	27.0691		1.21671	1.17754	1.45971	1.55153	1.11872	3.10237	1.44986	1.40917	1.63508	1.32215	1.12675	1.53932	1.48118	1.15535	1.34101	1.70862	1.15441	0.952176
23.8	6.57959	20.4346	11.1084	14.4165	8.6792	32.2754	7.90405	10.9985	22.6807	18.9453	19.2871	14.4226	9.45435	10.7849	21.405	17.1448	17.9382	8.47168	16.1865	5.83496	14.9963	26.593	26.8799	16.6504	12.323	34.6478	22.6258	24.3038	16.4185	27.0996		1.2201	1.17684	1.45971	1.5535	1.12425	3.11238	1.44763	1.42099	1.63288	1.31748	1.12461	1.54915	1.48887	1.1547	1.33949	1.71106	1.15284	0.950806
23.9	6.61621	20.4285	11.1389	14.4287	8.70362	32.4463	7.89795	11.084	22.6318	18.8843	19.2688	14.5142	9.43604	10.8093	21.405	17.1448	17.9138	8.48999	16.217	5.85327	15.0147	26.5991	26.8372	16.6382	12.3474	34.721	22.5836	24.2733	16.4124	27.1118		1.22689	1.17649	1.46372	1.55482	1.12741	3.12886	1.44651	1.43204	1.62936	1.31323	1.12355	1.55899	1.48599	1.15731	1.33949	1.71106	1.15127	0.952861
24	6.64063	20.4041	11.1511	14.4531	8.74634	32.5439	7.89185	11.145	22.5769	18.811	19.2322	14.6179	9.44214	10.8032	21.405	17.1753	17.9077	8.48999	16.1743	5.88379	15.0513	26.6418	26.8005	16.6504	12.3413	34.7743	22.5353	24.3449	16.4144	27.124		1.23142	1.17508	1.46532	1.55745	1.13295	3.13827	1.44539	1.43992	1.62541	1.30814	1.12141	1.57013	1.48695	1.15666	1.33949	1.7141	1.15088	0.952861
24.1	6.64673	20.4102	11.1633	14.4592	8.81348	32.6172	7.92237	11.1145	22.4609	18.7622	19.2383	14.6912	9.42993	10.7849	21.3684	17.1509	17.9016	8.48389	16.1865	5.87769	15.1123	26.6418	26.9104	16.6687	12.3718	34.8339	22.4968	24.1756	16.3717	27.1545		1.23255	1.17543	1.46693	1.5581	1.14164	3.14534	1.45098	1.43598	1.61706	1.30474	1.12177	1.578	1.48503	1.1547	1.3372	1.71167	1.15049	0.952176
24.2	6.65894	20.4102	11.1389	14.447	8.87451	32.7148	7.90405	11.0535	22.3816	18.689	19.1956	14.7705	9.45435	10.791	21.3135	17.1387	17.9077	8.47778	16.1499	5.92041	15.1123	26.6541	26.8433	16.6626	12.3779	34.8918	22.4628	23.8326	16.3493	27.179		1.23482	1.17543	1.46372	1.55679	1.14955	3.15475	1.44763	1.4281	1.61135	1.29965	1.11928	1.58652	1.48887	1.15535	1.33376	1.71045	1.15088	0.95149
24.3	6.67114	20.4407	11.1389	14.4348	8.92945	32.8247	7.91626	11.0291	22.3572	18.6829	19.1834	14.8499	9.44824	10.7971	21.2891	17.1509	17.8589	8.4961	16.1621	5.92041	15.1672	26.6724	26.8127	16.6382	12.4084	34.9535	22.4386	23.7606	16.3045	27.1606		1.23708	1.17719	1.46372	1.55547	1.15666	3.16535	1.44986	1.42495	1.60959	1.29923	1.11857	1.59505	1.48791	1.15601	1.33223	1.71167	1.14774	0.953547
24.4	6.67114	20.4651	11.1511	14.4714	8.95996	32.9468	7.91016	11.0718	22.3145	18.6096	19.1528	14.9414	9.40552	10.8032	21.3318	17.1509	17.8162	8.4961	16.1438	5.91431	15.1611	26.7029	26.6968	16.6321	12.4756	35.0117	22.4024	23.7781	16.2801	27.1423		1.23708	1.17859	1.46532	1.55942	1.16062	3.17713	1.44875	1.43047	1.60652	1.29413	1.11678	1.60488	1.48118	1.15666	1.33491	1.71167	1.145	0.953547
24.5	6.67114	20.5078	11.1511	14.5081	9.0332	33.0261	7.92847	11.1267	22.229	18.5547	19.2017	15.0024	9.38721	10.8215	21.2891	17.1753	17.7795	8.48999	16.1255	5.93872	15.1917	26.7273	26.7273	16.7175	12.4878	35.0682	22.3703	23.9058	16.2618	27.1606		1.23708	1.18105	1.46532	1.56337	1.1701	3.18477	1.4521	1.43756	1.60036	1.29031	1.11963	1.61143	1.4783	1.15862	1.33223	1.7141	1.14264	0.952861
24.6	6.69556	20.5017	11.1694	14.5081	9.05762	33.1055	7.92847	11.2	22.1741	18.5486	19.1956	15.1123	9.35059	10.791	21.2769	17.1997	17.7307	8.47778	16.0828	5.92652	15.2649	26.7273	26.7395	16.7786	12.5122	35.1239	22.3421	23.9742	16.2272	27.1362		1.24161	1.1807	1.46773	1.56337	1.17327	3.19243	1.4521	1.44703	1.59641	1.28989	1.11928	1.62323	1.47253	1.15535	1.33147	1.71654	1.13951	0.95149
24.7	6.68335	20.4773	11.1694	14.502	9.11865	33.1909	7.92847	11.2183	22.0764	18.4692	19.2566	15.2039	9.375	10.8337	21.2891	17.2058	17.7246	8.48389	16.0767	5.92652	15.2954	26.7578	26.6968	16.8457	12.5366	35.1749	22.3232	23.9771	16.1987	27.1179		1.23934	1.1793	1.46773	1.56272	1.18117	3.20067	1.4521	1.44939	1.58937	1.28437	1.12283	1.63307	1.47638	1.15993	1.33223	1.71715	1.13911	0.952176
24.8	6.71387	20.5444	11.1633	14.5203	9.1919	33.3252	7.92237	11.1694	21.991	18.4082	19.281	15.2954	9.38721	10.8459	21.2219	17.1997	17.7002	8.52051	16.0156	5.94483	15.3076	26.7944	26.5991	16.8762	12.5183	35.2168	22.3095	23.9657	16.1418	27.1057		1.245	1.18316	1.46693	1.56469	1.19066	3.21362	1.45098	1.44307	1.58323	1.28013	1.12426	1.6429	1.4783	1.16123	1.32803	1.71654	1.13754	0.956286
24.9	6.73218	20.5505	11.1877	14.5264	9.23462	33.3801	7.94678	11.1145	21.8689	18.3533	19.3115	15.3687	9.35669	10.8582	21.2402	17.218	17.6453	8.5083	16.0034	5.93872	15.3442	26.7883	26.6663	16.9312	12.5122	35.262	22.3122	23.9022	16.0909	27.0996		1.2484	1.18351	1.47013	1.56534	1.19619	3.21891	1.45545	1.43598	1.57443	1.27631	1.12603	1.65077	1.47349	1.16255	1.32917	1.71836	1.13402	0.954916
25	6.70166	20.5872	11.1816	14.5508	9.27735	33.5144	7.93457	11.1694	21.814	18.3044	19.3665	15.3992	9.30786	10.8887	21.1914	17.2058	17.6331	8.48999	15.9485	5.93872	15.3809	26.8066	26.5808	16.9189	12.5488	35.3175	22.3051	23.8228	16.0543	27.0874		1.24274	1.18562	1.46933	1.56797	1.20173	3.23186	1.45322	1.44307	1.57048	1.27291	1.12924	1.65405	1.4658	1.16581	1.32612	1.71715	1.13323	0.952861
25.1	6.74439	20.6116	11.1816	14.563	9.35669	33.606	7.9895	11.3464	21.7712	18.2434	19.4214	15.5029	9.30786	10.8765	21.1609	17.2607	17.5964	8.47168	15.9851	5.92652	15.387	26.8127	26.593	16.9312	12.5855	35.3676	22.2964	23.7911	16.0197	27.1057		1.25066	1.18703	1.46933	1.56929	1.21201	3.24069	1.46328	1.46594	1.5674	1.26866	1.13244	1.66519	1.4658	1.16451	1.32421	1.72262	1.13087	0.950806
25.2	6.74439	20.6177	11.1633	14.5691	9.41773	33.7036	7.9895	11.5112	21.698	18.2129	19.4885	15.5701	9.30786	10.9009	21.1487	17.273	17.5415	8.47778	15.9973	5.95093	15.3992	26.8127	26.5747	16.9373	12.6709	35.4182	22.27	23.774	15.9627	27.1423		1.25066	1.18738	1.46693	1.56995	1.21991	3.25011	1.46328	1.48724	1.56213	1.26654	1.13636	1.67241	1.4658	1.16712	1.32345	1.72385	1.12735	0.95149
25.3	6.72608	20.6543	11.1389	14.563	9.50318	33.7036	8.00781	11.6394	21.637	18.1885	19.5435	15.6433	9.30176	10.9192	21.1548	17.3096	17.5232	8.4961	16.04	5.92041	15.4297	26.825	26.5808	16.9556	12.6953	35.457	22.2753	23.8102	15.9037	27.1423		1.24727	1.18949	1.46372	1.56929	1.23098	3.25011	1.46663	1.5038	1.55774	1.26485	1.13956	1.68027	1.46484	1.16908	1.32383	1.7275	1.12617	0.953547
25.4	6.7688	20.636	11.1389	14.5935	9.552	33.7463	8.02002	11.7126	21.5332	18.1213	19.5923	15.7288	9.27735	10.8887	21.1182	17.3157	17.4683	8.48389	16.0461	5.93872	15.4541	26.8433	26.5625	16.9678	12.7747	35.4967	22.2639	23.8912	15.8549	27.1362		1.25519	1.18844	1.46372	1.57258	1.23731	3.25422	1.46887	1.51326	1.55027	1.26017	1.14241	1.68945	1.461	1.16581	1.32154	1.72811	1.12264	0.952176
25.5	6.7688	20.6055	11.1084	14.624	9.59473	33.7402	8.02612	11.7981	21.5271	18.0908	19.5618	15.8081	9.26514	10.9009	21.0815	17.334	17.4988	8.4961	16.095	5.96924	15.4663	26.8372	26.4038	16.98	12.8296	35.5207	22.2734	23.9286	15.7898	27.1362		1.25519	1.18668	1.45971	1.57586	1.24284	3.25364	1.46999	1.5243	1.54983	1.25805	1.14063	1.69797	1.45908	1.16712	1.31924	1.72994	1.1246	0.953547
25.6	6.7749	20.6299	11.1206	14.6484	9.63135	33.7463	8.05054	11.792	21.4661	18.0359	19.6106	15.8447	9.33838	10.9131	21.0571	17.3462	17.4988	8.47778	16.0889	5.92652	15.4968	26.8433	26.5015	16.9983	12.8479	35.5384	22.2777	23.9176	15.7308	27.1057		1.25632	1.18808	1.46131	1.57849	1.24758	3.25422	1.47446	1.52351	1.54544	1.25424	1.14348	1.7019	1.47061	1.16843	1.31772	1.73116	1.1246	0.95149
25.7	6.7688	20.6238	11.1267	14.6667	9.65576	33.7463	8.05054	11.8897	21.3501	17.9749	19.5984	15.8691	9.33228	10.9192	21.0022	17.3584	17.4744	8.48389	16.1316	5.93872	15.5029	26.8433	26.3794	16.9739	12.9028	35.5641	22.28	23.8806	15.6962	27.0813		1.25519	1.18773	1.46212	1.58046	1.25075	3.25422	1.47446	1.53614	1.53708	1.24999	1.14276	1.70452	1.46965	1.16908	1.31428	1.73238	1.12303	0.952176
25.8	6.78711	20.6177	11.1084	14.6545	9.73511	33.7463	8.06275	11.8713	21.2708	17.9565	19.5923	15.9424	9.33228	10.9314	20.929	17.4011	17.4438	8.47778	16.1438	5.95703	15.5151	26.8433	26.4038	16.98	12.9334	35.5919	22.2686	23.8574	15.6515	27.0813		1.25858	1.18738	1.45971	1.57915	1.26102	3.25422	1.47669	1.53376	1.53138	1.24871	1.14241	1.7124	1.46965	1.17039	1.3097	1.73664	1.12107	0.95149
25.9	6.80542	20.6116	11.1084	14.6545	9.77783	33.8257	8.07495	11.908	21.1792	17.8955	19.5862	15.9729	9.35669	10.9436	20.8435	17.4072	17.4133	8.4961	16.1133	5.98755	15.5273	26.8494	26.2695	16.9495	12.9517	35.626	22.2319	23.8464	15.6169	27.0386		1.26198	1.18703	1.45971	1.57915	1.26656	3.26188	1.47893	1.5385	1.52478	1.24447	1.14205	1.71567	1.47349	1.17169	1.30435	1.73725	1.11911	0.953547
26	6.81153	20.6238	11.0901	14.6606	9.82056	33.8562	8.05054	11.9385	21.1182	17.8528	19.5496	16.0584	9.38111	10.9619	20.8008	17.3645	17.395	8.47168	16.1194	5.99365	15.5334	26.8372	26.2146	16.9189	13.0127	35.6531	22.1875	23.8403	15.5741	27.0081		1.26311	1.18773	1.45731	1.57981	1.27209	3.26482	1.47446	1.54244	1.52039	1.2415	1.13992	1.72485	1.47734	1.17365	1.30168	1.73298	1.11793	0.950806
26.1	6.79932	20.5811	11.084	14.6423	9.87549	33.9294	8.07495	11.9934	21.051	17.8284	19.5251	16.0889	9.39331	10.968	20.7336	17.3767	17.3706	8.48389	16.0767	5.98755	15.5457	26.8311	26.2329	16.8823	13.0859	35.686	22.137	23.844	15.5314	26.9653		1.26085	1.18527	1.4565	1.57783	1.27921	3.27188	1.47893	1.54953	1.51555	1.23981	1.13849	1.72813	1.47926	1.1743	1.29747	1.7342	1.11636	0.952176
26.2	6.81763	20.5688	11.084	14.6118	9.91211	34.0027	8.08106	12.0544	20.9839	17.7734	19.4946	16.1682	9.40552	10.9558	20.7031	17.3645	17.3645	8.47168	16.0339	5.96924	15.5701	26.825	26.1169	16.8457	13.1226	35.7118	22.0932	23.7626	15.4887	26.9409		1.26424	1.18457	1.4565	1.57455	1.28395	3.27895	1.48005	1.55742	1.51072	1.23598	1.13671	1.73665	1.48118	1.173	1.29556	1.73298	1.11597	0.950806
26.3	6.84204	20.5139	11.0718	14.624	9.96704	34.0149	8.08106	12.0972	20.8984	17.7124	19.4397	16.2292	9.41162	10.9436	20.636	17.3218	17.3462	8.47168	15.979	6.00586	15.5396	26.8372	26.0559	16.7969	13.1714	35.7212	22.0418	23.7089	15.4643	26.886		1.26877	1.1814	1.4549	1.57586	1.29107	3.28013	1.48005	1.56295	1.50456	1.23174	1.13351	1.7432	1.48214	1.17169	1.29136	1.72872	1.11479	0.950806
26.4	6.81153	20.4956	11.0718	14.5813	10.0098	34.0332	8.08716	12.146	20.8679	17.7002	19.4031	16.2659	9.41162	10.9314	20.5566	17.3889	17.334	8.46558	15.9363	5.97534	15.5518	26.8188	26.0742	16.7297	13.2202	35.7295	21.9925	23.7284	15.4358	26.8311		1.26311	1.18035	1.4549	1.57126	1.29661	3.28189	1.48116	1.56925	1.50237	1.23089	1.13138	1.74714	1.48214	1.17039	1.2864	1.73542	1.11401	0.950121
26.5	6.84815	20.4834	11.0596	14.563	10.0098	34.0393	8.09326	12.1338	20.7397	17.6514	19.3237	16.333	9.38111	10.9436	20.5017	17.3828	17.3401	8.48999	15.9119	5.99365	15.5579	26.8188	25.9583	16.6748	13.2751	35.7336	21.9226	23.8643	15.3951	26.7395		1.2699	1.17965	1.4533	1.56929	1.29661	3.28248	1.48228	1.56767	1.49314	1.2275	1.12675	1.75435	1.47734	1.17169	1.28296	1.73481	1.1144	0.952861
26.6	6.84204	20.4651	11.0718	14.5508	10.0464	33.9661	8.05664	12.1765	20.6848	17.627	19.2749	16.3635	9.39331	10.9314	20.398	17.4011	17.3157	8.47168	15.9424	5.98145	15.5518	26.825	25.8667	16.5894	13.2813	35.7538	21.8336	23.9535	15.3727	26.6846		1.26877	1.17859	1.4549	1.56797	1.30135	3.27542	1.47558	1.57319	1.48919	1.2258	1.1239	1.75763	1.47926	1.17039	1.27647	1.73664	1.11283	0.950806
26.7	6.82373	20.4407	11.0596	14.5325	10.0952	33.9539	8.01392	12.1948	20.6177	17.5781	19.2688	16.4307	9.3689	10.9497	20.3247	17.3828	17.2791	8.47168	15.9302	6.00586	15.5396	26.7944	25.8545	16.5039	13.2935	35.7579	21.7656	23.9762	15.3178	26.6357		1.26537	1.17719	1.4533	1.566	1.30767	3.27424	1.46775	1.57556	1.48436	1.2224	1.12355	1.76484	1.47542	1.17234	1.27188	1.73481	1.11048	0.950806
26.8	6.81153	20.4163	11.0413	14.5264	10.1318	33.8989	8.03833	12.2192	20.5261	17.5415	19.2261	16.4551	9.33228	10.9497	20.2759	17.4255	17.2607	8.47778	15.918	6.03028	15.5273	26.8066	25.7446	16.4063	13.3301	35.7594	21.6931	23.9689	15.2812	26.593		1.26311	1.17578	1.45089	1.56534	1.31241	3.26894	1.47222	1.57871	1.47776	1.21985	1.12106	1.76747	1.46965	1.17234	1.26883	1.73907	1.1093	0.95149
26.9	6.81763	20.3735	11.0596	14.4897	10.1746	33.8684	8.05664	12.262	20.4712	17.511	19.1956	16.4978	9.35669	10.9558	20.2271	17.3523	17.2852	8.45337	15.9363	6.03028	15.5334	26.7944	25.6775	16.3208	13.3179	35.7665	21.6368	23.9294	15.2364	26.5381		1.26424	1.17332	1.4533	1.56139	1.31795	3.266	1.47558	1.58424	1.47381	1.21773	1.11928	1.77205	1.47349	1.173	1.26578	1.73177	1.11087	0.948751
27	6.82984	20.3247	11.0657	14.4714	10.2173	33.8562	8.05054	12.2681	20.4224	17.4744	19.1895	16.5283	9.33228	10.9558	20.1904	17.3706	17.273	8.46558	15.9668	6.01196	15.5273	26.7822	25.6165	16.1987	13.324	35.7584	21.6032	23.8867	15.2039	26.5137		1.26651	1.17051	1.4541	1.55942	1.32348	3.26482	1.47446	1.58503	1.4703	1.21519	1.11892	1.77533	1.46965	1.173	1.26348	1.73359	1.11009	0.950121
27.1	6.84815	20.282	11.0413	14.447	10.26	33.8135	8.03833	12.2803	20.3491	17.4316	19.1406	16.5527	9.34448	10.9375	20.1294	17.334	17.2363	8.47168	16.0278	6.02417	15.5334	26.7761	25.6531	16.1011	13.3545	35.7499	21.5552	23.8375	15.1611	26.4526		1.2699	1.16805	1.45089	1.55679	1.32902	3.2607	1.47222	1.5866	1.46502	1.21221	1.11607	1.77795	1.47157	1.17104	1.25966	1.72994	1.10773	0.950806
27.2	6.82984	20.2209	11.023	14.4226	10.2966	33.7952	8.06275	12.2498	20.3308	17.4133	19.1101	16.571	9.35059	10.9619	20.0684	17.334	17.2607	8.44727	16.04	6.03638	15.509	26.7944	25.4944	16.0217	13.3667	35.7354	21.5225	23.8057	15.1225	26.416		1.26651	1.16453	1.44849	1.55416	1.33376	3.25894	1.47669	1.58266	1.4637	1.21094	1.11429	1.77991	1.47253	1.17365	1.25584	1.72994	1.1093	0.948066
27.3	6.84815	20.2148	11.0291	14.4043	10.3149	33.7647	8.08106	12.2559	20.2881	17.3584	19.1345	16.571	9.33228	10.9314	20.0012	17.3218	17.2485	8.48999	16.04	6.02417	15.509	26.8005	25.3967	15.9485	13.4216	35.7224	21.457	23.7695	15.092	26.3611		1.2699	1.16418	1.44929	1.55219	1.33613	3.256	1.48005	1.58345	1.46063	1.20712	1.11571	1.77991	1.46965	1.17039	1.25164	1.72872	1.10852	0.952861
27.4	6.82984	20.1721	11.0168	14.3555	10.321	33.7585	8.05054	12.2742	20.1904	17.3218	19.0979	16.5833	9.31397	10.9314	19.9463	17.3096	17.2058	8.48999	16.0522	6.03028	15.4724	26.8005	25.3235	15.8813	13.4216	35.7071	21.4031	23.7187	15.0533	26.2878		1.26651	1.16172	1.44767	1.54693	1.33692	3.2554	1.47446	1.58581	1.45359	1.20458	1.11358	1.78124	1.46677	1.17039	1.2482	1.7275	1.10577	0.952861
27.5	6.85425	20.1538	11.0291	14.3494	10.3516	33.6975	8.05664	12.2864	20.1416	17.2852	19.0369	16.6199	9.33838	10.9314	19.8853	17.3096	17.1936	8.48389	16.0706	6.03028	15.4663	26.7822	25.2014	15.8142	13.3972	35.7	21.3557	23.6572	15.0045	26.2695		1.27103	1.16067	1.44929	1.54627	1.34088	3.24952	1.47558	1.58739	1.45008	1.20203	1.11002	1.78517	1.47061	1.17039	1.24439	1.7275	1.10499	0.952176
27.6	6.86035	20.1111	10.9924	14.3372	10.3882	33.6853	8.03833	12.2925	20.0684	17.2546	19.0063	16.6504	9.27735	10.9192	19.8608	17.273	17.1814	8.52661	16.0522	6.04859	15.4175	26.7944	25.116	15.7288	13.4216	35.6841	21.3082	23.6019	14.9699	26.2024		1.27216	1.15821	1.44447	1.54496	1.34562	3.24834	1.47222	1.58818	1.44481	1.1999	1.10824	1.78844	1.461	1.16908	1.24285	1.72385	1.1042	0.956971
27.7	6.86646	20.0989	11.0107	14.3372	10.4187	33.6609	8.05054	12.3413	20.0073	17.218	18.9758	16.6687	9.27735	10.9558	19.8303	17.2546	17.2058	8.52051	16.0034	6.04248	15.4053	26.7761	24.9817	15.6982	13.4094	35.6731	21.2667	23.5291	14.9414	26.1597		1.2733	1.1575	1.44687	1.54496	1.34957	3.24599	1.47446	1.59448	1.44041	1.19736	1.10646	1.79041	1.461	1.173	1.24094	1.72202	1.10577	0.956286
27.8	6.87866	20.0562	10.9802	14.3188	10.4431	33.6365	8.03223	12.3718	19.9402	17.2058	18.9758	16.7114	9.27124	10.9131	19.8181	17.2058	17.2119	8.48999	15.9851	6.06079	15.3748	26.7517	24.9023	15.6921	13.4094	35.6466	21.2359	23.4574	14.9211	26.1108		1.27556	1.15504	1.44286	1.54297	1.35273	3.24364	1.4711	1.59842	1.43558	1.19651	1.10646	1.79499	1.46004	1.16843	1.24018	1.71715	1.10616	0.952861
27.9	6.87256	20.0012	10.9558	14.2944	10.4858	33.6182	8.03833	12.4207	19.873	17.1753	18.9453	16.7236	9.21021	10.9253	19.7266	17.1631	17.1997	8.47778	15.9607	6.04859	15.3809	26.7395	24.8779	15.6616	13.4155	35.6248	21.2092	23.4049	14.8966	26.0681		1.27443	1.15188	1.43966	1.54034	1.35826	3.24187	1.47222	1.60474	1.43074	1.19439	1.10468	1.79631	1.45043	1.16973	1.23446	1.71288	1.10538	0.95149
28	6.87256	19.9524	10.9558	14.2822	10.5164	33.6243	8.02612	12.439	19.8303	17.1021	18.9514	16.7175	9.23462	10.9192	19.6838	17.157	17.2119	8.48389	15.9302	6.02417	15.3503	26.7456	24.7925	15.6372	13.4399	35.5956	21.1638	23.3488	14.856	26.0376		1.27443	1.14907	1.43966	1.53903	1.36223	3.24246	1.46999	1.60711	1.42767	1.1893	1.10504	1.79565	1.45427	1.16908	1.23178	1.71228	1.10616	0.952176
28.1	6.83594	19.928	10.9253	14.27	10.5408	33.5571	8.03833	12.4817	19.8059	17.1326	18.9331	16.7236	9.22852	10.8826	19.6655	17.1265	17.1936	8.47778	15.9241	6.03028	15.3503	26.7029	24.7437	15.6128	13.4399	35.5568	21.1396	23.2747	14.8458	26.001		1.26764	1.14766	1.43565	1.53772	1.36539	3.23598	1.47222	1.61262	1.42591	1.19142	1.10397	1.79631	1.45331	1.16516	1.23063	1.70923	1.10499	0.95149
28.2	6.85425	19.8914	10.9009	14.2639	10.5713	33.4717	8.00171	12.5	19.7144	17.1021	18.9148	16.7358	9.21021	10.8887	19.5679	17.0593	17.1692	8.4961	15.8508	6.04248	15.3198	26.6968	24.6094	15.5945	13.4338	35.5239	21.1067	23.21	14.8092	25.9399		1.27103	1.14555	1.43244	1.53706	1.36934	3.22774	1.46551	1.61499	1.41932	1.1893	1.1029	1.79762	1.45043	1.16581	1.22452	1.70252	1.10342	0.953547
28.3	6.85425	19.8303	10.907	14.2517	10.5835	33.3862	7.9895	12.5061	19.6594	17.0715	18.8782	16.7175	9.18579	10.8459	19.5251	17.0288	17.2058	8.48999	15.802	6.05469	15.2893	26.6846	24.5544	15.5884	13.4216	35.4872	21.0705	23.1608	14.8051	25.8972		1.27103	1.14203	1.43325	1.53574	1.37092	3.2195	1.46328	1.61578	1.41536	1.18717	1.10077	1.79565	1.44658	1.16123	1.22185	1.69948	1.10577	0.952861
28.4	6.82984	19.8303	10.8765	14.2273	10.6018	33.3252	7.9773	12.5305	19.574	17.0471	18.8538	16.7358	9.18579	10.8276	19.4824	17.0105	17.2058	8.5083	15.7715	6.073	15.271	26.6663	24.3958	15.5884	13.4399	35.4573	21.0256	23.1132	14.7725	25.8667		1.26651	1.14203	1.42924	1.53311	1.37329	3.21362	1.46104	1.61893	1.40922	1.18547	1.09935	1.79762	1.44658	1.15927	1.21917	1.69765	1.10577	0.954916
28.5	6.86035	19.7998	10.8643	14.1907	10.6262	33.3008	7.94678	12.5549	19.5129	17.0166	18.8538	16.7419	9.18579	10.8093	19.4641	16.9251	17.1936	8.47778	15.7043	6.03638	15.2527	26.6785	24.3469	15.5701	13.4338	35.4269	20.9681	23.0684	14.7786	25.8301		1.27216	1.14028	1.42763	1.52917	1.37645	3.21126	1.45545	1.62208	1.40482	1.18335	1.09935	1.79827	1.44658	1.15731	1.21803	1.68913	1.10499	0.95149
28.6	6.84204	19.7937	10.8398	14.1907	10.6812	33.2459	7.93457	12.5977	19.4519	16.9556	18.8049	16.748	9.2041	10.8093	19.4397	16.8945	17.2241	8.5083	15.5884	6.05469	15.2039	26.648	24.2188	15.5579	13.4399	35.3801	20.897	23.0192	14.7624	25.7935		1.26877	1.13993	1.42442	1.52917	1.38358	3.20597	1.45322	1.62761	1.40042	1.17911	1.0965	1.79893	1.44946	1.15731	1.2165	1.68608	1.10695	0.954916
28.7	6.84204	19.7632	10.8398	14.1602	10.7056	33.2642	7.94068	12.6038	19.4214	16.9678	18.7683	16.7236	9.13696	10.8215	19.4275	16.8396	17.2241	8.48999	15.5334	6.0791	15.1917	26.648	24.2065	15.5579	13.4583	35.3375	20.8257	22.9651	14.7502	25.8057		1.26877	1.13817	1.42442	1.52588	1.38674	3.20773	1.45434	1.6284	1.39823	1.17996	1.09436	1.79631	1.43889	1.15862	1.21574	1.6806	1.10695	0.952861
28.8	6.84204	19.7083	10.8154	14.1541	10.7483	33.2703	7.94678	12.6343	19.3787	16.9495	18.7561	16.7175	9.15528	10.7971	19.3787	16.7847	17.2302	8.46558	15.4785	6.06079	15.1306	26.6785	24.0906	15.5701	13.4827	35.288	20.7615	22.9012	14.7441	25.8118		1.26877	1.13501	1.42121	1.52523	1.39227	3.20832	1.45545	1.63234	1.39515	1.17869	1.09365	1.79565	1.44178	1.15601	1.21268	1.67512	1.10734	0.950121
28.9	6.82373	19.6533	10.8093	14.1541	10.7788	33.2642	7.91016	12.6709	19.3237	16.9434	18.7012	16.6504	9.12476	10.7666	19.3604	16.7236	17.2058	8.46558	15.3931	6.09741	15.1184	26.6785	23.9929	15.5701	13.4949	35.234	20.6915	22.8455	14.7319	25.7813		1.26537	1.13184	1.42041	1.52523	1.39622	3.20773	1.44875	1.63707	1.3912	1.17826	1.09045	1.78844	1.43697	1.15274	1.21154	1.66902	1.10577	0.950121
29	6.83594	19.635	10.791	14.1418	10.8276	33.2153	7.89795	12.5916	19.2566	16.9067	18.7134	16.6382	9.11865	10.7849	19.2932	16.6809	17.1753	8.47168	15.3259	6.0669	15.0879	26.6663	23.9319	15.5762	13.4827	35.1554	20.6282	22.7877	14.7156	25.824		1.26764	1.13079	1.418	1.5239	1.40254	3.20302	1.44651	1.62682	1.38636	1.17571	1.09116	1.78713	1.43601	1.1547	1.20733	1.66476	1.10381	0.950806
29.1	6.81763	19.5862	10.7727	14.1235	10.8032	33.1604	7.89185	12.6343	19.2322	16.9312	18.7317	16.6199	9.11865	10.7666	19.2627	16.6504	17.1936	8.47168	15.2466	6.06079	15.0452	26.6602	23.9441	15.5334	13.4888	35.0984	20.5758	22.7714	14.6973	25.8301		1.26424	1.12798	1.4156	1.52193	1.39938	3.19772	1.44539	1.63234	1.38461	1.17741	1.09223	1.78517	1.43601	1.15274	1.20543	1.66172	1.10499	0.950806
29.2	6.79932	19.5557	10.7605	14.0869	10.8154	33.1177	7.86743	12.6221	19.1956	16.9189	18.7439	16.6016	9.13086	10.7422	19.2444	16.6199	17.1875	8.47778	15.2405	6.0669	14.9902	26.6663	23.8709	15.5701	13.4827	35.0359	20.528	22.7824	14.6769	25.8301		1.26085	1.12622	1.41399	1.51798	1.40096	3.19361	1.44092	1.63076	1.38197	1.17656	1.09294	1.7832	1.43793	1.15013	1.20428	1.65867	1.1046	0.95149
29.3	6.81153	19.5557	10.7483	14.1052	10.8398	33.0566	7.84912	12.5916	19.1345	16.9434	18.7378	16.6138	9.10034	10.7361	19.22	16.5955	17.1631	8.48389	15.1245	6.0669	14.9414	26.7029	23.7793	15.5518	13.4583	34.9728	20.467	22.7873	14.6688	25.824		1.26311	1.12622	1.41239	1.51996	1.40412	3.18771	1.43757	1.62682	1.37757	1.17826	1.09258	1.78451	1.43312	1.14948	1.20275	1.65624	1.10303	0.952176
29.4	6.82984	19.5251	10.7178	14.093	10.8704	33.02	7.83692	12.5855	19.0857	16.9312	18.7378	16.5588	9.11255	10.7117	19.2017	16.5527	17.1753	8.5022	15.0757	6.08521	14.917	26.6968	23.6938	15.5396	13.4277	34.9075	20.413	22.7466	14.6403	25.824		1.26651	1.12446	1.40838	1.51864	1.40808	3.18419	1.43533	1.62603	1.37406	1.17741	1.09258	1.7786	1.43505	1.14686	1.20161	1.65197	1.10381	0.954231
29.5	6.82373	19.4946	10.7056	14.1174	10.8826	32.9956	7.82471	12.561	19.0613	16.9556	18.7439	16.5466	9.12476	10.6995	19.165	16.51	17.1753	8.48999	15.0208	6.06079	14.8682	26.6968	23.6816	15.5273	13.4216	34.8488	20.3763	22.6762	14.6179	25.8301		1.26537	1.1227	1.40678	1.52127	1.40966	3.18183	1.4331	1.62287	1.3723	1.17911	1.09294	1.77729	1.43697	1.14556	1.19931	1.6477	1.10381	0.952861
29.6	6.82373	19.4275	10.7117	14.1235	10.9253	32.9773	7.84912	12.561	19.0063	16.9739	18.7195	16.5588	9.08814	10.6934	19.1345	16.4429	17.1326	8.4961	14.9353	6.05469	14.856	26.6968	23.5107	15.4602	13.4094	34.7819	20.3382	22.5985	14.6098	25.8118		1.26537	1.11884	1.40758	1.52193	1.41519	3.18007	1.43757	1.62287	1.36834	1.18038	1.09152	1.7786	1.4312	1.1449	1.1974	1.64101	1.10107	0.953547
29.7	6.84204	19.4092	10.6812	14.1113	10.9436	32.9285	7.83081	12.561	18.9697	17.0654	18.7073	16.5466	9.12476	10.7117	19.1223	16.4063	17.1082	8.47778	14.8438	6.0669	14.7766	26.7029	23.468	15.4419	13.4277	34.7067	20.3099	22.5387	14.5854	25.824		1.26877	1.11778	1.40357	1.52061	1.41756	3.17536	1.43421	1.62287	1.36571	1.18675	1.0908	1.77729	1.43697	1.14686	1.19664	1.63736	1.0995	0.95149
29.8	6.82373	19.3604	10.6506	14.0869	10.9741	32.843	7.8125	12.5366	18.9392	17.1021	18.6646	16.5466	9.09424	10.6995	19.1101	16.3391	17.1021	8.46558	14.7827	6.073	14.7461	26.6907	23.4375	15.3992	13.4094	34.6356	20.3036	22.4902	14.5711	25.8057		1.26537	1.11497	1.39955	1.51798	1.42152	3.16712	1.43086	1.61972	1.36351	1.1893	1.08831	1.77729	1.43216	1.14556	1.19588	1.63065	1.09911	0.950121
29.9	6.84204	19.3726	10.6445	14.0747	10.9802	32.7881	7.82471	12.5549	18.9087	17.157	18.6462	16.5466	9.08814	10.6873	19.0613	16.2598	17.0776	8.44727	14.7583	6.0791	14.7095	26.6663	23.3643	15.3564	13.3972	34.5689	20.2737	22.4426	14.5854	25.824		1.26877	1.11568	1.39875	1.51667	1.42231	3.16182	1.4331	1.62208	1.36132	1.19312	1.08724	1.77729	1.4312	1.14425	1.19282	1.62273	1.09753	0.948066
30	6.81153	19.3359	10.6384	14.0625	10.9619	32.7759	7.8125	12.561	18.866	17.2058	18.6218	16.5955	9.05762	10.6628	19.0186	16.2048	17.1143	8.47778	14.7034	6.0791	14.6606	26.6785	23.2483	15.3137	13.3728	34.5118	20.2347	22.4202	14.5955	25.8484		1.26311	1.11356	1.39795	1.51536	1.41994	3.16065	1.43086	1.62287	1.35824	1.19651	1.08582	1.78255	1.4264	1.14163	1.19015	1.61725	1.09989	0.95149
30.1	6.80542	19.2932	10.6018	14.0686	10.9558	32.7698	7.81861	12.561	18.8355	17.2607	18.5974	16.5527	9.04541	10.6445	19.0002	16.1682	17.0837	8.47168	14.6912	6.0669	14.6362	26.6602	23.2422	15.2832	13.385	34.4612	20.2011	22.3914	14.5976	25.8606		1.26198	1.1111	1.39314	1.51601	1.41915	3.16006	1.43198	1.62287	1.35605	1.20033	1.0844	1.77795	1.42447	1.13967	1.189	1.61359	1.09792	0.950806
30.2	6.80542	19.2993	10.6262	14.0625	10.9619	32.782	7.8125	12.5671	18.7927	17.3157	18.6035	16.5588	9.0271	10.6689	18.9819	16.0828	17.0776	8.48999	14.6179	6.09741	14.6118	26.648	23.0774	15.21	13.3606	34.4174	20.189	22.3564	14.62	25.885		1.26198	1.11145	1.39635	1.51536	1.41994	3.16123	1.43086	1.62366	1.35297	1.20415	1.08475	1.7786	1.42159	1.14228	1.18785	1.60507	1.09753	0.952861
30.3	6.79932	19.3054	10.5896	14.0503	10.9741	32.7698	7.8125	12.5855	18.75	17.3828	18.6157	16.571	9.04541	10.6384	18.9697	16.0584	17.0471	8.45337	14.5874	6.09741	14.5813	26.6296	22.9736	15.155	13.3606	34.3818	20.1928	22.3263	14.6403	25.8728		1.26085	1.11181	1.39154	1.51404	1.42152	3.16006	1.43086	1.62603	1.34989	1.20882	1.08546	1.77991	1.42447	1.13901	1.18709	1.60263	1.09557	0.948751
30.4	6.80542	19.2505	10.5896	14.0442	10.9802	32.7515	7.76978	12.6038	18.7073	17.4805	18.5852	16.5772	9.07593	10.6445	18.9392	16.0034	17.0349	8.45947	14.5508	6.08521	14.5203	26.648	22.9614	15.0818	13.3484	34.3572	20.2026	22.2933	14.6464	25.9094		1.26198	1.10864	1.39154	1.51338	1.42231	3.15829	1.42304	1.6284	1.34682	1.21561	1.08369	1.78058	1.42928	1.13967	1.18518	1.59715	1.09479	0.949435
30.5	6.81763	19.2322	10.5713	14.0198	10.9863	32.7393	7.79419	12.5732	18.7012	17.5232	18.5547	16.5894	9.08814	10.6201	18.9209	15.979	17.0227	8.44727	14.4897	6.08521	14.4836	26.6235	22.8577	15.0147	13.3423	34.3345	20.2192	22.2575	14.6566	25.9338		1.26424	1.10759	1.38913	1.51075	1.4231	3.15712	1.42751	1.62444	1.34638	1.21858	1.08191	1.78189	1.4312	1.13706	1.18404	1.59471	1.094	0.948066
30.6	6.82373	19.2322	10.553	14.0076	11.0168	32.6904	7.78198	12.5977	18.6829	17.5964	18.5364	16.6504	9.09424	10.6262	18.9209	15.9546	17.0166	8.41065	14.4531	6.10352	14.4775	26.6174	22.7783	14.9536	13.3789	34.3391	20.2169	22.2046	14.6708	25.9399		1.26537	1.10759	1.38673	1.50944	1.42705	3.1524	1.42527	1.62761	1.34506	1.22367	1.08084	1.78844	1.43216	1.13771	1.18404	1.59228	1.09361	0.943956
30.7	6.7749	19.2688	10.5652	13.9954	10.9985	32.6599	7.78198	12.5671	18.6523	17.6575	18.512	16.687	9.05152	10.6262	18.8782	15.8997	17.0532	8.40454	14.3921	6.0791	14.4592	26.6235	22.6868	14.8926	13.3606	34.3668	20.2057	22.1549	14.681	25.9644		1.25632	1.1097	1.38833	1.50813	1.42468	3.14946	1.42527	1.62366	1.34286	1.22792	1.07942	1.79237	1.42544	1.13771	1.18136	1.5868	1.09596	0.94327
30.8	6.81763	19.3359	10.5652	13.9832	11.0107	32.6355	7.77588	12.5732	18.6035	17.6819	18.5242	16.7114	9.04541	10.5896	18.8416	15.8508	17.0532	8.38623	14.3555	6.09741	14.4531	26.6357	22.5586	14.856	13.3545	34.4144	20.2022	22.1086	14.6851	25.9338		1.26424	1.11356	1.38833	1.50681	1.42626	3.14711	1.42415	1.62444	1.33934	1.22962	1.08013	1.79499	1.42447	1.13379	1.17907	1.58192	1.09596	0.941215
30.9	6.82373	19.397	10.5713	13.9526	10.9741	32.6355	7.76978	12.5549	18.5852	17.749	18.4814	16.7297	9.06372	10.5774	18.8293	15.7898	17.0593	8.41675	14.3372	6.09741	14.4226	26.6357	22.5525	14.7888	13.3545	34.481	20.1828	22.0789	14.6891	25.9155		1.26537	1.11708	1.38913	1.50351	1.42152	3.14711	1.42304	1.62208	1.33803	1.23428	1.07763	1.79696	1.42736	1.13248	1.1783	1.57583	1.09636	0.944641
31	6.79321	19.4153	10.5469	13.9221	10.968	32.6233	7.77588	12.5916	18.5242	17.7795	18.4814	16.7542	9.0271	10.5896	18.7988	15.7227	17.0288	8.44727	14.2639	6.0791	14.4226	26.6541	22.5281	14.7095	13.3362	34.5621	20.1515	22.0394	14.7013	25.9033		1.25971	1.11813	1.38593	1.50023	1.42073	3.14593	1.42415	1.62682	1.33364	1.2364	1.07763	1.79959	1.42159	1.13379	1.1764	1.56913	1.0944	0.948066
31.1	6.80542	19.4092	10.5469	13.8977	10.9802	32.6294	7.75147	12.5793	18.4753	17.8284	18.4876	16.7603	9.01489	10.5652	18.7988	15.6799	17.0349	8.43506	14.2517	6.09741	14.4104	26.6541	22.4792	14.6118	13.3301	34.6468	20.1076	21.9995	14.7115	25.9155		1.26198	1.11778	1.38593	1.4976	1.42231	3.14652	1.41968	1.62523	1.33012	1.23981	1.07799	1.80025	1.41967	1.13118	1.1764	1.56486	1.09479	0.946696
31.2	6.78101	19.3665	10.553	13.9099	10.9558	32.5745	7.76367	12.5671	18.4265	17.8833	18.4753	16.7847	8.99048	10.5774	18.811	15.6433	16.9861	8.46558	14.2395	6.073	14.4043	26.6418	22.3633	14.5508	13.2874	34.7435	20.0658	21.9588	14.7034	25.9094		1.25745	1.11532	1.38673	1.49891	1.41915	3.14122	1.42192	1.62366	1.3266	1.24362	1.07728	1.80287	1.41582	1.13248	1.17716	1.56121	1.09165	0.950121
31.3	6.78711	19.3176	10.5713	13.8977	10.9802	32.5134	7.73316	12.5366	18.3838	17.9382	18.4937	16.8213	9.00269	10.5652	18.7744	15.625	16.9983	8.42896	14.2151	6.0669	14.3921	26.648	22.2473	14.5264	13.2568	34.8533	20.0776	21.9283	14.6871	25.9155		1.25858	1.11251	1.38913	1.4976	1.42231	3.13533	1.41633	1.61972	1.32353	1.24744	1.07835	1.8068	1.41775	1.13118	1.17487	1.55938	1.09244	0.946011
31.4	6.78711	19.2688	10.5713	13.9038	10.9802	32.4341	7.73316	12.5488	18.3594	17.9382	18.4876	16.8335	9.00879	10.5164	18.7378	15.5762	16.9861	8.43506	14.1663	6.05469	14.3982	26.6663	22.1252	14.4775	13.2446	34.9707	20.1274	21.8966	14.6749	25.9277		1.25858	1.1097	1.38913	1.49825	1.42231	3.12769	1.41633	1.62129	1.32177	1.24744	1.07799	1.80811	1.41871	1.12595	1.17258	1.55451	1.09165	0.946696
31.5	6.78101	19.2444	10.5835	13.9221	10.9863	32.3792	7.72095	12.5244	18.3411	17.9626	18.4876	16.8579	9.0271	10.5347	18.7256	15.5212	16.9861	8.41065	14.1235	6.073	14.3921	26.648	22.0703	14.4226	13.2629	35.1015	20.1572	21.8652	14.6647	25.9094		1.25745	1.10829	1.39074	1.50023	1.4231	3.12239	1.41409	1.61814	1.32045	1.24914	1.07799	1.81073	1.42159	1.12791	1.17181	1.54902	1.09165	0.943956
31.6	6.79321	19.2261	10.5896	13.9038	11.0046	32.3669	7.73926	12.5244	18.3167	18.0115	18.5059	16.8884	8.98438	10.5103	18.7073	15.4785	16.9739	8.42285	14.0808	6.08521	14.3982	26.6418	22.113	14.3799	13.269	35.2288	20.0959	21.8075	14.6606	25.9338		1.25971	1.10724	1.39154	1.49825	1.42547	3.12121	1.41745	1.61814	1.3187	1.25254	1.07906	1.81401	1.41486	1.1253	1.17067	1.54476	1.09087	0.945325
31.7	6.78101	19.2505	10.6018	13.9099	10.9985	32.3792	7.72095	12.5122	18.3105	17.9993	18.4937	16.8823	9.00269	10.498	18.6768	15.4358	16.9556	8.39844	14.0686	6.073	14.3921	26.6663	22.052	14.3433	13.2385	35.3665	20.0068	21.7582	14.6505	25.946		1.25745	1.10864	1.39314	1.49891	1.42468	3.12239	1.41409	1.61656	1.31825	1.25169	1.07835	1.81335	1.41775	1.12398	1.16876	1.5405	1.08969	0.942586
31.8	6.7749	19.2627	10.5835	13.9404	10.9375	32.3853	7.75147	12.4817	18.2678	18.0298	18.4876	16.8762	8.97217	10.5652	18.6462	15.387	16.9373	8.42285	14.0015	6.0791	14.3921	26.6541	22.0642	14.2944	13.2446	35.4974	19.8759	21.7192	14.6322	25.9399		1.25632	1.10935	1.39074	1.5022	1.41677	3.12298	1.41968	1.61262	1.31518	1.25381	1.07799	1.8127	1.41294	1.13118	1.16685	1.53563	1.08852	0.945325
31.9	6.7688	19.281	10.5957	13.9465	10.9192	32.3792	7.72705	12.4817	18.2312	18.0542	18.4753	16.8823	8.96607	10.5225	18.6646	15.3809	16.8823	8.42896	13.9648	6.09741	14.3982	26.6296	21.9727	14.2639	13.2019	35.6203	19.7471	21.6972	14.622	25.9399		1.25519	1.1104	1.39234	1.50286	1.4144	3.12239	1.41521	1.61262	1.31254	1.25551	1.07728	1.81335	1.41198	1.12661	1.168	1.53502	1.08498	0.946011
32	6.78101	19.2383	10.5896	13.9771	10.9131	32.3486	7.70874	12.4573	18.2129	18.042	18.4326	16.8945	8.93555	10.5286	18.6646	15.3137	16.9067	8.45337	13.9526	6.073	14.4165	26.6418	21.8628	14.1968	13.208	35.7436	19.6641	21.6797	14.6077	25.9766		1.25745	1.10794	1.39154	1.50615	1.41361	3.11944	1.41186	1.60947	1.31122	1.25466	1.07479	1.81466	1.40717	1.12726	1.168	1.52831	1.08655	0.948751
32.1	6.7749	19.22	10.614	13.9832	10.8948	32.3486	7.67822	12.4756	18.1763	18.0847	18.4509	16.9067	8.92945	10.5408	18.6523	15.2466	16.9251	8.44116	13.9404	6.0791	14.3982	26.6418	21.8445	14.148	13.2019	35.8656	19.6322	21.6606	14.565	26.0071		1.25632	1.10689	1.39474	1.50681	1.41124	3.11944	1.40627	1.61183	1.30859	1.25763	1.07585	1.81597	1.40621	1.12857	1.16723	1.52162	1.08773	0.94738
32.2	6.75659	19.1895	10.6018	13.9893	10.8765	32.3242	7.67822	12.4817	18.1519	18.0908	18.4265	16.9189	8.91724	10.5408	18.6584	15.21	16.9251	8.44116	13.9221	6.08521	14.3799	26.5869	21.7834	14.1357	13.1409	35.9823	19.6212	21.6431	14.5487	25.9827		1.25292	1.10513	1.39314	1.50747	1.40887	3.11709	1.40627	1.61262	1.30683	1.25805	1.07443	1.81728	1.40429	1.12857	1.16761	1.51796	1.08773	0.94738
32.3	6.7627	19.1772	10.5957	13.9771	10.8826	32.2937	7.68433	12.4573	18.1335	18.103	18.4143	16.9251	8.91724	10.5591	18.6279	15.1855	16.9128	8.46558	13.9282	6.08521	14.4165	26.5808	21.7651	14.093	13.092	36.1056	19.5932	21.6113	14.5162	26.0193		1.25406	1.10442	1.39234	1.50615	1.40966	3.11415	1.40739	1.60947	1.30551	1.2589	1.07372	1.81795	1.40429	1.13052	1.1657	1.51552	1.08694	0.950121
32.4	6.75659	19.1711	10.6323	14.0137	10.8826	32.2876	7.66602	12.4451	18.1458	18.103	18.457	16.9312	8.91113	10.5164	18.6768	15.1733	16.9189	8.45947	13.9099	6.09741	14.3799	26.5503	21.6248	14.0381	13.0798	36.2181	19.5778	21.5686	14.4959	26.0132		1.25292	1.10407	1.39715	1.5101	1.40966	3.11356	1.40403	1.60789	1.30639	1.2589	1.07621	1.8186	1.40333	1.12595	1.16876	1.5143	1.08733	0.949435
32.5	6.74439	19.1895	10.6201	14.032	10.8704	32.251	7.68433	12.3962	18.1152	18.1397	18.4387	16.9312	8.92334	10.5103	18.6462	15.1428	16.9006	8.42285	13.9099	6.04859	14.4165	26.5198	21.7102	13.9893	13.0493	36.3212	19.5667	21.519	14.4613	26.0132		1.25066	1.10513	1.39555	1.51207	1.40808	3.11003	1.40739	1.60158	1.30419	1.26145	1.07514	1.8186	1.40525	1.1253	1.16685	1.51126	1.08616	0.945325
32.6	6.73828	19.1711	10.5957	14.0381	10.8765	32.2205	7.70264	12.4573	18.103	18.1397	18.4265	16.9556	8.92945	10.4736	18.5852	15.1245	16.8701	8.41675	13.8855	6.073	14.3799	26.4954	21.6492	13.9526	13.0615	36.4247	19.5425	21.4689	14.4511	25.9949		1.24953	1.10407	1.39234	1.51273	1.40887	3.10709	1.41074	1.60947	1.30331	1.26145	1.07443	1.82122	1.40621	1.12137	1.16303	1.50943	1.0842	0.944641
32.7	6.75659	19.1772	10.6323	14.0564	10.8398	32.2205	7.67212	12.4451	18.0664	18.1397	18.4326	16.9495	8.91113	10.4797	18.5486	15.0757	16.864	8.42285	13.8794	6.09131	14.386	26.4404	21.6248	13.8977	13.092	36.5025	19.5291	21.4054	14.4348	25.9949		1.25292	1.10442	1.39715	1.5147	1.40412	3.10709	1.40515	1.60789	1.30068	1.26145	1.07479	1.82057	1.40333	1.12202	1.16074	1.50456	1.0838	0.945325
32.8	6.72608	19.1772	10.6323	14.0686	10.8276	32.1655	7.69653	12.4512	18.0664	18.1397	18.4204	16.9922	8.91113	10.498	18.5669	15.0757	16.8945	8.44116	13.8489	6.073	14.386	26.4221	21.6126	13.8672	13.1226	36.5843	19.4967	21.3281	14.4124	25.9583		1.24727	1.10442	1.39715	1.51601	1.40254	3.10178	1.40962	1.60868	1.30068	1.26145	1.07408	1.82516	1.40333	1.12398	1.16188	1.50456	1.08576	0.94738
32.9	6.75049	19.1711	10.6201	14.0381	10.7971	32.1899	7.66602	12.4695	18.0115	18.1519	18.4082	16.98	8.92334	10.4858	18.4876	15.0269	16.8945	8.43506	13.8367	6.06079	14.3982	26.3794	21.6187	13.8367	13.1531	36.6434	19.4834	21.2732	14.3819	25.9766		1.25179	1.10407	1.39555	1.51273	1.39859	3.10414	1.40403	1.61105	1.29672	1.2623	1.07336	1.82385	1.40525	1.12268	1.15692	1.49969	1.08576	0.946696
33	6.74439	19.1223	10.6323	14.0503	10.8032	32.1838	7.69653	12.4573	17.9871	18.1763	18.3716	17.0166	8.93555	10.4919	18.5181	15.0024	16.9251	8.42285	13.8489	6.06079	14.386	26.3245	21.6614	13.7939	13.1592	36.694	19.5205	21.252	14.3677	25.9949		1.25066	1.10126	1.39715	1.51404	1.39938	3.10355	1.40962	1.60947	1.29497	1.264	1.07123	1.82778	1.40717	1.12333	1.15883	1.49725	1.08773	0.945325
33.1	6.73218	19.1345	10.6262	14.0442	10.7788	32.1716	7.65381	12.4451	17.9565	18.1824	18.3777	17.0288	8.91113	10.4797	18.4814	14.9475	16.9251	8.43506	13.8306	6.08521	14.3677	26.2695	21.698	13.7573	13.1409	36.7481	19.5713	21.2231	14.3494	25.9705		1.2484	1.10196	1.39635	1.51338	1.39622	3.10237	1.4018	1.60789	1.29276	1.26442	1.07159	1.82909	1.40333	1.12202	1.15653	1.49177	1.08773	0.946696
33.2	6.74439	19.1101	10.6323	14.0564	10.7849	32.1411	7.65381	12.4329	17.9688	18.2007	18.3655	17.0105	8.89282	10.4919	18.4753	14.8804	16.9251	8.44116	13.8306	6.0791	14.4043	26.2451	21.7529	13.6841	13.1653	36.7988	19.5911	21.1991	14.3534	25.9644		1.25066	1.10056	1.39715	1.5147	1.39701	3.09943	1.4018	1.60632	1.29365	1.2657	1.07087	1.82712	1.40044	1.12333	1.15615	1.48507	1.08773	0.94738
33.3	6.72608	19.104	10.6506	14.0625	10.7666	32.1045	7.67212	12.4207	17.9626	18.2373	18.3594	17.0044	8.90503	10.4858	18.457	14.8926	16.8945	8.44727	13.855	6.09131	14.3982	26.178	21.6858	13.6414	13.1897	36.8378	19.6297	21.182	14.3372	25.9705		1.24727	1.10021	1.39955	1.51536	1.39464	3.0959	1.40515	1.60474	1.2932	1.26824	1.07052	1.82647	1.40237	1.12268	1.15501	1.48629	1.08576	0.948066
33.4	6.71387	19.0857	10.6323	14.0991	10.7788	32.1045	7.65991	12.4023	17.8894	18.28	18.396	16.9922	8.89282	10.4736	18.4448	14.8865	16.9251	8.43506	13.8245	6.09131	14.386	26.1475	21.814	13.6292	13.1775	36.8803	19.652	21.1641	14.3453	25.9399		1.245	1.09915	1.39715	1.5193	1.39622	3.0959	1.40291	1.60236	1.28793	1.27121	1.07265	1.82516	1.40044	1.12137	1.15424	1.48568	1.08773	0.946696
33.5	6.71997	19.1101	10.6262	14.0991	10.791	32.1228	7.67822	12.439	17.9016	18.3228	18.3899	16.9861	8.90503	10.4675	18.3899	14.8743	16.9006	8.41065	13.8184	6.10962	14.4043	26.0498	21.8933	13.5742	13.1775	36.9076	19.6886	21.1418	14.3534	25.8911		1.24613	1.10056	1.39635	1.5193	1.3978	3.09767	1.40627	1.60711	1.28881	1.27419	1.0723	1.8245	1.40237	1.12072	1.15081	1.48446	1.08616	0.943956
33.6	6.73218	19.0918	10.6201	14.0869	10.7849	32.0984	7.70264	12.4451	17.8711	18.3777	18.3716	17.0044	8.90503	10.437	18.3838	14.8682	16.8945	8.39844	13.8062	6.10962	14.4226	26.0071	21.936	13.5254	13.2141	36.9361	19.7343	21.1141	14.3168	25.8728		1.2484	1.0995	1.39555	1.51798	1.39701	3.09531	1.41074	1.60789	1.28662	1.278	1.07123	1.82647	1.40237	1.11745	1.15043	1.48385	1.08576	0.942586
33.7	6.70166	19.0674	10.614	14.0808	10.791	32.1167	7.67822	12.4146	17.804	18.4631	18.3533	16.9983	8.86231	10.4797	18.3594	14.8376	16.9189	8.42285	13.7634	6.09131	14.4104	25.9399	22.0825	13.4827	13.2446	36.9513	19.7677	21.0942	14.3066	25.8606		1.24274	1.0981	1.39474	1.51733	1.3978	3.09708	1.40627	1.60395	1.28179	1.28394	1.07016	1.82581	1.39564	1.12202	1.1489	1.4808	1.08733	0.945325
33.8	6.72608	19.0308	10.6323	14.0747	10.7849	32.1228	7.65991	12.3962	17.804	18.5181	18.335	17.0288	8.86841	10.4797	18.396	14.8376	16.8762	8.38623	13.7756	6.10962	14.4226	25.8911	22.1497	13.4522	13.2568	36.9548	19.791	21.0571	14.3046	25.8423		1.24727	1.09599	1.39715	1.51667	1.39701	3.09767	1.40291	1.60158	1.28179	1.28777	1.0691	1.82909	1.3966	1.12202	1.15119	1.4808	1.08459	0.941215
33.9	6.71387	19.0063	10.6201	14.0808	10.7605	32.135	7.67822	12.4268	17.7551	18.5974	18.3105	17.0044	8.8501	10.498	18.3472	14.8438	16.8945	8.43506	13.739	6.12793	14.3982	25.8301	22.2351	13.4338	13.2751	36.9641	19.8279	21.0323	14.2802	25.824		1.245	1.09458	1.39555	1.51733	1.39385	3.09884	1.40627	1.60553	1.27826	1.29328	1.06767	1.82647	1.39372	1.12398	1.14814	1.48142	1.08576	0.946696
34	6.71387	19.0125	10.6201	14.093	10.7666	32.0984	7.6355	12.4023	17.7673	18.6584	18.2922	17.041	8.83179	10.5286	18.3472	14.8132	16.8762	8.42285	13.7207	6.10352	14.4104	25.7935	22.345	13.3728	13.3057	36.9778	19.8668	21.0079	14.2822	25.8118		1.245	1.09494	1.39555	1.51864	1.39464	3.09531	1.39844	1.60236	1.27914	1.29752	1.0666	1.8304	1.39083	1.12726	1.14814	1.47836	1.08459	0.945325
34.1	6.73218	18.9819	10.6079	14.1113	10.7849	32.0862	7.62329	12.3718	17.749	18.7317	18.2556	17.0349	8.80737	10.5469	18.3472	14.8132	16.8457	8.42285	13.7695	6.12793	14.4165	25.769	22.3755	13.3667	13.3057	36.9959	19.9091	20.9835	14.2761	25.7935		1.2484	1.09317	1.39394	1.52061	1.39701	3.09414	1.39621	1.59842	1.27783	1.30262	1.06447	1.82974	1.38699	1.12922	1.14814	1.47836	1.08263	0.945325
34.2	6.70777	18.9758	10.5835	14.0869	10.7788	32.0618	7.65381	12.3779	17.7612	18.7927	18.2373	17.0227	8.81348	10.5286	18.3228	14.7522	16.8274	8.44116	13.7695	6.09131	14.4104	25.7446	22.5342	13.3667	13.3179	37.0108	19.961	20.9932	14.2639	25.7813		1.24387	1.09282	1.39074	1.51798	1.39622	3.09178	1.4018	1.59921	1.2787	1.30686	1.0634	1.82843	1.38795	1.12726	1.14661	1.47228	1.08145	0.94738
34.3	6.73828	18.988	10.5835	14.0808	10.7849	32.0007	7.64771	12.3657	17.7368	18.8904	18.2495	17.0654	8.80737	10.5408	18.3228	14.7278	16.8335	8.44116	13.8123	6.12793	14.4043	25.7507	22.6013	13.3423	13.3362	37.0228	20.0067	21.0221	14.2436	25.7568		1.24953	1.09353	1.39074	1.51733	1.39701	3.08589	1.40068	1.59764	1.27695	1.31366	1.06411	1.83302	1.38699	1.12857	1.14661	1.46984	1.08184	0.94738
34.4	6.71997	18.9941	10.5957	14.093	10.791	32.0007	7.67822	12.3718	17.7246	18.9392	18.2556	17.0898	8.80127	10.5652	18.2678	14.7217	16.8152	8.44116	13.8489	6.12793	14.4165	25.7874	22.5586	13.3545	13.2751	37.0382	20.0086	21.0653	14.2273	25.7202		1.24613	1.09388	1.39234	1.51864	1.3978	3.08589	1.40627	1.59842	1.27607	1.31705	1.06447	1.83564	1.38603	1.13118	1.14317	1.46923	1.08067	0.94738
34.5	6.71387	18.9697	10.5835	14.093	10.791	31.9946	7.66602	12.3474	17.7185	19.0002	18.2434	17.1265	8.80127	10.5713	18.3044	14.7339	16.8274	8.41065	13.9038	6.09741	14.4165	25.7996	22.6013	13.4094	13.2629	37.0506	19.9872	21.0441	14.2049	25.6714		1.245	1.09247	1.39074	1.51864	1.3978	3.0853	1.40403	1.59527	1.27563	1.32129	1.06376	1.83958	1.38603	1.13183	1.14546	1.47045	1.08145	0.943956
34.6	6.70777	18.9087	10.5896	14.093	10.7605	31.9763	7.66602	12.3718	17.6819	19.0735	18.2312	17.1204	8.80127	10.553	18.2556	14.7095	16.8457	8.41065	13.9343	6.10352	14.3982	25.8118	22.7295	13.4216	13.2751	37.0706	19.9764	20.929	14.1846	25.647		1.24387	1.08896	1.39154	1.51864	1.39385	3.08354	1.40403	1.59842	1.27299	1.32639	1.06304	1.83893	1.38603	1.12987	1.1424	1.46801	1.08263	0.943956
34.7	6.71387	18.9087	10.5591	14.0869	10.7239	31.9458	7.66602	12.3352	17.6636	19.1284	18.2312	17.1265	8.82569	10.5652	18.2678	14.6667	16.8518	8.43506	13.9771	6.08521	14.4226	25.8667	22.7295	13.4888	13.2813	37.0845	19.985	20.8427	14.1846	25.6287		1.245	1.08896	1.38753	1.51798	1.38911	3.0806	1.40403	1.5937	1.27168	1.33021	1.06304	1.83958	1.38987	1.13118	1.14317	1.46374	1.08302	0.946696
34.8	6.69556	18.9087	10.5469	14.0869	10.7178	31.897	7.69653	12.323	17.6392	19.22	18.2495	17.1509	8.81958	10.5835	18.28	14.6545	16.8091	8.41675	14.0076	6.09741	14.3799	25.9033	22.6807	13.5254	13.2874	37.1114	20.0034	20.7638	14.1744	25.6165		1.24161	1.08896	1.38593	1.51798	1.38832	3.07589	1.40962	1.59212	1.26992	1.33658	1.06411	1.8422	1.38891	1.13314	1.14393	1.46252	1.08028	0.944641
34.9	6.70777	18.9026	10.5713	14.0869	10.7117	31.8787	7.65991	12.3535	17.627	19.2505	18.2129	17.1692	8.83179	10.5652	18.2922	14.624	16.803	8.41675	14.0137	6.0791	14.3677	25.946	22.8088	13.5681	13.2874	37.1461	20.0411	20.6942	14.1846	25.6165		1.24387	1.08861	1.38913	1.51798	1.38753	3.07413	1.40291	1.59606	1.26904	1.3387	1.06198	1.84417	1.39083	1.13118	1.14469	1.45948	1.07988	0.944641
35	6.72608	18.9026	10.5591	14.0564	10.7239	31.842	7.67822	12.3108	17.5842	19.2993	18.2251	17.1387	8.81958	10.5896	18.28	14.5935	16.8152	8.42285	14.0015	6.0791	14.3799	25.9766	22.8149	13.6169	13.3057	37.1841	20.0563	20.6523	14.1988	25.5859		1.24727	1.08861	1.38753	1.5147	1.38911	3.07059	1.40627	1.59054	1.26596	1.34209	1.06269	1.84089	1.38891	1.13379	1.14393	1.45644	1.08067	0.945325
35.1	6.72608	18.8904	10.5652	14.0503	10.6934	31.8359	7.67822	12.3718	17.6025	19.3481	18.1702	17.1082	8.844	10.5957	18.2617	14.5752	16.8335	8.42285	14.0015	6.10962	14.3616	26.0071	22.76	13.6475	13.324	37.2186	20.0719	20.6307	14.1907	25.6042		1.24727	1.08791	1.38833	1.51404	1.38516	3.07	1.40627	1.59842	1.26728	1.34549	1.05949	1.83762	1.39276	1.13444	1.14278	1.45461	1.08184	0.945325
35.2	6.73218	18.8721	10.553	14.0503	10.6873	31.8298	7.70874	12.3474	17.5903	19.3787	18.2129	17.1509	8.8562	10.614	18.2556	14.5264	16.8335	8.43506	14.0015	6.09741	14.3311	26.0559	22.876	13.6963	13.324	37.2654	20.0839	20.6466	14.1886	25.6226		1.2484	1.08685	1.38673	1.51404	1.38437	3.06941	1.41186	1.59527	1.2664	1.34761	1.06198	1.8422	1.39468	1.1364	1.1424	1.44974	1.08184	0.946696
35.3	6.73828	18.8904	10.5408	14.0808	10.7056	31.781	7.70874	12.3474	17.5781	19.4031	18.1885	17.1204	8.83789	10.6018	18.2556	14.4714	16.8396	8.45337	13.9771	6.09131	14.3738	26.0742	22.8455	13.7085	13.324	37.306	20.0903	20.6661	14.1642	25.6287		1.24953	1.08791	1.38512	1.51733	1.38674	3.06471	1.41186	1.59527	1.26552	1.34931	1.06055	1.83893	1.39179	1.1351	1.1424	1.44425	1.08224	0.948751
35.4	6.7627	18.8293	10.5347	14.0808	10.6873	31.8115	7.73926	12.3535	17.5293	19.4275	18.2251	17.1082	8.844	10.6018	18.2434	14.4775	16.8335	8.42285	13.9893	6.09741	14.3555	26.123	22.821	13.7695	13.2874	37.3493	20.098	20.6881	14.148	25.6042		1.25406	1.08439	1.38432	1.51733	1.38437	3.06765	1.41745	1.59606	1.26201	1.35101	1.06269	1.83762	1.39276	1.1351	1.14164	1.44486	1.08184	0.945325
35.5	6.73828	18.8477	10.5408	14.0503	10.6689	31.8298	7.73316	12.3901	17.5415	19.4397	18.2312	17.0959	8.91724	10.6079	18.28	14.4592	16.8091	8.42896	13.9893	6.09131	14.3799	26.1169	22.76	13.8367	13.269	37.375	20.109	20.7182	14.1357	25.6165		1.24953	1.08545	1.38512	1.51404	1.38198	3.06941	1.41633	1.60079	1.26289	1.35186	1.06304	1.83629	1.40429	1.13575	1.14393	1.44303	1.08028	0.946011
35.6	6.73218	18.8355	10.5408	14.0442	10.6445	31.8237	7.75147	12.3657	17.4744	19.458	18.28	17.0898	8.90503	10.6018	18.2861	14.4531	16.7969	8.38623	13.9893	6.0791	14.3555	26.1536	22.8821	13.8367	13.269	37.4113	20.1153	20.721	14.1418	25.6348		1.2484	1.08474	1.38512	1.51338	1.37882	3.06882	1.41968	1.59764	1.25806	1.35313	1.06589	1.83564	1.40237	1.1351	1.14431	1.44243	1.07949	0.941215
35.7	6.69556	18.8416	10.5225	14.0503	10.6262	31.8359	7.75147	12.3474	17.4561	19.5068	18.3105	17.0654	8.91724	10.6018	18.335	14.4348	16.7908	8.40454	13.9587	6.05469	14.3494	26.1597	22.7722	13.8611	13.2507	37.4471	20.1125	20.7259	14.1439	25.6836		1.24161	1.08509	1.38272	1.51404	1.37645	3.07	1.41968	1.59527	1.25674	1.35652	1.06767	1.83302	1.40429	1.1351	1.14737	1.4406	1.0791	0.94327
35.8	6.73828	18.8477	10.498	14.0564	10.614	31.8604	7.75757	12.3657	17.45	19.5313	18.3899	17.0593	8.90503	10.6079	18.335	14.4165	16.8213	8.40454	13.9282	6.09131	14.3555	26.1658	22.7844	13.855	13.2568	37.4934	20.116	20.7072	14.1683	25.7141		1.24953	1.08545	1.3795	1.5147	1.37487	3.07236	1.4208	1.59764	1.2563	1.35823	1.0723	1.83236	1.40237	1.13575	1.14737	1.43877	1.08106	0.94327
35.9	6.71997	18.8355	10.5347	14.0686	10.6079	31.8665	7.75757	12.3474	17.4377	19.5007	18.4753	17.0776	8.87451	10.6323	18.3594	14.4104	16.7908	8.42285	13.8977	6.08521	14.3616	26.1719	22.8149	13.8855	13.2446	37.5312	20.1264	20.6771	14.1642	25.7507		1.24613	1.08474	1.38432	1.51601	1.37408	3.07295	1.4208	1.59527	1.25541	1.3561	1.07728	1.83433	1.39756	1.13836	1.1489	1.43816	1.0791	0.945325
36	6.71387	18.8477	10.5042	14.0808	10.6079	31.8787	7.71485	12.3352	17.4438	19.4824	18.5181	17.0776	8.88062	10.6079	18.4143	14.3982	16.8152	8.41065	13.8428	6.073	14.3616	26.1597	22.8333	13.8611	13.2935	37.5637	20.1436	20.6628	14.152	25.7935		1.245	1.08545	1.38032	1.51733	1.37408	3.07413	1.41298	1.5937	1.25585	1.35483	1.07977	1.83433	1.39852	1.13575	1.15233	1.43695	1.08067	0.943956
36.1	6.73828	18.8355	10.5042	14.0503	10.6079	31.8604	7.75757	12.3108	17.4011	19.4763	18.6157	17.0715	8.87451	10.6201	18.3716	14.4043	16.8274	8.44116	13.8123	6.13403	14.3921	26.1597	22.8272	13.8672	13.2629	37.5925	20.1511	20.651	14.1276	25.8423		1.24953	1.08474	1.38032	1.51404	1.37408	3.07236	1.4208	1.59054	1.25278	1.3544	1.08546	1.83367	1.39756	1.13706	1.14966	1.43755	1.08145	0.94738
36.2	6.71387	18.8293	10.4919	14.0381	10.6384	31.8542	7.74536	12.3352	17.3889	19.4763	18.6951	17.1082	8.844	10.6079	18.3716	14.3616	16.7908	8.41065	13.7695	6.09741	14.3555	26.1292	22.8516	13.8733	13.269	37.622	20.1381	20.6645	14.1113	25.9033		1.245	1.08439	1.3787	1.51273	1.37803	3.07176	1.41856	1.5937	1.2519	1.3544	1.09009	1.83762	1.39276	1.13575	1.14966	1.43329	1.0791	0.943956
36.3	6.71997	18.811	10.498	14.0442	10.6079	31.8176	7.74536	12.2986	17.4011	19.4641	18.7866	17.1021	8.81348	10.6201	18.3838	14.3433	16.7603	8.43506	13.7512	6.09741	14.3677	26.1414	22.7234	13.8733	13.2385	37.6367	20.0942	20.66	14.1154	25.9033		1.24613	1.08333	1.3795	1.51338	1.37408	3.06824	1.41856	1.58897	1.25278	1.35355	1.09543	1.83696	1.38795	1.13706	1.15043	1.43147	1.07714	0.946696
36.4	6.70166	18.7805	10.498	14.0564	10.6079	31.7932	7.75757	12.2742	17.3767	19.4702	18.8477	17.0898	8.80737	10.6201	18.3899	14.3127	16.7725	8.44116	13.7695	6.09131	14.3494	26.123	22.6685	13.8611	13.1958	37.6325	20.066	20.6523	14.1174	25.946		1.24274	1.08158	1.3795	1.5147	1.37408	3.06588	1.4208	1.58581	1.25102	1.35398	1.09899	1.83564	1.38699	1.13706	1.15081	1.42841	1.07792	0.94738
36.5	6.70166	18.7744	10.5042	14.0808	10.6262	31.7932	7.75147	12.2681	17.3706	19.4519	18.9453	17.0776	8.8562	10.6201	18.4143	14.2822	16.7664	8.41675	13.7939	6.0791	14.3677	26.1047	22.7051	13.8184	13.1653	37.6405	20.0322	20.6392	14.1296	25.9766		1.24274	1.08122	1.38032	1.51733	1.37645	3.06588	1.41968	1.58503	1.25058	1.35271	1.10468	1.83433	1.39468	1.13706	1.15233	1.42537	1.07753	0.944641
36.6	6.72608	18.7927	10.4858	14.093	10.5896	31.7566	7.73926	12.262	17.3645	19.4336	18.9819	17.0715	8.80737	10.5774	18.4265	14.27	16.7603	8.42285	13.8001	6.073	14.3738	26.1108	22.6868	13.8123	13.147	37.6488	20.0074	20.6287	14.1256	26.0071		1.24727	1.08228	1.3779	1.51864	1.37171	3.06235	1.41745	1.58424	1.25014	1.35143	1.10682	1.83367	1.38699	1.13248	1.1531	1.42415	1.07714	0.945325
36.7	6.71997	18.7988	10.4919	14.1296	10.5774	31.7749	7.73926	12.2559	17.3706	19.4214	19.0186	17.1021	8.8562	10.5896	18.4326	14.2822	16.7603	8.41675	13.8489	6.09131	14.3799	26.0986	22.6746	13.7634	13.1531	37.6643	19.9928	20.59	14.1052	26.0376		1.24613	1.08263	1.3787	1.52259	1.37013	3.06412	1.41745	1.58345	1.25058	1.35058	1.10896	1.83696	1.39468	1.13379	1.15348	1.42537	1.07714	0.944641
36.8	6.69556	18.8232	10.4919	14.0747	10.5713	31.7505	7.71485	12.2192	17.3584	19.4031	19.0308	17.0837	8.8501	10.5652	18.4448	14.2822	16.7542	8.44727	13.8916	6.09741	14.3372	26.0559	22.6379	13.739	13.1165	37.6681	19.9735	20.5668	14.1154	26.0986		1.24161	1.08404	1.3787	1.51667	1.36934	3.06176	1.41298	1.57871	1.2497	1.34931	1.10967	1.83498	1.39372	1.13118	1.15424	1.42537	1.07675	0.948066
36.9	6.72608	18.7988	10.4919	14.1174	10.5713	31.7383	7.70874	12.2253	17.3645	19.3848	19.0247	17.1143	8.8562	10.5652	18.4326	14.3066	16.7664	8.41065	13.9648	6.0791	14.3311	26.0559	22.6196	13.7329	13.1104	37.6643	19.9512	20.5363	14.0849	26.1536		1.24727	1.08263	1.3787	1.52127	1.36934	3.06059	1.41186	1.5795	1.25014	1.34804	1.10931	1.83827	1.39468	1.13118	1.15348	1.4278	1.07753	0.943956
37	6.68945	18.8232	10.4675	14.1113	10.5774	31.7261	7.69043	12.2498	17.3157	19.3481	19.043	17.1021	8.86231	10.5591	18.4082	14.3188	16.7358	8.44116	14.0259	6.10352	14.3372	26.0437	22.6868	13.7207	13.0798	37.6606	19.9415	20.4806	14.0727	26.1719		1.24047	1.08404	1.37549	1.52061	1.37013	3.05941	1.4085	1.58266	1.24663	1.34549	1.11038	1.83696	1.39564	1.13052	1.15195	1.42902	1.07557	0.94738
37.1	6.71387	18.7988	10.4492	14.1296	10.5835	31.7322	7.69653	12.2009	17.3584	19.3115	19.0735	17.1265	8.83789	10.5835	18.4082	14.3127	16.7114	8.43506	14.093	6.11572	14.3188	26.0254	22.6257	13.7146	13.0737	37.6491	19.9386	20.4525	14.0605	26.2024		1.245	1.08263	1.37309	1.52259	1.37092	3.06	1.40962	1.57634	1.2497	1.34294	1.11216	1.83958	1.39179	1.13314	1.15195	1.42841	1.074	0.946696
37.2	6.70777	18.7744	10.4553	14.1541	10.6018	31.6956	7.69043	12.2376	17.3645	19.2993	18.9941	17.1448	8.82569	10.5835	18.396	14.3188	16.7053	8.43506	14.1724	6.08521	14.2944	25.9949	22.4976	13.7085	13.0615	37.6307	19.9395	20.4277	14.0645	26.2329		1.24387	1.08122	1.37389	1.52523	1.37329	3.05647	1.4085	1.58109	1.25014	1.34209	1.10753	1.84155	1.38987	1.13314	1.15119	1.42902	1.07361	0.946696
37.3	6.73828	18.7927	10.4675	14.1785	10.5591	31.6467	7.72095	12.2314	17.3096	19.2566	19.0125	17.157	8.81958	10.6018	18.3899	14.3005	16.7053	8.41675	14.2761	6.09741	14.2883	25.9644	22.4609	13.6597	13.0432	37.6098	19.9359	20.4122	14.0666	26.2207		1.24953	1.08228	1.37549	1.52786	1.36776	3.05176	1.41409	1.58028	1.24619	1.33912	1.1086	1.84286	1.38891	1.1351	1.15081	1.4272	1.07361	0.944641
37.4	6.71997	18.7988	10.437	14.2029	10.5835	31.6345	7.69653	12.2559	17.2913	19.2505	18.9514	17.2241	8.83179	10.6079	18.3899	14.2639	16.7236	8.39234	14.3066	6.11572	14.2822	25.9399	22.4304	13.6597	12.9944	37.5966	19.9224	20.4118	14.0666	26.2146		1.24613	1.08263	1.37148	1.53048	1.37092	3.05058	1.40962	1.58345	1.24487	1.3387	1.10504	1.85006	1.39083	1.13575	1.15081	1.42354	1.07478	0.941901
37.5	6.68335	18.7805	10.437	14.1846	10.5652	31.6284	7.69653	12.2376	17.2607	19.2078	18.9209	17.218	8.844	10.614	18.396	14.209	16.7664	8.38623	14.3738	6.09131	14.2456	25.8911	22.406	13.6536	12.9761	37.5731	19.9002	20.4053	14.0686	26.239		1.23934	1.08158	1.37148	1.52851	1.36855	3.04999	1.40962	1.58109	1.24267	1.33573	1.10326	1.84941	1.39276	1.1364	1.15119	1.41806	1.07753	0.941215
37.6	6.68945	18.7927	10.437	14.1846	10.5347	31.6284	7.70874	12.2437	17.2791	19.1711	18.9331	17.2852	8.83179	10.5896	18.3533	14.2517	16.7603	8.38013	14.4348	6.09131	14.2578	25.8789	22.522	13.6169	12.915	37.5601	19.8767	20.4041	14.0605	26.2756		1.24047	1.08228	1.37148	1.52851	1.3646	3.04999	1.41186	1.58187	1.244	1.33318	1.10397	1.85663	1.39083	1.13379	1.14852	1.42233	1.07714	0.940531
37.7	6.68335	18.7988	10.4675	14.1785	10.5164	31.6467	7.69653	12.262	17.273	19.1467	18.8782	17.3096	8.82569	10.614	18.3838	14.2395	16.7542	8.38013	14.4714	6.11572	14.2151	25.8423	22.4976	13.6169	12.9028	37.5323	19.8692	20.3772	14.0483	26.2939		1.23934	1.08263	1.37549	1.52786	1.36223	3.05176	1.40962	1.58424	1.24356	1.33148	1.10077	1.85925	1.38987	1.1364	1.15043	1.42111	1.07675	0.940531
37.8	6.67725	18.8416	10.4248	14.2273	10.4858	31.6589	7.67212	12.2192	17.2913	19.0918	18.8355	17.3584	8.844	10.6201	18.335	14.2212	16.7419	8.41065	14.4836	6.10352	14.1968	25.7996	22.5342	13.5681	12.8906	37.493	19.863	20.3593	14.0279	26.3306		1.23821	1.08509	1.36988	1.53311	1.35826	3.05293	1.40515	1.57871	1.24487	1.32766	1.09828	1.86449	1.39276	1.13706	1.14737	1.41928	1.07596	0.943956
37.9	6.68335	18.811	10.4126	14.2151	10.4919	31.6467	7.67212	12.2376	17.3035	19.0125	18.8049	17.4133	8.82569	10.6079	18.2922	14.2395	16.6992	8.39844	14.4348	6.10962	14.1785	25.7385	22.4609	13.562	12.8357	37.4452	19.8572	20.3263	14.0218	26.3489		1.23934	1.08333	1.36828	1.5318	1.35905	3.05176	1.40515	1.58109	1.24575	1.32215	1.0965	1.87039	1.38987	1.13575	1.14469	1.42111	1.07321	0.942586
38	6.69556	18.8232	10.4248	14.2212	10.4858	31.6467	7.65381	12.2314	17.3035	19.0063	18.7866	17.45	8.82569	10.614	18.2922	14.2212	16.7236	8.39234	14.4287	6.09131	14.1663	25.7324	22.4792	13.5437	12.793	37.4021	19.8434	20.2991	14.0218	26.3611		1.24161	1.08404	1.36988	1.53246	1.35826	3.05176	1.4018	1.58028	1.24575	1.32172	1.09543	1.87433	1.38987	1.1364	1.14469	1.41928	1.07478	0.941901
38.1	6.66504	18.8171	10.4248	14.2212	10.4858	31.6345	7.67212	12.2498	17.3279	18.9758	18.7927	17.5171	8.81348	10.6384	18.2922	14.2273	16.7114	8.38013	14.4287	6.12793	14.1602	25.647	22.467	13.5376	12.7808	37.3518	19.8262	20.2922	14.032	26.355		1.23595	1.08368	1.36988	1.53246	1.35826	3.05058	1.40515	1.58266	1.24751	1.3196	1.09578	1.88154	1.38795	1.13901	1.14469	1.41989	1.074	0.940531
38.2	6.70777	18.8293	10.437	14.2151	10.4858	31.5857	7.66602	12.2253	17.3035	18.9636	18.7805	17.5293	8.79517	10.6323	18.2861	14.2151	16.7053	8.37403	14.4409	6.10352	14.1785	25.6104	22.3755	13.5132	12.7502	37.3034	19.8381	20.2942	14.032	26.3489		1.24387	1.08439	1.37148	1.5318	1.35826	3.04587	1.40403	1.5795	1.24575	1.31875	1.09507	1.88285	1.38507	1.13836	1.14431	1.41867	1.07361	0.939846
38.3	6.69556	18.8355	10.4431	14.1907	10.4736	31.5369	7.67212	12.2498	17.334	18.8843	18.7683	17.5537	8.78296	10.6506	18.3044	14.209	16.7114	8.38013	14.4043	6.12183	14.1235	25.5798	22.345	13.4949	12.7686	37.2492	19.8306	20.3088	14.0116	26.3611		1.24161	1.08474	1.37229	1.52917	1.35668	3.04117	1.40515	1.58266	1.24795	1.31323	1.09436	1.88547	1.38314	1.14032	1.14546	1.41806	1.074	0.940531
38.4	6.72608	18.8355	10.4309	14.2273	10.4797	31.4575	7.65991	12.2131	17.3157	18.8355	18.7683	17.5903	8.82569	10.6567	18.28	14.1602	16.6992	8.37403	14.3555	6.12183	14.1052	25.5005	22.467	13.4766	12.7258	37.2007	19.8206	20.3129	14.0137	26.2756		1.24727	1.08474	1.37068	1.53311	1.35747	3.03351	1.40291	1.57792	1.24663	1.30984	1.09436	1.8894	1.38987	1.14097	1.14393	1.41319	1.07321	0.939846
38.5	6.69556	18.8538	10.4553	14.1968	10.4614	31.4331	7.66602	12.207	17.334	18.7866	18.7561	17.6209	8.77075	10.6689	18.2739	14.1663	16.6931	8.39234	14.3555	6.12183	14.1113	25.4517	22.4243	13.4399	12.7014	37.1521	19.8151	20.3105	14.0055	26.2634		1.24161	1.0858	1.37389	1.52983	1.3551	3.03116	1.40403	1.57713	1.24795	1.30644	1.09365	1.89269	1.38122	1.14228	1.14355	1.4138	1.07282	0.941901
38.6	6.68945	18.8965	10.4614	14.1846	10.4431	31.4331	7.65991	12.2131	17.3767	18.7195	18.7805	17.6453	8.78296	10.6506	18.2251	14.1541	16.6504	8.38623	14.3066	6.10352	14.0625	25.3967	22.2961	13.4522	12.6892	37.0927	19.7798	20.3044	13.973	26.239		1.24047	1.08826	1.37469	1.52851	1.35273	3.03116	1.40291	1.57792	1.25102	1.30177	1.09507	1.89531	1.38314	1.14032	1.14049	1.41258	1.07008	0.941215
38.7	6.66504	18.8843	10.4614	14.2151	10.4553	31.4087	7.6355	12.2314	17.395	18.7012	18.75	17.6575	8.80737	10.6812	18.2312	14.1785	16.6443	8.41675	14.2639	6.10352	14.0686	25.3418	22.3145	13.4522	12.6526	37.0397	19.7454	20.2983	13.9648	26.2024		1.23595	1.08755	1.37469	1.5318	1.35431	3.0288	1.39844	1.58028	1.25234	1.3005	1.09329	1.89662	1.38699	1.1436	1.14088	1.41502	1.06969	0.944641
38.8	6.68945	18.8965	10.4736	14.2029	10.437	31.4209	7.61719	12.2559	17.4255	18.6523	18.7683	17.688	8.78296	10.6628	18.2068	14.2029	16.6138	8.41675	14.1968	6.12183	14.0259	25.2991	22.3206	13.4583	12.6404	36.9699	19.7051	20.271	13.9465	26.1841		1.24047	1.08826	1.37629	1.53048	1.35194	3.02998	1.39509	1.58345	1.25454	1.2971	1.09436	1.89989	1.38314	1.14163	1.13935	1.41746	1.06772	0.944641
38.9	6.67725	18.8965	10.4675	14.1846	10.4614	31.4209	7.61719	12.2253	17.4316	18.5974	18.7744	17.6758	8.76465	10.6628	18.1885	14.2334	16.6138	8.40454	14.148	6.05469	14.0442	25.2319	22.345	13.4522	12.616	36.9093	19.6816	20.2637	13.9425	26.1963		1.23821	1.08826	1.37549	1.52851	1.3551	3.02998	1.39509	1.5795	1.25497	1.29328	1.09472	1.89858	1.38026	1.14163	1.1382	1.4205	1.06772	0.94327
39	6.67725	18.9453	10.4919	14.1663	10.4492	31.3965	7.6355	12.2681	17.4377	18.5547	18.7317	17.7307	8.73413	10.6262	18.1702	14.2334	16.6016	8.41065	14.093	6.0791	14.032	25.1648	22.3633	13.4583	12.6221	36.8599	19.6649	20.258	13.9323	26.178		1.23821	1.09107	1.3787	1.52654	1.35352	3.02763	1.39844	1.58503	1.25541	1.29031	1.09223	1.90448	1.37545	1.13771	1.13706	1.4205	1.06694	0.943956
39.1	6.68335	18.9575	10.4919	14.1785	10.4675	31.3965	7.6355	12.2559	17.4255	18.512	18.7012	17.7307	8.73413	10.6506	18.1702	14.27	16.6016	8.39234	14.0259	6.08521	14.032	25.1282	22.3572	13.501	12.5977	36.8037	19.653	20.2722	13.9201	26.1658		1.23934	1.09177	1.3787	1.52786	1.35589	3.02763	1.39844	1.58345	1.25454	1.28734	1.09045	1.90448	1.37545	1.14032	1.13706	1.42415	1.06694	0.941901
39.2	6.69556	18.9941	10.4858	14.2212	10.4675	31.366	7.6294	12.2742	17.4194	18.4387	18.6768	17.7551	8.75244	10.6384	18.2068	14.2822	16.5955	8.39234	14.0259	6.10352	14.0015	25.0855	22.2534	13.501	12.5916	36.7472	19.6325	20.2726	13.9058	26.1292		1.24161	1.09388	1.3779	1.53246	1.35589	3.02469	1.39733	1.58581	1.2541	1.28225	1.08903	1.9071	1.37834	1.13901	1.13935	1.42537	1.06655	0.941901
39.3	6.70777	19.0186	10.498	14.2151	10.4675	31.3416	7.61719	12.2864	17.4194	18.396	18.6707	17.7856	8.75855	10.6445	18.158	14.3188	16.571	8.39844	13.9954	6.073	13.9771	25.0061	22.3022	13.5193	12.5855	36.6895	19.6339	20.2616	13.9099	26.0803		1.24387	1.09529	1.3795	1.5318	1.35589	3.02233	1.39509	1.58739	1.2541	1.27928	1.08867	1.91038	1.3793	1.13967	1.1363	1.42902	1.06497	0.942586
39.4	6.70777	19.0247	10.4919	14.2151	10.437	31.2927	7.61719	12.2925	17.4377	18.3228	18.6584	17.804	8.74634	10.6384	18.1702	14.3127	16.5833	8.38623	13.9465	6.08521	13.9526	24.9756	22.2351	13.5376	12.5793	36.6252	19.6404	20.2502	13.916	26.0498		1.24387	1.09564	1.3787	1.5318	1.35194	3.01762	1.39509	1.58818	1.25541	1.27419	1.08795	1.91235	1.37738	1.13901	1.13706	1.42841	1.06576	0.941215
39.5	6.67725	19.0063	10.4797	14.2334	10.4309	31.2988	7.61109	12.3291	17.45	18.3105	18.7012	17.8223	8.74024	10.6262	18.1519	14.3433	16.5955	8.38623	13.9282	6.08521	13.9282	24.939	22.2534	13.5925	12.5732	36.5659	19.6637	20.2246	13.9038	26.0376		1.23821	1.09458	1.3771	1.53377	1.35115	3.01821	1.39397	1.59291	1.2563	1.27333	1.09045	1.91432	1.37642	1.13771	1.13591	1.43147	1.06655	0.941215
39.6	6.67725	18.9941	10.5042	14.2334	10.437	31.2805	7.59278	12.3474	17.4194	18.2312	18.6951	17.8101	8.75244	10.6323	18.1274	14.3311	16.5588	8.36182	13.9099	6.0791	13.9038	24.8779	22.2168	13.6597	12.5732	36.4948	19.696	20.1847	13.8774	26.0254		1.23821	1.09388	1.38032	1.53377	1.35194	3.01644	1.39062	1.59527	1.2541	1.26782	1.09009	1.91301	1.37834	1.13836	1.13438	1.43025	1.06419	0.938476
39.7	6.66504	18.9819	10.5164	14.209	10.4065	31.2988	7.59888	12.3169	17.4072	18.2007	18.7012	17.8223	8.77075	10.6201	18.103	14.3433	16.571	8.3313	13.8977	6.08521	13.8794	24.8413	22.2595	13.7085	12.5427	36.4259	19.7113	20.1481	13.8814	26.0132		1.23595	1.09317	1.38192	1.53114	1.34799	3.01821	1.39174	1.59133	1.25322	1.2657	1.09045	1.91432	1.38122	1.13706	1.13285	1.43147	1.06497	0.935051
39.8	6.66504	18.988	10.5286	14.209	10.3943	31.2805	7.59888	12.3535	17.4011	18.1458	18.7378	17.804	8.77686	10.5957	18.0603	14.3494	16.5772	8.36182	13.8184	6.09131	13.8916	24.7925	22.2107	13.7939	12.4939	36.3613	19.7329	20.1278	13.8713	26.0071		1.23595	1.09353	1.38352	1.53114	1.34641	3.01644	1.39174	1.59606	1.25278	1.26188	1.09258	1.91235	1.38218	1.13444	1.13018	1.43208	1.06537	0.938476
39.9	6.65894	19.0125	10.5164	14.2395	10.376	31.2988	7.61109	12.3718	17.4438	18.0908	18.7134	17.7917	8.77075	10.5774	18.0481	14.386	16.5466	8.35571	13.7695	6.10352	13.8733	24.7253	22.3206	13.8855	12.4878	36.3058	19.7593	20.1339	13.8835	25.9705		1.23482	1.09494	1.38192	1.53443	1.34404	3.01821	1.39397	1.59842	1.25585	1.25805	1.09116	1.91103	1.38122	1.13248	1.12942	1.43573	1.06341	0.93779
40	6.66504	19.0002	10.5164	14.2212	10.4187	31.2866	7.62329	12.3718	17.4194	18.0603	18.7195	17.7795	8.75244	10.5408	18.0481	14.4348	16.5405	8.34351	13.7573	6.08521	13.8672	24.7376	22.1985	14.0259	12.4451	36.2428	19.8023	20.1347	13.8855	25.9338		1.23595	1.09423	1.38192	1.53246	1.34957	3.01703	1.39621	1.59842	1.2541	1.25593	1.09152	1.90972	1.37834	1.12857	1.12942	1.4406	1.06301	0.936421
40.1	6.65283	19.0308	10.5164	14.2395	10.3943	31.2927	7.66602	12.3718	17.4133	17.9993	18.7195	17.8284	8.75244	10.5652	18.042	14.4592	16.5405	8.3313	13.7329	6.09741	13.8367	24.6887	22.2717	14.1418	12.4695	36.1784	19.8519	20.1257	13.8855	25.9277		1.23368	1.09599	1.38192	1.53443	1.34641	3.01762	1.40403	1.59842	1.25366	1.25169	1.09152	1.91497	1.37834	1.13118	1.12904	1.44303	1.06301	0.935051
40.2	6.69556	19.0186	10.5103	14.2334	10.4065	31.2744	7.65381	12.3962	17.4255	17.9749	18.7256	17.8345	8.75855	10.5713	18.0237	14.4959	16.5405	8.3374	13.7207	6.08521	13.8062	24.6521	22.229	14.2944	12.439	36.1037	19.8943	20.1278	13.8957	25.8972		1.24161	1.09529	1.38112	1.53377	1.34799	3.01585	1.4018	1.60158	1.25454	1.24999	1.09187	1.91563	1.3793	1.13183	1.12789	1.4467	1.06301	0.935735
40.3	6.68335	18.988	10.5164	14.1968	10.4004	31.2622	7.65991	12.4146	17.4438	17.926	18.7073	17.8467	8.78296	10.5652	18.0237	14.5264	16.5344	8.3374	13.7024	6.08521	13.7939	24.6338	22.2107	14.4165	12.4146	36.0298	19.9333	20.1204	13.8957	25.8545		1.23934	1.09353	1.38192	1.52983	1.3472	3.01468	1.40291	1.60395	1.25585	1.24659	1.0908	1.91694	1.38314	1.13118	1.12789	1.44974	1.06262	0.935735
40.4	6.67114	18.9636	10.5225	14.1846	10.4126	31.2256	7.65991	12.3962	17.4194	17.865	18.6829	17.8406	8.78296	10.5774	18.0359	14.5325	16.5405	8.34351	13.7024	6.073	13.7695	24.6033	22.2229	14.5569	12.4268	35.9446	19.9783	20.1172	13.8794	25.7996		1.23708	1.09212	1.38272	1.52851	1.34878	3.01115	1.40291	1.60158	1.2541	1.24235	1.08938	1.91628	1.38314	1.13248	1.12865	1.45035	1.06301	0.936421
40.5	6.65894	18.9636	10.5164	14.1968	10.3882	31.2073	7.65991	12.4084	17.4377	17.8589	18.6707	17.865	8.80737	10.5652	18.0115	14.563	16.5527	8.34351	13.6902	6.073	13.7695	24.5667	22.2473	14.6973	12.3962	35.8464	20.0289	20.1009	13.855	25.7507		1.23482	1.09212	1.38192	1.52983	1.34562	3.00938	1.40291	1.60315	1.25541	1.24193	1.08867	1.9189	1.38699	1.13118	1.12713	1.45339	1.0638	0.936421
40.6	6.65894	18.9575	10.5164	14.2212	10.3638	31.2134	7.65381	12.4084	17.4438	17.804	18.6829	17.8589	8.77075	10.5591	18.0237	14.5935	16.5344	8.35571	13.6536	6.08521	13.7878	24.5728	22.2961	14.8193	12.4084	35.7518	20.0746	20.0704	13.857	25.7202		1.23482	1.09177	1.38192	1.53246	1.34246	3.00997	1.4018	1.60315	1.25585	1.23811	1.08938	1.91825	1.38122	1.13052	1.12789	1.45644	1.06262	0.93779
40.7	6.64673	18.9331	10.5225	14.209	10.3333	31.2195	7.64771	12.3962	17.4316	17.7734	18.6646	17.8528	8.77075	10.5652	17.9932	14.5996	16.5405	8.36182	13.6414	6.12183	13.7634	24.5239	22.29	14.9292	12.3718	35.6672	20.1232	20.0692	13.855	25.6714		1.23255	1.09036	1.38272	1.53114	1.33851	3.01056	1.40068	1.60158	1.25497	1.23598	1.08831	1.91759	1.38122	1.13118	1.12598	1.45705	1.06301	0.938476
40.8	6.63452	18.9575	10.5103	14.2151	10.3638	31.2134	7.65381	12.3962	17.4438	17.7429	18.6646	17.8711	8.75855	10.5652	17.9871	14.5569	16.5466	8.37403	13.6292	6.10962	13.7695	24.4995	22.2046	15.0574	12.3718	35.5764	20.1413	20.0789	13.8448	25.6226		1.23029	1.09177	1.38112	1.5318	1.34246	3.00997	1.4018	1.60158	1.25585	1.23386	1.08831	1.91956	1.3793	1.13118	1.1256	1.45278	1.06341	0.939846
40.9	6.64063	18.9514	10.498	14.1846	10.3577	31.25	7.66602	12.4146	17.4194	17.7063	18.634	17.8711	8.75244	10.5408	17.9626	14.5874	16.5344	8.36792	13.5681	6.09131	13.7512	24.4934	22.2351	15.1733	12.3413	35.4798	20.1524	20.0842	13.855	25.5676		1.23142	1.09142	1.3795	1.52851	1.34167	3.0135	1.40403	1.60395	1.2541	1.23131	1.08653	1.91956	1.37834	1.12857	1.12407	1.45583	1.06262	0.93916
41	6.61621	18.9636	10.5042	14.1846	10.376	31.25	7.65381	12.384	17.4072	17.6514	18.6096	17.8833	8.74024	10.5469	17.9504	14.5874	16.5588	8.38013	13.5742	6.0791	13.7695	24.4873	22.3084	15.2466	12.3413	35.3946	20.1593	20.0793	13.8509	25.5127		1.22689	1.09212	1.38032	1.52851	1.34404	3.0135	1.4018	1.6	1.25322	1.2275	1.08511	1.92087	1.37642	1.12922	1.1233	1.45583	1.06419	0.940531
41.1	6.63452	18.9453	10.4858	14.1602	10.3516	31.2622	7.66602	12.3779	17.45	17.6147	18.5669	17.865	8.73413	10.5347	17.9504	14.6179	16.571	8.36182	13.562	6.09131	13.7695	24.4812	22.2534	15.3442	12.3291	35.2982	20.1533	20.0826	13.8489	25.4639		1.23029	1.09107	1.3779	1.52588	1.34088	3.01468	1.40403	1.59921	1.2563	1.22494	1.08262	1.9189	1.37545	1.12791	1.1233	1.45887	1.06497	0.938476
41.2	6.63452	18.9331	10.5103	14.1602	10.376	31.2195	7.65991	12.384	17.4255	17.5781	18.5547	17.8589	8.72803	10.5774	17.9382	14.6179	16.5772	8.38013	13.5681	6.09131	13.7634	24.4446	22.2534	15.4297	12.3535	35.2037	20.1497	20.0911	13.8346	25.415		1.23029	1.09036	1.38112	1.52588	1.34404	3.01056	1.40291	1.6	1.25454	1.2224	1.08191	1.91825	1.37449	1.13248	1.12254	1.45887	1.06537	0.940531
41.3	6.64063	18.927	10.5042	14.1846	10.3699	31.1768	7.62329	12.4023	17.4255	17.5476	18.5364	17.8467	8.72803	10.5652	17.9565	14.6301	16.5466	8.37403	13.562	6.10352	13.7878	24.4324	22.2046	15.509	12.3291	35.1079	20.149	20.1009	13.8143	25.3906		1.23142	1.09001	1.38032	1.52851	1.34325	3.00644	1.39621	1.60236	1.25454	1.22028	1.08084	1.91694	1.37449	1.13118	1.12369	1.46009	1.06341	0.939846
41.4	6.64063	18.9209	10.5225	14.1907	10.3699	31.1584	7.6416	12.4084	17.45	17.511	18.4876	17.8406	8.73413	10.553	17.9199	14.6362	16.5405	8.37403	13.562	6.073	13.7756	24.3958	22.29	15.5701	12.3352	35.0013	20.1337	20.0985	13.7919	25.3723		1.23142	1.08966	1.38272	1.52917	1.34325	3.00467	1.39956	1.60315	1.2563	1.21773	1.07799	1.91628	1.37545	1.12987	1.1214	1.4607	1.06301	0.939846
41.5	6.62842	18.927	10.4797	14.1907	10.3455	31.0974	7.6294	12.3535	17.4316	17.4622	18.4876	17.7795	8.70972	10.5408	17.9077	14.6484	16.5527	8.38623	13.5864	6.09131	13.8367	24.4141	22.2595	15.6189	12.3474	34.9096	20.1389	20.0907	13.7939	25.3784		1.22916	1.09001	1.3771	1.52917	1.34009	2.99878	1.39733	1.59606	1.25497	1.21434	1.07799	1.90972	1.37161	1.12857	1.12063	1.46192	1.0638	0.941215
41.6	6.63452	18.9697	10.4797	14.2212	10.3394	31.0364	7.62329	12.4207	17.4561	17.45	18.4876	17.7551	8.71582	10.5469	17.8589	14.6606	16.5344	8.38623	13.5376	6.09741	13.8367	24.3774	22.3328	15.6982	12.3352	34.8207	20.1347	20.0871	13.7777	25.3967		1.23029	1.09247	1.3771	1.53246	1.3393	2.9929	1.39621	1.60474	1.25674	1.21349	1.07799	1.9071	1.37257	1.12922	1.11758	1.46313	1.06262	0.941215
41.7	6.65894	18.9819	10.5103	14.2334	10.321	30.9998	7.61719	12.4023	17.4438	17.4194	18.4937	17.7185	8.72803	10.5713	17.8467	14.6545	16.4978	8.38013	13.5498	6.06079	13.8306	24.3897	22.3877	15.7349	12.3291	34.7398	20.1423	20.0753	13.7817	25.3967		1.23482	1.09317	1.38112	1.53377	1.33692	2.98937	1.39509	1.60236	1.25585	1.21136	1.07835	1.90317	1.37449	1.13183	1.11681	1.46252	1.06027	0.940531
41.8	6.62842	19.0491	10.498	14.209	10.3149	30.9631	7.62329	12.4207	17.4194	17.3645	18.4814	17.7002	8.71582	10.553	17.8406	14.6729	16.5222	8.37403	13.5681	6.10962	13.8184	24.3958	22.3511	15.7776	12.323	34.6433	20.1584	20.0488	13.7878	25.3967		1.22916	1.09704	1.3795	1.53114	1.33613	2.98583	1.39621	1.60474	1.2541	1.20755	1.07763	1.9012	1.37257	1.12987	1.11643	1.46436	1.06184	0.939846
41.9	6.60401	19.0491	10.4858	14.2212	10.321	30.9326	7.64771	12.439	17.4072	17.3645	18.4692	17.6758	8.6792	10.553	17.8345	14.6484	16.5344	8.38013	13.5437	6.09741	13.8184	24.3469	22.3938	15.8081	12.2925	34.5613	20.155	20.0248	13.7797	25.4517		1.22463	1.09704	1.3779	1.53246	1.33692	2.98289	1.40068	1.60711	1.25322	1.20755	1.07692	1.89858	1.3668	1.12987	1.11605	1.46192	1.06262	0.940531
42	6.61621	19.0735	10.4675	14.209	10.3027	30.9204	7.6294	12.4329	17.395	17.2974	18.457	17.6575	8.6792	10.4858	17.8284	14.6118	16.51	8.37403	13.5254	6.09131	13.855	24.3713	22.3022	15.802	12.262	34.4722	20.1296	20.0321	13.7675	25.4578		1.22689	1.09845	1.37549	1.53114	1.33455	2.98172	1.39733	1.60632	1.25234	1.20288	1.07621	1.89662	1.3668	1.12268	1.11567	1.45826	1.06105	0.939846
42.1	6.61621	19.1162	10.4736	14.2029	10.3149	30.9265	7.6355	12.439	17.4316	17.2546	18.4692	17.6086	8.66699	10.5164	17.8223	14.6179	16.4917	8.34351	13.4949	6.10962	13.8367	24.3347	22.3755	15.8142	12.2437	34.3919	20.1269	20.0309	13.7533	25.4822		1.22689	1.10091	1.37629	1.53048	1.33613	2.9823	1.39844	1.60711	1.25497	1.1999	1.07692	1.89136	1.36488	1.12595	1.11529	1.45887	1.05988	0.936421
42.2	6.62232	19.1162	10.4797	14.2334	10.3088	30.9082	7.6294	12.4329	17.4133	17.2607	18.4692	17.5842	8.6731	10.5225	17.7979	14.5996	16.449	8.34961	13.501	6.08521	13.8428	24.3286	22.3633	15.8142	12.2498	34.2984	20.125	20.0476	13.7268	25.4944		1.22802	1.10091	1.3771	1.53377	1.33534	2.98054	1.39733	1.60632	1.25366	1.20033	1.07692	1.88874	1.36584	1.12661	1.11376	1.45705	1.05713	0.937105
42.3	6.61011	19.1406	10.4675	14.2212	10.3149	30.896	7.6294	12.4451	17.4377	17.2424	18.457	17.6025	8.6792	10.5042	17.7673	14.6301	16.4795	8.36182	13.5071	6.073	13.8916	24.3225	22.3694	15.7959	12.2803	34.2071	20.1187	20.0403	13.7472	25.5493		1.22576	1.10231	1.37549	1.53246	1.33613	2.97936	1.39733	1.60789	1.25541	1.19905	1.07621	1.89071	1.3668	1.12465	1.11185	1.46009	1.05909	0.938476
42.4	6.61011	19.1711	10.4553	14.1785	10.2966	30.8777	7.6355	12.4634	17.3889	17.218	18.4509	17.5537	8.69751	10.553	17.7429	14.6301	16.4795	8.34961	13.4888	6.09741	13.916	24.3042	22.3938	15.7654	12.2681	34.1171	20.1345	20.0309	13.739	25.5859		1.22576	1.10407	1.37389	1.52786	1.33376	2.9776	1.39844	1.61026	1.2519	1.19736	1.07585	1.88547	1.36969	1.12987	1.11032	1.46009	1.05909	0.937105
42.5	6.61011	19.165	10.4553	14.1602	10.2783	30.8533	7.62329	12.4817	17.3889	17.1631	18.4326	17.5964	8.72803	10.5286	17.7368	14.6423	16.4673	8.36182	13.4766	6.0791	13.8855	24.3164	22.5159	15.7532	12.2559	34.0429	20.1277	20.0183	13.7634	25.6287		1.22576	1.10372	1.37389	1.52588	1.33139	2.97525	1.39621	1.61262	1.2519	1.19354	1.07479	1.89005	1.37449	1.12726	1.10994	1.46131	1.05831	0.938476
42.6	6.62842	19.2017	10.437	14.1418	10.2478	30.8167	7.6294	12.4634	17.3584	17.1753	18.4448	17.5903	8.71582	10.5225	17.749	14.6667	16.449	8.38623	13.4583	6.08521	13.9099	24.2737	22.4548	15.686	12.2498	33.965	20.1405	20.0098	13.7675	25.6592		1.22916	1.10583	1.37148	1.5239	1.32744	2.97172	1.39733	1.61026	1.2497	1.19439	1.0755	1.8894	1.37257	1.12661	1.1107	1.46374	1.05713	0.941215
42.7	6.62232	19.2383	10.437	14.1541	10.26	30.7983	7.62329	12.4634	17.3279	17.1265	18.4448	17.5781	8.70972	10.553	17.7307	14.6484	16.4551	8.36182	13.4399	6.073	13.9221	24.2737	22.583	15.6494	12.2498	33.8845	20.1461	20.0041	13.7756	25.6958		1.22802	1.10794	1.37148	1.52523	1.32902	2.96994	1.39621	1.61026	1.24751	1.19099	1.0755	1.88809	1.37161	1.12987	1.10956	1.46192	1.05753	0.938476
42.8	6.62842	19.2383	10.4431	14.1235	10.2661	30.8044	7.6416	12.4634	17.3218	17.0959	18.457	17.5781	8.72193	10.553	17.7368	14.6729	16.4429	8.37403	13.4399	6.11572	13.9526	24.2676	22.4854	15.5945	12.2253	33.8061	20.1546	19.9833	13.7675	25.7019		1.22916	1.10794	1.37229	1.52193	1.32981	2.97053	1.39956	1.61026	1.24707	1.18887	1.07621	1.88809	1.37353	1.12987	1.10994	1.46436	1.05674	0.939846
42.9	6.62232	19.2017	10.437	14.1296	10.2783	30.7922	7.64771	12.4573	17.3218	17.0837	18.457	17.572	8.6792	10.5164	17.7246	14.6851	16.4307	8.37403	13.3911	6.11572	14.0137	24.2615	22.6135	15.5396	12.207	33.7304	20.1613	19.9504	13.7553	25.708		1.22802	1.10583	1.37148	1.52259	1.33139	2.96935	1.40068	1.60947	1.24707	1.18802	1.07621	1.88743	1.3668	1.12595	1.10917	1.46558	1.05596	0.939846
43	6.62842	19.1772	10.4309	14.0991	10.2661	30.7922	7.64771	12.4573	17.2913	17.0837	18.457	17.5598	8.66699	10.5286	17.7307	14.7156	16.4185	8.36182	13.3606	6.11572	14.0137	24.2126	22.583	15.5518	12.2131	33.649	20.1507	19.928	13.741	25.7202		1.22916	1.10442	1.37068	1.5193	1.32981	2.96935	1.40068	1.60947	1.24487	1.18802	1.07621	1.88612	1.36488	1.12726	1.10956	1.46862	1.05517	0.938476
43.1	6.61621	19.1956	10.4553	14.0808	10.2905	30.78	7.65381	12.4268	17.3218	17.0349	18.4631	17.5842	8.69141	10.5469	17.6941	14.7278	16.4307	8.36792	13.3301	6.10352	14.0442	24.2126	22.6196	15.5212	12.2253	33.5615	20.1332	19.9264	13.7533	25.6958		1.22689	1.10548	1.37389	1.51733	1.33297	2.96818	1.4018	1.60553	1.24707	1.18462	1.07657	1.88874	1.36873	1.12922	1.10727	1.46984	1.05596	0.93916
43.2	6.61011	19.22	10.4248	14.0686	10.2966	30.78	7.64771	12.4207	17.2974	17.0166	18.4448	17.572	8.66699	10.5347	17.7246	14.7583	16.4185	8.38013	13.3118	6.10352	14.0991	24.2004	22.5952	15.5396	12.2314	33.4842	20.1171	19.9174	13.7655	25.6653		1.22576	1.10689	1.36988	1.51601	1.33376	2.96818	1.40068	1.60474	1.24531	1.18335	1.0755	1.88743	1.36488	1.12791	1.10917	1.47288	1.05517	0.940531
43.3	6.61011	19.1834	10.4126	14.0747	10.2783	30.7739	7.62329	12.3779	17.3035	17.0044	18.4326	17.5842	8.69751	10.553	17.7002	14.8193	16.4246	8.38623	13.2813	6.09131	14.1052	24.1943	22.6135	15.564	12.2253	33.4065	20.116	19.9235	13.7695	25.6836		1.22576	1.10478	1.36828	1.51667	1.33139	2.96759	1.39621	1.59921	1.24575	1.1825	1.07479	1.88874	1.36969	1.12987	1.10765	1.47897	1.05557	0.941215
43.4	6.5979	19.2017	10.3882	14.0625	10.2783	30.78	7.61719	12.4023	17.3157	16.9739	18.4448	17.6086	8.6792	10.5591	17.6941	14.8804	16.4124	8.38013	13.3057	6.09131	14.1235	24.1699	22.7234	15.6067	12.2437	33.3379	20.1252	19.919	13.7716	25.6897		1.2235	1.10583	1.36507	1.51536	1.33139	2.96818	1.39509	1.60236	1.24663	1.18038	1.0755	1.89136	1.3668	1.13052	1.10727	1.48507	1.05478	0.940531
43.5	6.5979	19.2017	10.4187	14.0747	10.2417	30.7739	7.60498	12.3535	17.2791	16.9556	18.3899	17.6086	8.6853	10.553	17.6941	14.9414	16.4001	8.38623	13.269	6.073	14.1663	24.1211	22.6501	15.6189	12.2314	33.2647	20.1547	19.9239	13.7695	25.6958		1.2235	1.10583	1.36908	1.51667	1.32665	2.96759	1.39285	1.59606	1.244	1.17911	1.0723	1.89136	1.36776	1.12987	1.10727	1.49116	1.05399	0.941215
43.6	6.60401	19.2017	10.4248	14.0747	10.26	30.7556	7.62329	12.3718	17.2607	16.9189	18.4021	17.6209	8.65479	10.5774	17.6941	15.0085	16.3818	8.38623	13.2629	6.08521	14.1968	24.1394	22.7173	15.6494	12.207	33.1982	20.1793	19.919	13.7492	25.7324		1.22463	1.10583	1.36988	1.51667	1.32902	2.96582	1.39621	1.59842	1.24267	1.17656	1.07301	1.89269	1.36296	1.13248	1.10727	1.49785	1.05281	0.941215
43.7	6.60401	19.1772	10.4065	14.0686	10.2417	30.7434	7.61719	12.3657	17.2424	16.9251	18.3655	17.6575	8.69141	10.5591	17.6941	15.0757	16.394	8.38623	13.2568	6.08521	14.2273	24.1211	22.8027	15.6799	12.1765	33.1395	20.2224	19.9227	13.737	25.7263		1.22463	1.10442	1.36748	1.51601	1.32665	2.96465	1.39509	1.59764	1.24135	1.17699	1.07087	1.89662	1.36873	1.13052	1.10727	1.50456	1.0536	0.941215
43.8	6.5857	19.1528	10.4004	14.0564	10.26	30.7613	7.61109	12.3779	17.218	16.9251	18.396	17.6575	8.62427	10.5591	17.7002	15.1306	16.3879	8.38013	13.2385	6.08521	14.2578	24.1089	22.8088	15.7166	12.1948	33.075	20.2668	19.9101	13.7085	25.7385		1.22123	1.10302	1.36668	1.5147	1.32902	2.96637	1.39397	1.59921	1.2396	1.17699	1.07265	1.89662	1.35815	1.13052	1.10765	1.51004	1.05321	0.940531
43.9	6.5918	19.1345	10.376	14.0686	10.2783	30.7469	7.62329	12.3718	17.2363	16.9006	18.3533	17.6453	8.64258	10.553	17.6941	15.1611	16.4063	8.37403	13.208	6.0791	14.3066	24.0601	22.7112	15.7043	12.1704	33.0183	20.3306	19.8991	13.7248	25.7385		1.22237	1.10196	1.36347	1.51601	1.33139	2.96499	1.39621	1.59842	1.24091	1.17529	1.07016	1.89531	1.36104	1.12987	1.10727	1.51308	1.05439	0.939846
44	6.5857	19.1406	10.4126	14.0991	10.2966	30.7326	7.60498	12.3962	17.218	16.8884	18.3655	17.6514	8.65479	10.5652	17.6819	15.2161	16.3635	8.3313	13.1836	6.0791	14.325	24.0601	22.7844	15.7227	12.1765	32.9511	20.3914	19.8726	13.7146	25.7202		1.22123	1.10231	1.36828	1.5193	1.33376	2.96361	1.39285	1.60158	1.2396	1.17444	1.07087	1.89596	1.36296	1.13118	1.1065	1.51857	1.05164	0.935051
44.1	6.57349	19.1101	10.3821	14.0564	10.2783	30.7182	7.61109	12.4023	17.1875	16.9128	18.3716	17.6941	8.64258	10.5408	17.6636	15.21	16.3574	8.3313	13.1592	6.0669	14.3372	24.0417	22.699	15.741	12.1704	32.8849	20.4452	19.873	13.7288	25.7202		1.21897	1.10056	1.36427	1.5147	1.33139	2.96222	1.39397	1.60236	1.2374	1.17613	1.07123	1.90055	1.36104	1.12857	1.10536	1.51796	1.05125	0.935051
44.2	6.56738	19.1223	10.3882	14.0564	10.2905	30.7038	7.61109	12.4207	17.2058	16.8884	18.3472	17.688	8.64868	10.553	17.6636	15.2405	16.3391	8.3374	13.1592	6.04859	14.3494	24.0112	22.6807	15.7105	12.1704	32.8359	20.4816	19.8958	13.7126	25.7385		1.21784	1.10126	1.36507	1.5147	1.33297	2.96083	1.39397	1.60474	1.23872	1.17444	1.06981	1.89989	1.362	1.12987	1.10536	1.52101	1.05007	0.935735
44.3	6.54297	19.104	10.4065	14.0564	10.3027	30.6895	7.59278	12.4023	17.1875	16.8579	18.3044	17.6941	8.64258	10.5347	17.6209	15.2954	16.3574	8.31299	13.1714	6.06079	14.3921	24.0051	22.6929	15.6982	12.1643	32.7768	20.524	19.9125	13.7146	25.7385		1.21331	1.10021	1.36748	1.5147	1.33455	2.95945	1.39062	1.60236	1.2374	1.17232	1.06731	1.90055	1.36104	1.12791	1.10268	1.52649	1.05125	0.932996
44.4	6.57349	19.1101	10.376	14.0442	10.2783	30.6751	7.59888	12.3901	17.1509	16.8396	18.3105	17.7185	8.62427	10.5164	17.6331	15.3259	16.3513	8.34351	13.1714	6.073	14.4104	23.9624	22.7173	15.686	12.1216	32.7254	20.5708	19.9357	13.7126	25.7568		1.21897	1.10056	1.36347	1.51338	1.33139	2.95806	1.39174	1.60079	1.23477	1.17104	1.06767	1.90317	1.35815	1.12595	1.10345	1.52953	1.05085	0.936421
44.5	6.57349	19.0979	10.376	14.0503	10.2722	30.6608	7.59888	12.3901	17.1448	16.8518	18.3105	17.7307	8.63648	10.5408	17.6025	15.3809	16.3696	8.28858	13.1714	6.0669	14.4104	23.999	22.8149	15.6982	12.1399	32.6779	20.6089	19.9593	13.7044	25.769		1.21897	1.09986	1.36347	1.51404	1.3306	2.95668	1.39174	1.60079	1.23433	1.17189	1.06767	1.90448	1.36008	1.12857	1.10153	1.53502	1.05203	0.930256
44.6	6.57349	19.0674	10.4004	14.0503	10.2539	30.6464	7.61109	12.3474	17.1631	16.8152	18.2861	17.7612	8.63037	10.5286	17.5964	15.387	16.3696	8.30078	13.2141	6.0669	14.4409	23.9258	22.8088	15.6433	12.0911	32.633	20.6599	19.9923	13.6841	25.7446		1.21897	1.0981	1.36668	1.51404	1.32823	2.95529	1.39397	1.59527	1.23564	1.16935	1.06624	1.90776	1.35911	1.12726	1.10115	1.53563	1.05203	0.931625
44.7	6.56128	19.0735	10.3943	14.0686	10.2417	30.632	7.6294	12.3779	17.1631	16.8091	18.3044	17.749	8.63037	10.5286	17.5659	15.4358	16.4001	8.3313	13.2568	6.09131	14.447	23.9075	22.821	15.625	12.1399	32.5764	20.6909	20.0195	13.7044	25.7385		1.21671	1.09845	1.36587	1.51601	1.32665	2.95391	1.39733	1.59921	1.23564	1.16892	1.06731	1.90644	1.35911	1.12726	1.09924	1.5405	1.05399	0.935051
44.8	6.54907	19.0552	10.3699	14.0564	10.2478	30.6177	7.61109	12.3596	17.1326	16.8213	18.3228	17.7063	8.61817	10.5225	17.5598	15.4785	16.3879	8.28858	13.2935	6.0791	14.4714	23.9075	22.8333	15.6006	12.0911	32.5184	20.7309	20.0545	13.7024	25.7324		1.21444	1.0974	1.36267	1.5147	1.32744	2.95253	1.39397	1.59685	1.23345	1.16977	1.06838	1.90186	1.35719	1.12661	1.09886	1.54476	1.05321	0.930256
44.9	6.57349	19.1162	10.3882	14.0686	10.2417	30.6033	7.61719	12.3474	17.1448	16.7969	18.3411	17.7551	8.63648	10.5408	17.5415	15.5334	16.3513	8.31299	13.2935	6.09741	14.4714	23.8709	22.8638	15.5518	12.0667	32.4606	20.7565	20.0879	13.7146	25.6897		1.21897	1.10091	1.36507	1.51601	1.32665	2.95114	1.39509	1.59527	1.23433	1.16807	1.06945	1.9071	1.36008	1.12857	1.09772	1.55024	1.05085	0.932996
45	6.56128	19.0857	10.4004	14.0503	10.26	30.589	7.61719	12.3352	17.1143	16.7664	18.3472	17.7307	8.61206	10.5408	17.5232	15.5334	16.3574	8.28247	13.324	6.11572	14.4836	23.8586	22.9736	15.5151	12.1155	32.4078	20.7701	20.116	13.7146	25.6653		1.21671	1.09915	1.36668	1.51404	1.32902	2.94976	1.39509	1.5937	1.23213	1.16595	1.06981	1.90448	1.35623	1.12857	1.09657	1.55024	1.05125	0.92957
45.1	6.55518	19.1528	10.4065	14.0625	10.2478	30.5746	7.62329	12.323	17.1265	16.7725	18.3228	17.7429	8.62427	10.5652	17.4866	15.5518	16.3513	8.29468	13.3362	6.10352	14.502	23.7915	23.0591	15.4419	12.1277	32.3559	20.7865	20.1481	13.7085	25.6287		1.21557	1.10302	1.36748	1.51536	1.32744	2.94837	1.39621	1.59212	1.23301	1.16638	1.06838	1.90579	1.35815	1.13118	1.09428	1.55208	1.05085	0.930941
45.2	6.54297	19.1406	10.4065	14.0686	10.2478	30.5602	7.61109	12.2986	17.1265	16.7236	18.3533	17.7307	8.63037	10.5408	17.4866	15.564	16.3757	8.3313	13.3789	6.0791	14.4897	23.822	23.0469	15.3687	12.1155	32.307	20.7862	20.199	13.7024	25.6226		1.21331	1.10231	1.36748	1.51601	1.32744	2.94698	1.39397	1.58897	1.23301	1.16298	1.07016	1.90448	1.35911	1.12857	1.09428	1.55329	1.05242	0.935051
45.3	6.54907	19.1162	10.4248	14.0808	10.2234	30.5459	7.58667	12.3535	17.1204	16.7236	18.335	17.7368	8.63037	10.5347	17.511	15.5396	16.3452	8.3374	13.4094	6.0791	14.5203	23.822	23.0408	15.3198	12.1277	32.2605	20.7669	20.2588	13.6902	25.6226		1.21444	1.10091	1.36988	1.51733	1.32427	2.9456	1.3895	1.59606	1.23257	1.16298	1.0691	1.90513	1.35911	1.12791	1.09581	1.55086	1.05046	0.935735
45.4	6.54907	19.1223	10.3882	14.0625	10.199	30.5315	7.59278	12.323	17.1143	16.7358	18.3228	17.7063	8.64868	10.5408	17.4988	15.5762	16.3818	8.3252	13.446	6.0791	14.5264	23.7732	23.0469	15.2588	12.1033	32.21	20.7477	20.3035	13.6922	25.6165		1.21444	1.10126	1.36507	1.51536	1.32111	2.94421	1.39062	1.59212	1.23213	1.16382	1.06838	1.90186	1.362	1.12857	1.09504	1.55451	1.05281	0.934366
45.5	6.54297	19.1406	10.437	14.0808	10.1929	30.5171	7.58667	12.3291	17.0959	16.7114	18.2983	17.7002	8.65479	10.553	17.4683	15.5701	16.394	8.3313	13.4522	6.09131	14.5386	23.7732	23.1201	15.1978	12.0972	32.1577	20.7258	20.3455	13.68	25.6287		1.21331	1.10231	1.37148	1.51733	1.32032	2.94283	1.3895	1.59291	1.23081	1.16213	1.06696	1.9012	1.36296	1.12987	1.09314	1.5539	1.0536	0.935051
45.6	6.54297	19.1284	10.4309	14.1174	10.1746	30.5028	7.59278	12.3108	17.1204	16.6687	18.2922	17.7063	8.65479	10.5713	17.5171	15.6128	16.449	8.3374	13.4949	6.12183	14.563	23.7549	23.0896	15.1184	12.1033	32.1046	20.6902	20.3878	13.6678	25.6348		1.21331	1.10161	1.37068	1.52127	1.31795	2.94145	1.39062	1.59054	1.23257	1.15916	1.0666	1.90186	1.36296	1.13183	1.09619	1.55816	1.05713	0.935735
45.7	6.53687	19.1162	10.4309	14.093	10.1807	30.4884	7.59888	12.3291	17.1509	16.6687	18.28	17.7246	8.64258	10.5591	17.5537	15.6189	16.4429	8.34961	13.4827	6.12183	14.5386	23.7366	23.1751	15.0757	12.0911	32.0438	20.6728	20.4179	13.6678	25.6287		1.21218	1.10091	1.37068	1.51864	1.31874	2.94006	1.39174	1.59291	1.23477	1.15916	1.06589	1.90382	1.36104	1.13052	1.09848	1.55877	1.05674	0.937105
45.8	6.52466	19.1284	10.4553	14.0991	10.1746	30.4741	7.60498	12.3413	17.1265	16.6748	18.3167	17.7429	8.66089	10.5347	17.4805	15.6311	16.394	8.34351	13.4827	6.10962	14.5386	23.7244	23.2056	15.0391	12.0544	31.9896	20.6454	20.448	13.6719	25.6226		1.20991	1.10161	1.37389	1.5193	1.31795	2.93868	1.39285	1.59448	1.23301	1.15958	1.06803	1.90579	1.36392	1.12791	1.0939	1.55999	1.0536	0.936421
45.9	6.51856	19.1162	10.4553	14.1235	10.2051	30.4597	7.61109	12.3474	17.1021	16.6687	18.3411	17.7307	8.63648	10.5591	17.4683	15.6311	16.4001	8.35571	13.4888	6.10962	14.5447	23.6938	23.2666	15.0452	12.03	31.9423	20.6264	20.4639	13.6882	25.6348		1.20878	1.10091	1.37389	1.52193	1.3219	2.93729	1.39397	1.59527	1.23125	1.15916	1.06945	1.90448	1.36008	1.13052	1.09314	1.55999	1.05399	0.93779
46	6.53687	19.1284	10.4431	14.1541	10.2051	30.4453	7.60498	12.3718	17.1082	16.6504	18.3472	17.749	8.64258	10.5957	17.45	15.6494	16.3879	8.34961	13.4644	6.12183	14.5569	23.7549	23.2666	15.0269	12.0544	31.8993	20.609	20.4753	13.7105	25.6409		1.21218	1.10161	1.37229	1.52523	1.3219	2.9359	1.39285	1.59842	1.23169	1.15789	1.06981	1.90644	1.36104	1.13444	1.09199	1.56182	1.05321	0.937105
46.1	6.53076	19.1101	10.4553	14.1418	10.2112	30.431	7.61719	12.3596	17.1204	16.6138	18.396	17.7429	8.61817	10.5774	17.4561	15.6494	16.3696	8.36182	13.4399	6.10962	14.5508	23.7549	23.3093	15.1306	12.0239	31.8479	20.5926	20.4651	13.7594	25.6592		1.21105	1.10056	1.37389	1.5239	1.32269	2.93452	1.39509	1.59685	1.23257	1.15534	1.07265	1.90579	1.35719	1.13248	1.09237	1.56182	1.05203	0.938476
46.2	6.54297	19.0918	10.4797	14.148	10.199	30.4166	7.61109	12.3474	17.0532	16.6138	18.4143	17.7307	8.61817	10.5591	17.4866	15.6555	16.3452	8.39234	13.4094	6.10962	14.5691	23.7854	23.2605	15.155	12.03	31.8009	20.5837	20.4704	13.8102	25.6592		1.21331	1.0995	1.3771	1.52457	1.32111	2.93313	1.39397	1.59527	1.22773	1.15534	1.07372	1.90448	1.35719	1.13052	1.09428	1.56243	1.05046	0.941901
46.3	6.50025	19.0979	10.4431	14.148	10.1868	30.4023	7.62329	12.3413	17.0471	16.6321	18.4509	17.7612	8.61206	10.5774	17.4805	15.6555	16.3757	8.34961	13.385	6.10962	14.5386	23.8037	23.1628	15.2527	12.0178	31.7404	20.5779	20.4928	13.8672	25.7019		1.20539	1.09986	1.37229	1.52457	1.31953	2.93176	1.39621	1.59448	1.22729	1.15661	1.07585	1.90776	1.35623	1.13248	1.0939	1.56243	1.05242	0.937105
46.4	6.53687	19.0613	10.4614	14.1418	10.1868	30.3879	7.59278	12.3657	17.0166	16.6138	18.4753	17.7795	8.61206	10.553	17.4866	15.6128	16.3513	8.35571	13.3911	6.12793	14.5325	23.8098	23.1323	15.3626	12.0361	31.6774	20.5701	20.5107	13.9099	25.7202		1.21218	1.09775	1.37469	1.5239	1.31953	2.93037	1.39062	1.59764	1.2251	1.15534	1.07728	1.90972	1.35623	1.12987	1.09428	1.55816	1.05085	0.93779
46.5	6.51856	19.0613	10.4614	14.1541	10.1868	30.3735	7.61109	12.3962	17.0044	16.6077	18.512	17.8406	8.58765	10.6018	17.5171	15.6067	16.3269	8.34961	13.3545	6.10352	14.502	23.8647	23.2178	15.4907	12.0544	31.6277	20.5357	20.5172	13.9832	25.7751		1.20878	1.09775	1.37469	1.52523	1.31953	2.92898	1.39397	1.60158	1.22422	1.15492	1.07942	1.91628	1.35239	1.1351	1.09619	1.55755	1.04929	0.937105
46.6	6.52466	19.0491	10.4614	14.1174	10.2112	30.3592	7.60498	12.3535	16.9678	16.5894	18.4998	17.8955	8.60596	10.5896	17.5171	15.5518	16.2964	8.34961	13.3667	6.11572	14.5081	23.8953	23.23	15.6067	12.0483	31.5842	20.523	20.5375	14.0584	25.7629		1.20991	1.09704	1.37469	1.52127	1.32269	2.9276	1.39285	1.59606	1.22158	1.15364	1.07871	1.92218	1.35527	1.13379	1.09619	1.55208	1.04733	0.937105
46.7	6.54297	19.0613	10.4492	14.1296	10.2051	30.3448	7.62329	12.3352	16.9739	16.5649	18.5425	17.8894	8.56934	10.5896	17.5415	15.5823	16.333	8.3374	13.3118	6.10352	14.4959	23.938	23.23	15.741	12.0178	31.5509	20.4955	20.5404	14.1296	25.7629		1.21331	1.09775	1.37309	1.52259	1.3219	2.92621	1.39621	1.5937	1.22202	1.15194	1.0812	1.92153	1.3495	1.13379	1.09772	1.55512	1.04968	0.935735
46.8	6.54907	19.0613	10.4492	14.1357	10.2173	30.3305	7.62329	12.3718	16.9678	16.571	18.5547	17.9504	8.56323	10.5957	17.5476	15.5518	16.2964	8.30689	13.3057	6.09741	14.4775	24.0051	23.0774	15.7837	12.0239	31.5134	20.4988	20.5481	14.2029	25.7446		1.21444	1.09775	1.37309	1.52324	1.32348	2.92483	1.39621	1.59842	1.22158	1.15236	1.08191	1.92808	1.34854	1.13444	1.0981	1.55208	1.04733	0.932311
46.9	6.51245	19.0491	10.4675	14.1113	10.2295	30.3161	7.6355	12.3352	16.9617	16.5283	18.573	17.9749	8.55103	10.614	17.5293	15.5212	16.2964	8.3313	13.2813	6.10352	14.4714	24.0295	23.0469	15.8813	12.0239	31.4876	20.5089	20.5351	14.2598	25.7324		1.20765	1.09704	1.37549	1.52061	1.32506	2.92344	1.39844	1.5937	1.22114	1.14939	1.08297	1.93071	1.34662	1.1364	1.09695	1.54902	1.04733	0.935051
47	6.54297	19.0369	10.4797	14.1235	10.2112	30.3101	7.6416	12.3047	16.9556	16.571	18.6096	17.9993	8.58765	10.6262	17.5598	15.5212	16.3086	8.31909	13.2202	6.09741	14.447	24.0479	23.0286	15.9363	12.0056	31.4548	20.5446	20.5151	14.329	25.7324		1.21331	1.09634	1.3771	1.52193	1.32269	2.92286	1.39956	1.58975	1.22071	1.15236	1.08511	1.93333	1.35239	1.13771	1.09886	1.54902	1.04811	0.93368
47.1	6.51856	19.0063	10.4858	14.1052	10.2234	30.3223	7.65991	12.323	16.9556	16.5588	18.6218	18.0054	8.61817	10.6689	17.572	15.509	16.3147	8.36182	13.2019	6.0791	14.447	24.0906	23.0347	16.0034	12.0178	31.4278	20.5676	20.5094	14.3595	25.7324		1.20878	1.09458	1.3779	1.51996	1.32427	2.92404	1.40291	1.59212	1.22071	1.15152	1.08582	1.93398	1.35719	1.14228	1.09962	1.5478	1.0485	0.938476
47.2	6.54297	18.9941	10.4553	14.0991	10.2112	30.2979	7.62329	12.2803	16.9067	16.5588	18.6157	18.0542	8.57544	10.6751	17.6331	15.4907	16.2964	8.34351	13.2019	6.11572	14.4348	24.1455	22.9431	16.0339	12.0178	31.3908	20.6025	20.4875	14.3758	25.7324		1.21331	1.09388	1.37389	1.5193	1.32269	2.92169	1.39621	1.5866	1.21719	1.15152	1.08546	1.93923	1.35046	1.14294	1.10345	1.54598	1.04733	0.936421
47.3	6.51856	19.0063	10.4553	14.093	10.2173	30.2734	7.6355	12.3169	16.9251	16.5649	18.5974	18.1152	8.56323	10.6445	17.6086	15.4724	16.2903	8.34961	13.1714	6.12183	14.4165	24.1577	22.8088	16.095	12.0239	31.3516	20.6403	20.4704	14.4023	25.7202		1.20878	1.09458	1.37389	1.51864	1.32348	2.91932	1.39844	1.59133	1.21851	1.15194	1.0844	1.94578	1.34854	1.13967	1.10191	1.54415	1.04693	0.937105
47.4	6.50025	18.988	10.4553	14.0808	10.2112	30.2307	7.65381	12.3169	16.9373	16.5466	18.5852	18.1152	8.61206	10.6628	17.627	15.448	16.272	8.36792	13.1348	6.10352	14.3982	24.1943	22.8943	16.0828	12.0361	31.326	20.6758	20.4757	14.4307	25.6958		1.20539	1.09353	1.37389	1.51733	1.32269	2.91521	1.4018	1.59133	1.21939	1.15067	1.08369	1.94578	1.35623	1.14163	1.10307	1.54172	1.04576	0.93916
47.5	6.50025	19.0186	10.4492	14.0808	10.2356	30.2185	7.64771	12.323	16.9128	16.5588	18.573	18.1641	8.61206	10.6506	17.6697	15.4297	16.2964	8.36182	13.1409	6.10962	14.3677	24.2188	22.7478	16.0706	12.0239	31.3122	20.7306	20.4846	14.4491	25.6714		1.20539	1.09529	1.37309	1.51733	1.32585	2.91403	1.40068	1.59212	1.21762	1.15152	1.08297	1.95103	1.35623	1.14032	1.10574	1.53989	1.04733	0.938476
47.6	6.50025	19.0308	10.4492	14.0747	10.2295	30.2002	7.65381	12.3291	16.9373	16.5588	18.5303	18.1885	8.59986	10.6689	17.6636	15.387	16.2903	8.36792	13.0798	6.10352	14.3677	24.2432	22.7966	16.1011	12.0483	31.2953	20.7809	20.4944	14.4613	25.6287		1.20539	1.09599	1.37309	1.51667	1.32506	2.91227	1.4018	1.59291	1.21939	1.15152	1.08048	1.95365	1.35431	1.14228	1.10536	1.53563	1.04693	0.93916
47.7	6.53687	19.0613	10.4309	14.0503	10.2295	30.1575	7.65381	12.3169	16.9006	16.5283	18.5486	18.2373	8.59986	10.6689	17.6209	15.3626	16.2964	8.36182	13.0981	6.10352	14.3555	24.2493	22.7295	16.0828	12.03	31.2914	20.8135	20.5013	14.4836	25.6104		1.21218	1.09775	1.37068	1.51404	1.32506	2.90815	1.4018	1.59133	1.21675	1.14939	1.08155	1.95889	1.35431	1.14228	1.10268	1.53319	1.04733	0.938476
47.8	6.52466	19.0491	10.4248	14.0381	10.2478	30.1086	7.65991	12.3047	16.9312	16.5344	18.5486	18.2068	8.57544	10.6689	17.6453	15.3687	16.3086	8.34961	13.0798	6.15235	14.3188	24.3042	22.6196	16.0889	12.0361	31.2925	20.8484	20.5029	14.4938	25.5981		1.20991	1.09704	1.36988	1.51273	1.32744	2.90343	1.40291	1.58975	1.21895	1.14982	1.08155	1.95562	1.35046	1.14228	1.10421	1.5338	1.04811	0.937105
47.9	6.50635	19.0491	10.4309	14.0381	10.2295	30.0659	7.67212	12.3779	16.9128	16.51	18.5425	18.2129	8.56323	10.6751	17.6514	15.3198	16.2659	8.36792	13.0371	6.14014	14.3188	24.3347	22.5708	16.0584	12.03	31.2976	20.8776	20.4989	14.4918	25.5981		1.20652	1.09704	1.37068	1.51273	1.32506	2.89932	1.40515	1.59921	1.21762	1.14812	1.0812	1.95627	1.34854	1.14294	1.10459	1.52892	1.04537	0.93916
48	6.50025	19.0613	10.437	14.0381	10.2051	30.0781	7.65991	12.3474	16.8945	16.5466	18.5974	18.2129	8.56934	10.6812	17.6636	15.3503	16.2781	8.37403	13.0127	6.14014	14.3127	24.353	22.6074	16.0584	11.9995	31.3069	20.9126	20.5082	14.445	25.5798		1.20539	1.09775	1.37148	1.51273	1.3219	2.90049	1.40291	1.59527	1.21631	1.15067	1.0844	1.95627	1.3495	1.1436	1.10536	1.53197	1.04615	0.939846
48.1	6.50635	19.0308	10.4431	14.0381	10.199	30.0476	7.64771	12.3657	16.8884	16.5283	18.634	18.219	8.58765	10.6934	17.6758	15.3503	16.2537	8.38013	13.0127	6.13403	14.3066	24.3958	22.583	16.0461	12.0178	31.3209	20.9678	20.5017	14.4409	25.5859		1.20652	1.09599	1.37229	1.51273	1.32111	2.89755	1.40068	1.59764	1.21587	1.14939	1.08653	1.95693	1.35239	1.1449	1.10612	1.53197	1.04458	0.940531
48.2	6.50635	19.0125	10.4187	14.032	10.2051	30.0476	7.62329	12.3596	16.8823	16.5283	18.6279	18.2312	8.55713	10.6873	17.6636	15.3687	16.2476	8.34961	13.0188	6.12793	14.3188	24.4385	22.4976	16.0156	11.9751	31.3512	21.0327	20.4854	14.4287	25.5798		1.20652	1.09494	1.36908	1.51207	1.3219	2.89755	1.39621	1.59685	1.21543	1.14939	1.08617	1.95824	1.34758	1.14425	1.10536	1.5338	1.04419	0.937105
48.3	6.48804	19.0491	10.4187	14.032	10.2051	30.0537	7.61719	12.3657	16.9251	16.4917	18.6951	18.1946	8.53882	10.7117	17.6636	15.3137	16.2781	8.3252	13.0005	6.14014	14.3188	24.4568	22.4609	16.0095	11.9629	31.3998	21.0728	20.4631	14.4104	25.5676		1.20312	1.09704	1.36908	1.51207	1.3219	2.89814	1.39509	1.59764	1.21851	1.14685	1.09009	1.95431	1.3447	1.14686	1.10536	1.52831	1.04615	0.934366
48.4	6.48194	19.0552	10.4187	14.0076	10.2173	30.0415	7.6294	12.3901	16.9189	16.4978	18.7073	18.1946	8.56934	10.6751	17.6758	15.3198	16.272	8.31299	13.0066	6.14014	14.3494	24.4995	22.4792	15.9607	11.9751	31.4555	21.1233	20.4435	14.4002	25.5432		1.20199	1.0974	1.36908	1.50944	1.32348	2.89696	1.39733	1.60079	1.21806	1.14727	1.0908	1.95431	1.3495	1.14294	1.10612	1.52892	1.04576	0.932996
48.5	6.47583	19.0918	10.4187	14.0076	10.2234	30.0354	7.6416	12.3596	16.9373	16.4978	18.7378	18.1885	8.58154	10.6628	17.6819	15.2893	16.2842	8.3252	12.9944	6.12793	14.3311	24.5483	22.5647	15.9241	11.9812	31.5291	21.1735	20.4423	14.4043	25.5615		1.20086	1.0995	1.36908	1.50944	1.32427	2.89637	1.39956	1.59685	1.21939	1.14727	1.09258	1.95365	1.35142	1.14163	1.1065	1.52588	1.04654	0.934366
48.6	6.46362	19.0674	10.3943	13.9832	10.2417	30.011	7.64771	12.384	16.9556	16.4673	18.7195	18.1519	8.55713	10.6751	17.6392	15.2588	16.272	8.31909	12.9822	6.14014	14.3555	24.5911	22.6501	15.8813	11.9629	31.6049	21.2152	20.4403	14.388	25.5554		1.1986	1.0981	1.36587	1.50681	1.32665	2.89402	1.40068	1.6	1.22071	1.14515	1.09152	1.94972	1.34758	1.14294	1.10383	1.52283	1.04576	0.93368
48.7	6.49414	19.0491	10.4004	14.0076	10.2356	30.0171	7.64771	12.3901	16.9617	16.4917	18.7439	18.1641	8.55713	10.6934	17.6575	15.1978	16.2415	8.29468	12.9517	6.13403	14.3738	24.6521	22.7051	15.8325	11.9629	31.6963	21.2643	20.4309	14.3677	25.5859		1.20426	1.09704	1.36668	1.50944	1.32585	2.89461	1.40068	1.60079	1.22114	1.14685	1.09294	1.95103	1.34758	1.1449	1.10497	1.51675	1.0438	0.930941
48.8	6.48194	19.0369	10.3882	13.9893	10.2295	29.9622	7.65991	12.384	16.9617	16.4856	18.7866	18.1152	8.56323	10.6689	17.6453	15.1611	16.2292	8.28247	12.9395	6.14014	14.3738	24.7009	22.7295	15.7776	11.9568	31.799	21.3094	20.4236	14.325	25.5859		1.20199	1.09634	1.36507	1.50747	1.32506	2.88932	1.40291	1.6	1.22114	1.14643	1.09543	1.94578	1.34854	1.14228	1.10421	1.51308	1.04301	0.92957
48.9	6.48194	19.0491	10.4004	14.0137	10.2173	29.9255	7.66602	12.3657	16.9434	16.51	18.7683	18.158	8.53882	10.7361	17.6697	15.1428	16.2415	8.28858	12.915	6.12183	14.3921	24.7498	22.8821	15.7166	11.9629	31.9047	21.3494	20.4098	14.2924	25.6042		1.20199	1.09704	1.36668	1.5101	1.32348	2.88578	1.40403	1.59764	1.21983	1.14812	1.09436	1.95038	1.3447	1.14948	1.10574	1.51126	1.0438	0.930256
49	6.48194	19.0674	10.4065	14.0137	10.2295	29.9255	7.64771	12.3657	16.98	16.4795	18.8049	18.1458	8.5083	10.7178	17.6575	15.1001	16.2476	8.26416	12.9272	6.15235	14.3982	24.7986	23.0957	15.6616	11.9568	32.0107	21.3676	20.3805	14.2843	25.592		1.20199	1.0981	1.36748	1.5101	1.32506	2.88578	1.40068	1.59764	1.22246	1.146	1.0965	1.94907	1.33989	1.14752	1.10497	1.507	1.04419	0.927515
49.1	6.46362	19.043	10.3882	14.0198	10.2295	29.9255	7.6355	12.3718	17.0471	16.4978	18.8171	18.1702	8.4961	10.73	17.6392	15.0696	16.2781	8.30078	12.915	6.14624	14.4104	24.8535	23.0896	15.6128	11.9507	32.1363	21.421	20.3678	14.266	25.6104		1.1986	1.09669	1.36507	1.51075	1.32506	2.88578	1.39844	1.59842	1.22729	1.14727	1.09721	1.95169	1.33797	1.14882	1.10383	1.50395	1.04615	0.931625
49.2	6.49414	19.0613	10.3821	14.0076	10.2417	29.9438	7.6355	12.3596	17.0349	16.4429	18.8171	18.1335	8.55713	10.7666	17.627	15.0574	16.2842	8.29468	12.8967	6.12183	14.4409	24.9023	23.2605	15.5457	11.9507	32.2661	21.4622	20.3455	14.2639	25.5859		1.20426	1.09775	1.36427	1.50944	1.32665	2.88754	1.39844	1.59685	1.22641	1.14346	1.09721	1.94774	1.34758	1.15274	1.10307	1.50273	1.04654	0.930941
49.3	6.46973	19.0613	10.3699	13.9587	10.2722	29.9438	7.6294	12.3657	17.041	16.4673	18.8599	18.158	8.55103	10.7727	17.6209	15.0208	16.272	8.29468	12.8784	6.12793	14.4226	24.939	23.3398	15.5212	11.9141	32.4057	21.5195	20.3243	14.2456	25.5676		1.19973	1.09775	1.36267	1.50417	1.3306	2.88754	1.39733	1.59764	1.22685	1.14515	1.0997	1.95038	1.34662	1.15339	1.10268	1.49908	1.04576	0.930941
49.4	6.45142	19.0674	10.376	14.0076	10.26	29.95	7.64771	12.3596	17.0898	16.449	18.8355	18.158	8.56934	10.7971	17.5964	15.0208	16.3086	8.28858	12.8845	6.14624	14.4592	24.9756	23.4436	15.4602	11.9263	32.5383	21.5571	20.3186	14.2354	25.5615		1.19633	1.0981	1.36347	1.50944	1.32902	2.88814	1.40068	1.59685	1.23037	1.14388	1.09828	1.95038	1.3495	1.15601	1.10115	1.49908	1.04811	0.930256
49.5	6.46362	19.0796	10.3577	13.9893	10.2783	29.9255	7.67212	12.3535	17.1265	16.4185	18.8416	18.1519	8.55713	10.7788	17.5964	14.9658	16.2964	8.29468	12.8784	6.11572	14.4348	25	23.5779	15.4602	11.9385	32.6704	21.5838	20.3479	14.2049	25.5798		1.1986	1.0988	1.36106	1.50747	1.33139	2.88578	1.40515	1.59606	1.23301	1.14176	1.09864	1.94972	1.34758	1.15405	1.10115	1.49359	1.04733	0.930941
49.6	6.45752	19.0796	10.3638	13.9648	10.26	29.9194	7.67822	12.3291	17.0898	16.4307	18.8721	18.1702	8.56934	10.8093	17.6086	14.917	16.2964	8.28247	12.8723	6.12793	14.4165	25.0061	23.7732	15.4053	11.9263	32.799	21.5829	20.3446	14.1785	25.5859		1.19746	1.0988	1.36187	1.50483	1.32902	2.88519	1.40627	1.59291	1.23037	1.14261	1.10041	1.95169	1.3495	1.15731	1.10191	1.48872	1.04733	0.92957
49.7	6.48194	19.0491	10.3455	13.9465	10.2539	29.8706	7.68433	12.323	17.1082	16.4307	18.8904	18.1519	8.58154	10.8215	17.6086	14.917	16.3025	8.29468	12.8418	6.13403	14.4287	25.0549	23.8892	15.3809	11.9751	32.9201	21.573	20.3288	14.1581	25.5615		1.20199	1.09704	1.35946	1.50286	1.32823	2.88048	1.40739	1.59212	1.23169	1.14261	1.10148	1.94972	1.35142	1.15862	1.10191	1.48872	1.04772	0.930941
49.8	6.46973	19.0247	10.3455	13.9832	10.2478	29.895	7.66602	12.3169	17.157	16.4307	18.9148	18.1213	8.58765	10.8154	17.5903	14.8865	16.3025	8.27637	12.8174	6.12183	14.447	25.0488	23.8831	15.3503	11.9324	33.0414	21.5677	20.2458	14.1317	25.592		1.19973	1.09564	1.35946	1.50681	1.32744	2.88284	1.40403	1.59133	1.23521	1.14261	1.1029	1.94643	1.35239	1.15797	1.10077	1.48568	1.04772	0.928886
49.9	6.46973	19.043	10.3455	13.9587	10.2234	29.8096	7.65381	12.3169	17.2058	16.4185	18.9697	18.1397	8.59986	10.8459	17.6025	14.856	16.2842	8.30078	12.7808	6.13403	14.4287	25.061	24.0906	15.332	11.9385	33.1414	21.5641	20.2759	14.1296	25.5859		1.19973	1.09669	1.35946	1.50417	1.32427	2.8746	1.4018	1.59133	1.23872	1.14176	1.1061	1.94841	1.35431	1.16123	1.10153	1.48263	1.04654	0.931625
50	6.46973	19.0369	10.3455	13.9404	10.2356	29.7607	7.6355	12.3047	17.218	16.4001	19.0308	18.1091	8.58765	10.8948	17.5964	14.801	16.2598	8.29468	12.7563	6.14014	14.4043	25.061	24.0723	15.3015	11.9446	33.249	21.5599	20.2201	14.1174	25.592		1.19973	1.09634	1.35946	1.5022	1.32585	2.86988	1.39844	1.58975	1.2396	1.14048	1.10967	1.94512	1.35239	1.16647	1.10115	1.47715	1.04497	0.930941
50.1	6.46362	19.0491	10.3394	13.9038	10.2417	29.7363	7.64771	12.2742	17.2119	16.3879	19.0918	18.0908	8.58154	10.8826	17.572	14.7827	16.272	8.3374	12.7319	6.13403	14.4043	25.0977	24.1089	15.2771	11.9507	33.3493	21.5401	20.2344	14.0951	25.6042		1.1986	1.09704	1.35866	1.49825	1.32665	2.86753	1.40068	1.58581	1.23916	1.13963	1.11322	1.94316	1.35142	1.16516	1.09962	1.47532	1.04576	0.935735
50.2	6.45752	19.0369	10.3333	13.9038	10.2417	29.7058	7.65991	12.2925	17.2302	16.394	19.1406	18.0847	8.58765	10.8826	17.5232	14.7888	16.2476	8.36792	12.738	6.12183	14.3982	25.0732	24.2126	15.271	11.9324	33.4525	21.5155	20.2043	14.0706	25.592		1.19746	1.09634	1.35786	1.49825	1.32665	2.86459	1.40291	1.58818	1.24048	1.14006	1.11607	1.9425	1.35239	1.16516	1.09657	1.47593	1.04419	0.93916
50.3	6.47583	19.0369	10.321	13.8916	10.2417	29.6631	7.68433	12.2925	17.2485	16.3757	19.2627	18.0725	8.59375	10.9253	17.5415	14.7827	16.2354	8.36182	12.7258	6.10352	14.4043	25.0732	24.2554	15.2649	11.9263	33.5413	21.4886	20.2071	14.0401	25.6165		1.20086	1.09634	1.35624	1.49694	1.32665	2.86047	1.40739	1.58818	1.24179	1.13878	1.12319	1.94119	1.35335	1.16973	1.09772	1.47532	1.04341	0.938476
50.4	6.47583	19.0125	10.3088	13.8977	10.1868	29.657	7.71485	12.2986	17.2607	16.3696	19.2932	18.042	8.56934	10.9192	17.5354	14.7644	16.217	8.37403	12.7197	6.09741	14.3738	25.0488	24.2676	15.2405	11.8958	33.6289	21.4757	20.2486	14.0035	25.6409		1.20086	1.09494	1.35464	1.4976	1.31953	2.85988	1.41298	1.58897	1.24267	1.13836	1.12497	1.93792	1.3495	1.16908	1.09733	1.47349	1.04222	0.939846
50.5	6.46973	18.9697	10.3027	13.8977	10.1685	29.6509	7.78198	12.2986	17.2607	16.3574	19.397	18.0542	8.62427	10.9131	17.5171	14.7522	16.2109	8.38013	12.7014	6.11572	14.3921	25.0549	24.3897	15.2039	11.8897	33.7153	21.4782	20.3377	13.9709	25.7019		1.19973	1.09247	1.35384	1.4976	1.31716	2.8593	1.42527	1.58897	1.24267	1.13751	1.13102	1.93923	1.35815	1.16843	1.09619	1.47228	1.04183	0.940531
50.6	6.46973	18.9636	10.3272	13.8916	10.1746	29.657	7.76978	12.2986	17.273	16.3635	19.4641	18.0298	8.58765	10.907	17.5049	14.74	16.2231	8.37403	12.6892	6.11572	14.3494	25.0427	24.3835	15.1917	11.9019	33.7843	21.4779	20.3853	13.9608	25.7141		1.19973	1.09212	1.35706	1.49694	1.31795	2.85988	1.42304	1.58897	1.24356	1.13793	1.13493	1.93661	1.35239	1.16777	1.09543	1.47106	1.04262	0.939846
50.7	6.46362	18.9514	10.2966	13.8855	10.199	29.6448	7.74536	12.2925	17.2852	16.3208	19.5679	18.042	8.58765	10.9375	17.4805	14.7095	16.217	8.37403	12.7136	6.12183	14.3555	25.0305	24.3164	15.1489	11.9141	33.8435	21.4898	20.3744	13.9445	25.7385		1.1986	1.09142	1.35304	1.49628	1.32111	2.85871	1.41856	1.58818	1.24443	1.13497	1.14099	1.93792	1.35239	1.17104	1.0939	1.46801	1.04222	0.939846
50.8	6.46362	18.9453	10.3149	13.8489	10.2295	29.6753	7.70264	12.2925	17.334	16.3025	19.6655	18.0176	8.58765	10.968	17.4561	14.7278	16.2109	8.36792	12.6892	6.14014	14.3799	25.0244	24.3225	15.1001	11.8897	33.9004	21.4817	20.3341	13.9587	25.7629		1.1986	1.09107	1.35544	1.49234	1.32506	2.86165	1.41074	1.58818	1.24795	1.13369	1.14668	1.9353	1.35239	1.1743	1.09237	1.46984	1.04183	0.93916
50.9	6.43311	18.9514	10.2783	13.8489	10.26	29.657	7.65991	12.3352	17.3279	16.3513	19.8181	18.0176	8.52661	10.9924	17.4561	14.7034	16.2231	8.36182	12.6465	6.14624	14.3616	25.0305	24.4385	15.0574	11.9019	33.9542	21.4634	20.3198	13.9425	25.7813		1.19294	1.09142	1.35063	1.49234	1.32902	2.85988	1.40291	1.5937	1.24751	1.13709	1.15557	1.9353	1.34277	1.17692	1.09237	1.46741	1.04262	0.938476
51	6.44531	18.9514	10.2905	13.8428	10.2478	29.6265	7.62329	12.323	17.3645	16.3208	19.9463	18.0115	8.56934	10.9741	17.4255	14.6729	16.2231	8.36792	12.6343	6.13403	14.3494	24.9878	24.4263	15.0208	11.9263	34.0008	21.4444	20.3442	13.9282	25.7751		1.1952	1.09142	1.35223	1.49168	1.32744	2.85694	1.39621	1.59212	1.25014	1.13497	1.16305	1.93464	1.3495	1.17496	1.09046	1.46436	1.04262	0.93916
51.1	6.427	18.9514	10.2966	13.8489	10.2661	29.6509	7.6294	12.3108	17.3828	16.3147	20.0928	17.9993	8.53272	11.0107	17.4133	14.6301	16.2354	8.39844	12.6343	6.14014	14.3372	24.9512	24.4263	14.9658	11.9202	34.0527	21.4325	20.3784	13.9201	25.7629		1.19181	1.09142	1.35304	1.49234	1.32981	2.8593	1.39733	1.59054	1.25146	1.13454	1.17159	1.93333	1.34374	1.17888	1.08969	1.46009	1.04341	0.942586
51.2	6.427	18.9087	10.2905	13.8306	10.2905	29.6509	7.65381	12.3413	17.4255	16.3086	20.2087	17.981	8.53272	11.0168	17.4072	14.6423	16.2415	8.39844	12.6587	6.12183	14.3311	24.9268	24.3164	14.9048	11.9385	34.0837	21.4155	20.426	13.9018	25.769		1.19181	1.08896	1.35223	1.49037	1.33297	2.8593	1.4018	1.59448	1.25454	1.13412	1.17835	1.93136	1.34374	1.17953	1.08931	1.46131	1.0438	0.942586
51.3	6.44531	18.8843	10.2844	13.8062	10.2905	29.6509	7.68433	12.3291	17.4072	16.2781	20.3003	17.9871	8.55713	11.0474	17.4133	14.5996	16.2109	8.38013	12.6526	6.10352	14.325	24.9573	24.3958	14.8926	11.9568	34.1122	21.419	20.4504	13.8997	25.7874		1.1952	1.08755	1.35143	1.48774	1.33297	2.8593	1.40739	1.59291	1.25322	1.132	1.18369	1.93202	1.34758	1.18281	1.08969	1.45705	1.04183	0.940531
51.4	6.43921	18.8416	10.3027	13.7878	10.2417	29.657	7.73316	12.3596	17.4377	16.2964	20.3918	17.9749	8.52661	11.0107	17.3828	14.5813	16.217	8.38013	12.6404	6.10352	14.325	24.9329	24.3469	14.8682	11.969	34.1373	21.418	20.4622	13.8814	25.7813		1.19407	1.08509	1.35384	1.48575	1.32665	2.85988	1.41633	1.59685	1.25541	1.13327	1.18903	1.93071	1.34277	1.17888	1.08778	1.45522	1.04222	0.940531
51.5	6.427	18.8599	10.2966	13.8001	10.2539	29.6631	7.72705	12.3657	17.45	16.2903	20.4651	17.9749	8.53882	11.023	17.3706	14.5813	16.2292	8.3374	12.6343	6.10962	14.3311	24.9023	24.2859	14.8804	11.9507	34.1541	21.3965	20.4667	13.8977	25.7751		1.19181	1.08615	1.35304	1.48708	1.32823	2.86047	1.41521	1.59764	1.2563	1.13284	1.1933	1.93071	1.3447	1.18019	1.08702	1.45522	1.04301	0.935735
51.6	6.427	18.8171	10.2905	13.7817	10.2661	29.6631	7.71485	12.3779	17.4744	16.2964	20.4773	17.9749	8.55103	11.0107	17.3584	14.5874	16.2292	8.36182	12.6282	6.10352	14.3616	24.9023	24.2371	14.8865	11.9507	34.1569	21.3401	20.4797	13.8916	25.7874		1.19181	1.08368	1.35223	1.4851	1.32981	2.86047	1.41298	1.59921	1.25806	1.13327	1.19401	1.93071	1.34662	1.17888	1.08626	1.45583	1.04301	0.938476
51.7	6.43311	18.7866	10.2783	13.7939	10.1746	29.6753	7.73926	12.3779	17.4866	16.272	20.4834	17.9749	8.52051	11.0413	17.3828	14.5508	16.2292	8.37403	12.6038	6.09131	14.3311	24.8718	24.2004	14.9292	11.9751	34.1733	21.2938	20.4924	13.8896	25.7874		1.19294	1.08193	1.35063	1.48641	1.31795	2.86165	1.41745	1.59921	1.25893	1.13157	1.19437	1.93071	1.34181	1.18215	1.08778	1.45218	1.04301	0.939846
51.8	6.4209	18.8232	10.2722	13.7817	10.144	29.6082	7.72705	12.4329	17.4927	16.2659	20.5078	17.9749	8.56323	11.0291	17.3523	14.5447	16.2354	8.37403	12.5855	6.10962	14.3433	24.8962	24.1577	14.9719	12.0117	34.1782	21.2377	20.5298	13.8733	25.7751		1.19067	1.08404	1.34983	1.4851	1.31399	2.85518	1.41521	1.60632	1.25937	1.13115	1.19579	1.93071	1.34854	1.18085	1.08588	1.45157	1.04341	0.939846
51.9	6.43311	18.8049	10.2722	13.8367	10.1685	29.5898	7.71485	12.4268	17.4988	16.2659	20.5139	17.9993	8.53272	11.0107	17.3279	14.5569	16.272	8.41065	12.5855	6.10962	14.3494	24.8779	24.1821	15.0147	12.0361	34.1992	21.1768	20.6112	13.857	25.7385		1.19294	1.08298	1.34983	1.49102	1.31716	2.8534	1.41298	1.60553	1.25981	1.13115	1.19615	1.93333	1.34374	1.17888	1.08435	1.45278	1.04576	0.943956
52	6.4209	18.8171	10.2966	13.7878	10.2051	29.5654	7.65991	12.4451	17.5598	16.272	20.5017	17.9871	8.51441	11.0291	17.334	14.5081	16.2659	8.42285	12.5855	6.12183	14.3372	24.8962	24.2371	15.0635	12.0361	34.2073	21.1125	20.6978	13.855	25.708		1.19067	1.08368	1.35304	1.48575	1.3219	2.85105	1.40291	1.60789	1.2642	1.13157	1.19543	1.93202	1.34085	1.18085	1.08473	1.44791	1.04537	0.945325
52.1	6.40869	18.7683	10.2783	13.7634	10.199	29.5349	7.67212	12.4512	17.5659	16.2598	20.4956	18.0725	8.52051	11.0168	17.3218	14.4897	16.2476	8.44727	12.5732	6.14014	14.3738	24.8901	24.2004	15.1062	12.0667	34.2082	21.0411	20.743	13.8306	25.7141		1.18841	1.08087	1.35063	1.48313	1.32111	2.84811	1.40515	1.60868	1.26464	1.13072	1.19508	1.94119	1.34181	1.17953	1.08397	1.44608	1.04419	0.948066
52.2	6.4209	18.7134	10.2539	13.7451	10.2417	29.5166	7.72705	12.4817	17.5781	16.2415	20.4956	18.1274	8.53272	11.0168	17.3279	14.4531	16.2598	8.45337	12.6343	6.11572	14.386	24.8535	24.1211	15.1489	12.085	34.2049	20.9549	20.8101	13.8163	25.6653		1.19067	1.07771	1.34742	1.48115	1.32665	2.84635	1.41521	1.61262	1.26552	1.12945	1.19508	1.94709	1.34374	1.17953	1.08435	1.44243	1.04497	0.948751
52.3	6.427	18.7439	10.2539	13.739	10.26	29.4861	7.78809	12.4634	17.6636	16.217	20.4651	18.1763	8.53272	11.0168	17.3523	14.4714	16.2598	8.45947	12.6343	6.13403	14.4775	24.8779	24.0784	15.21	12.0483	34.2047	20.8823	20.942	13.8204	25.6775		1.19181	1.07947	1.34742	1.4805	1.32902	2.8434	1.42639	1.61026	1.27168	1.12775	1.1933	1.95234	1.34374	1.17953	1.08588	1.44425	1.04497	0.949435
52.4	6.40869	18.7622	10.2661	13.7451	10.2844	29.5166	7.8064	12.5122	17.6331	16.2354	20.4163	18.2495	8.53882	11.0046	17.3462	14.4714	16.2292	8.45337	12.7014	6.10962	14.4775	24.8779	23.9746	15.2344	12.0605	34.1909	20.8355	20.9932	13.8001	25.647		1.18841	1.08052	1.34903	1.48115	1.33218	2.84635	1.42974	1.61656	1.26948	1.12903	1.19045	1.9602	1.3447	1.17822	1.08549	1.44425	1.04301	0.948751
52.5	6.40869	18.7378	10.2478	13.7207	10.3394	29.4556	7.81861	12.5427	17.6758	16.2292	20.3857	18.3289	8.54492	10.9619	17.3279	14.447	16.2415	8.47168	12.7441	6.13403	14.5264	24.9084	24.0234	15.271	12.0544	34.1667	20.7976	21.0286	13.8123	25.6409		1.18841	1.07912	1.34662	1.47852	1.3393	2.84046	1.43198	1.6205	1.27256	1.1286	1.18867	1.96873	1.34566	1.17365	1.08435	1.44182	1.0438	0.950806
52.6	6.40869	18.7378	10.2417	13.7085	10.3577	29.4678	7.84302	12.561	17.6941	16.217	20.343	18.3899	8.55713	10.9619	17.3462	14.447	16.2598	8.5022	12.8235	6.14624	14.5691	24.9023	24.054	15.3198	12.0361	34.1554	20.7713	21.0331	13.7919	25.6287		1.18841	1.07912	1.34582	1.47721	1.34167	2.84164	1.43645	1.62287	1.27387	1.12775	1.18618	1.97528	1.34758	1.17365	1.08549	1.44182	1.04497	0.954231
52.7	6.39649	18.7683	10.2478	13.6963	10.3577	29.4617	7.83081	12.5793	17.7307	16.2231	20.3003	18.4692	8.58765	10.9436	17.3279	14.4348	16.2537	8.4961	12.854	6.15235	14.6118	24.9023	24.0723	15.3442	12.0117	34.1513	20.7495	21.1206	13.7919	25.5981		1.18615	1.08087	1.34662	1.47589	1.34167	2.84105	1.43421	1.62523	1.27651	1.12817	1.18369	1.9838	1.35239	1.17169	1.08435	1.4406	1.04458	0.953547
52.8	6.40869	18.75	10.2539	13.6841	10.3516	29.4739	7.80029	12.5977	17.7856	16.2354	20.2637	18.5669	8.55103	10.9802	17.2791	14.4531	16.2415	8.52051	12.9211	6.17066	14.6545	24.8901	24.054	15.387	11.9995	34.1378	20.7155	21.2801	13.7899	25.5737		1.18841	1.07982	1.34742	1.47458	1.34088	2.84223	1.42862	1.62761	1.28046	1.12903	1.18156	1.9943	1.34662	1.17561	1.0813	1.44243	1.0438	0.956286
52.9	6.40259	18.7439	10.2417	13.7024	10.3394	29.4434	7.74536	12.5977	17.7979	16.1926	20.2209	18.6523	8.54492	10.968	17.2974	14.4653	16.2292	8.54492	12.9639	6.15845	14.7217	24.8718	24.0967	15.3992	12.0178	34.132	20.6773	21.4209	13.7797	25.5432		1.18728	1.07947	1.34582	1.47655	1.3393	2.83929	1.41856	1.62761	1.28135	1.12605	1.17906	2.00347	1.34566	1.1743	1.08244	1.44364	1.04301	0.959026
53	6.40259	18.7439	10.2478	13.7085	10.3455	29.48	7.77588	12.6343	17.8162	16.2109	20.1416	18.7561	8.5022	10.9802	17.3096	14.4226	16.1987	8.53272	13.0005	6.17066	14.7583	24.8962	24.0845	15.4907	12.0056	34.1088	20.6571	21.4107	13.7777	25.5432		1.18728	1.07947	1.34662	1.47721	1.34009	2.84282	1.42415	1.63234	1.28266	1.12732	1.17444	2.01462	1.33893	1.17561	1.0832	1.43938	1.04105	0.957657
53.1	6.40869	18.7317	10.2478	13.6902	10.4004	29.4617	7.80029	12.6587	17.8345	16.1865	20.105	18.8355	8.51441	10.9741	17.3096	14.447	16.1926	8.54492	13.0676	6.17066	14.801	24.9023	24.0723	15.5884	12.0178	34.1044	20.628	21.3546	13.7777	25.5371		1.18841	1.07877	1.34662	1.47524	1.3472	2.84105	1.42862	1.63549	1.28398	1.12563	1.1723	2.02315	1.34085	1.17496	1.0832	1.44182	1.04066	0.959026
53.2	6.40259	18.7134	10.2478	13.6963	10.4492	29.4373	7.84302	12.6221	17.9016	16.1987	20.0623	18.9453	8.51441	10.9802	17.3096	14.4226	16.1865	8.57544	13.0981	6.15845	14.856	24.8657	24.1211	15.7105	12.0178	34.08	20.6105	21.3208	13.7695	25.5432		1.18728	1.07771	1.34662	1.47589	1.35352	2.8387	1.43645	1.63076	1.28881	1.12647	1.16981	2.03494	1.34085	1.17561	1.0832	1.43938	1.04026	0.962451
53.3	6.40259	18.7561	10.2356	13.6963	10.498	29.4189	7.86133	12.6221	17.9382	16.1804	20.0012	18.988	8.53272	10.9863	17.2974	14.4043	16.2231	8.59986	13.1348	6.14014	14.8987	24.8596	24.1333	15.8142	12.03	34.0554	20.613	21.3184	13.7573	25.531		1.18728	1.08017	1.34502	1.47589	1.35984	2.83692	1.4398	1.63076	1.29145	1.1252	1.16625	2.03953	1.34374	1.17626	1.08244	1.43755	1.04262	0.965192
53.4	6.4148	18.7439	10.2417	13.7085	10.5591	29.3945	7.85523	12.6282	17.9871	16.1682	19.9463	19.0796	8.48389	10.9802	17.2791	14.3494	16.1804	8.58154	13.1958	6.14624	14.917	24.8352	24.0662	15.9119	12.0117	34.0274	20.611	21.3452	13.7675	25.5188		1.18954	1.07947	1.34582	1.47721	1.36776	2.83457	1.43869	1.63155	1.29497	1.12435	1.16305	2.04937	1.33605	1.17561	1.0813	1.43208	1.03987	0.963136
53.5	6.39038	18.7805	10.2478	13.7268	10.5896	29.4006	7.86743	12.6648	18.0298	16.1682	19.9158	19.0613	8.48389	10.9924	17.2485	14.3555	16.156	8.60596	13.1958	6.12793	14.9658	24.8352	24.2126	15.9912	11.9934	34.0121	20.5891	21.4124	13.7594	25.5127		1.18501	1.08158	1.34662	1.47918	1.37171	2.83516	1.44092	1.63628	1.29804	1.12435	1.16127	2.0474	1.33605	1.17692	1.07938	1.43268	1.0383	0.965877
53.6	6.40259	18.7866	10.2356	13.7268	10.6323	29.3762	7.81861	12.6465	18.1213	16.1621	19.8547	19.1284	8.4961	10.9741	17.2363	14.3433	16.1621	8.60596	13.2202	6.14624	15.0085	24.823	24.1516	16.0889	12.0178	33.9935	20.5776	21.5169	13.7573	25.5127		1.18728	1.08193	1.34502	1.47918	1.37724	2.83281	1.43198	1.63391	1.30463	1.12393	1.15771	2.05461	1.33797	1.17496	1.07862	1.43147	1.0387	0.965877
53.7	6.38428	18.7927	10.2417	13.7268	10.6323	29.3884	7.78198	12.6709	18.1274	16.1621	19.7937	19.1711	8.46558	10.9558	17.218	14.3372	16.1621	8.62427	13.1836	6.14014	15.0452	24.7986	24.1211	16.1499	11.9873	33.9832	20.5487	21.6117	13.7451	25.4761		1.18388	1.08228	1.34582	1.47918	1.37724	2.83398	1.42527	1.63707	1.30507	1.12393	1.15415	2.05919	1.33316	1.173	1.07747	1.43086	1.0387	0.967932
53.8	6.39038	18.7866	10.2295	13.7085	10.6201	29.3823	7.75147	12.6587	18.1763	16.1438	19.7266	19.2078	8.47778	10.9375	17.2424	14.3127	16.1926	8.59986	13.1836	6.13403	15.0818	24.7803	24.2004	16.2292	11.9995	33.9675	20.5166	21.6097	13.741	25.4517		1.18501	1.08193	1.34422	1.47721	1.37566	2.83339	1.41968	1.63549	1.30859	1.12266	1.15024	2.06314	1.33508	1.17104	1.079	1.42841	1.04066	0.965192
53.9	6.38428	18.75	10.2478	13.7146	10.6506	29.364	7.78809	12.6465	18.2129	16.156	19.6533	19.2871	8.44116	10.9375	17.2058	14.3616	16.2109	8.61206	13.1592	6.13403	15.0879	24.7559	24.1089	16.3025	12.0361	33.9476	20.4871	21.554	13.7553	25.4272		1.18388	1.07982	1.34662	1.47787	1.37961	2.83163	1.42639	1.63391	1.31122	1.1235	1.14597	2.07165	1.32932	1.17104	1.07671	1.43329	1.04183	0.966561
54	6.37818	18.7805	10.2234	13.739	10.6873	29.3091	7.80029	12.6038	18.219	16.1377	19.6167	19.3481	8.45947	10.9192	17.2302	14.3555	16.217	8.64868	13.147	6.13403	15.1062	24.7742	24.1333	16.3452	12.0117	33.9348	20.4493	21.4868	13.7349	25.3967		1.18275	1.08158	1.34342	1.4805	1.38437	2.82634	1.42862	1.6284	1.31166	1.12223	1.14383	2.07821	1.3322	1.16908	1.07824	1.43268	1.04222	0.970671
54.1	6.39649	18.7927	10.2295	13.7512	10.7483	29.2786	7.84912	12.6526	18.2739	16.1621	19.6106	19.3787	8.48999	10.9375	17.2241	14.3311	16.1926	8.64258	13.1104	6.14014	15.1123	24.7131	24.2004	16.3513	12.0056	33.9131	20.4039	21.4465	13.741	25.3845		1.18615	1.08228	1.34422	1.48181	1.39227	2.82339	1.43757	1.6347	1.31562	1.12393	1.14348	2.08149	1.33701	1.17104	1.07785	1.43025	1.04066	0.969987
54.2	6.39038	18.7927	10.2661	13.7634	10.8154	29.2603	7.85523	12.6587	18.3105	16.1499	19.5801	19.397	8.48389	10.9009	17.218	14.2944	16.1987	8.63648	13.0981	6.13403	15.1489	24.707	24.2004	16.4001	12.0056	33.8888	20.3478	21.4396	13.7349	25.3723		1.18501	1.08228	1.34903	1.48313	1.40096	2.82163	1.43869	1.63549	1.31825	1.12308	1.1417	2.08346	1.33605	1.16712	1.07747	1.42659	1.04105	0.969302
54.3	6.4148	18.7988	10.2234	13.7512	10.8643	29.1992	7.86743	12.6343	18.335	16.1499	19.5557	19.4031	8.52051	10.8887	17.1753	14.2883	16.1682	8.64258	13.092	6.11572	15.1184	24.7009	24.1516	16.3635	12.0361	33.8659	20.2865	21.4596	13.7492	25.3723		1.18954	1.08263	1.34342	1.48181	1.40729	2.81574	1.44092	1.63234	1.32001	1.12308	1.14027	2.08411	1.34181	1.16581	1.0748	1.42598	1.03909	0.969987
54.4	6.37818	18.8049	10.2295	13.7329	10.8826	29.187	7.88574	12.6648	18.3838	16.1377	19.5984	19.3909	8.51441	10.8765	17.1753	14.2822	16.1743	8.63648	13.0676	6.14624	15.1123	24.6765	24.0845	16.3757	12.03	33.8466	20.2403	21.5267	13.7207	25.3235		1.18275	1.08298	1.34422	1.47984	1.40966	2.81456	1.44427	1.63628	1.32353	1.12223	1.14276	2.0828	1.34085	1.16451	1.0748	1.42537	1.03948	0.969302
54.5	6.37818	18.811	10.2173	13.7268	10.9192	29.1931	7.8125	12.6587	18.396	16.1133	19.5984	19.4092	8.47778	10.8521	17.1753	14.2517	16.1621	8.65479	13.0554	6.15235	15.1245	24.6399	24.0723	16.3147	11.9934	33.8291	20.2077	21.578	13.7187	25.2808		1.18275	1.08333	1.34261	1.47918	1.4144	2.81515	1.43086	1.63549	1.32441	1.12054	1.14276	2.08477	1.33508	1.1619	1.0748	1.42233	1.0387	0.971357
54.6	6.37818	18.7805	10.2295	13.7329	10.9375	29.1809	7.8064	12.677	18.4143	16.1072	19.6167	19.4214	8.55103	10.8948	17.1875	14.2151	16.1682	8.6853	13.0005	6.17066	15.1489	24.6155	24.0845	16.2964	11.969	33.8054	20.1787	21.5837	13.7146	25.2441		1.18275	1.08158	1.34422	1.47984	1.41677	2.81397	1.42974	1.63786	1.32572	1.12011	1.14383	2.08608	1.34662	1.16647	1.07556	1.41867	1.03909	0.974781
54.7	6.39038	18.7683	10.2234	13.739	10.9436	29.1809	7.77588	12.6648	18.4509	16.1133	19.6594	19.3787	8.53272	10.9009	17.1936	14.209	16.1804	8.66699	12.9578	6.15845	15.155	24.5911	23.9868	16.272	11.9568	33.7719	20.1623	21.5601	13.7065	25.2075		1.18501	1.08087	1.34342	1.4805	1.41756	2.81397	1.42415	1.63628	1.32836	1.12054	1.14632	2.08149	1.34374	1.16712	1.07594	1.41806	1.03987	0.972726
54.8	6.35987	18.7561	10.2112	13.7573	10.9558	29.1931	7.76978	12.6648	18.4448	16.1194	19.6655	19.4336	8.48999	10.8521	17.1936	14.2151	16.1987	8.71582	12.915	6.16455	15.155	24.5911	23.9197	16.2354	11.9446	33.7405	20.1297	21.5145	13.6963	25.1892		1.17936	1.08017	1.34181	1.48247	1.41915	2.81515	1.42304	1.63628	1.32792	1.12096	1.14668	2.08739	1.33701	1.1619	1.07594	1.41867	1.04105	0.978207
54.9	6.35987	18.7439	10.2356	13.7573	10.9497	29.2114	7.78809	12.677	18.4265	16.1072	19.6899	19.4153	8.52051	10.8521	17.2058	14.2151	16.2109	8.72193	12.8784	6.16455	15.1672	24.5544	23.9868	16.1804	11.9324	33.7044	20.1018	21.4998	13.6943	25.1831		1.17936	1.07947	1.34502	1.48247	1.41835	2.81691	1.42639	1.63786	1.3266	1.12011	1.1481	2.08542	1.34181	1.1619	1.07671	1.41867	1.04183	0.978892
55	6.36597	18.75	10.199	13.7512	10.968	29.187	7.79419	12.6709	18.4204	16.1194	19.7632	19.4397	8.53882	10.8826	17.1936	14.2151	16.2109	8.72803	12.8357	6.17676	15.1367	24.5605	23.9563	16.1438	11.969	33.6593	20.083	21.5279	13.6841	25.1526		1.18049	1.07982	1.34021	1.48181	1.42073	2.81456	1.42751	1.63707	1.32616	1.12096	1.15237	2.08805	1.3447	1.16516	1.07594	1.41867	1.04183	0.979577
55.1	6.36597	18.7622	10.199	13.7451	11.0168	29.1931	7.84302	12.6709	18.4753	16.1011	19.812	19.4031	8.53882	10.8582	17.1936	14.2334	16.2048	8.74024	12.8174	6.17676	15.1672	24.5605	23.8831	16.1072	11.9629	33.6232	20.0802	21.5808	13.682	25.1465		1.18049	1.08052	1.34021	1.48115	1.42705	2.81515	1.43645	1.63707	1.33012	1.11969	1.15522	2.08411	1.3447	1.16255	1.07594	1.4205	1.04144	0.980947
55.2	6.35987	18.7622	10.2234	13.7085	11.0168	29.1931	7.83081	12.6587	18.4753	16.0645	19.8303	19.3787	8.56934	10.8337	17.1753	14.2029	16.1743	8.75244	12.793	6.15235	15.1306	24.5728	23.8342	16.0461	11.9507	33.5931	20.074	21.6064	13.6617	25.116		1.17936	1.08052	1.34342	1.47721	1.42705	2.81515	1.43421	1.63549	1.33012	1.11714	1.15629	2.08149	1.3495	1.15993	1.0748	1.41746	1.03948	0.982316
55.3	6.35376	18.7683	10.2173	13.7207	11.0291	29.1809	7.83692	12.6953	18.4509	16.0584	19.8486	19.4275	8.55713	10.8765	17.1753	14.1907	16.1682	8.72803	12.7869	6.18286	15.155	24.5911	23.8403	15.9912	11.9568	33.5633	20.0668	21.617	13.6576	25.1038		1.17822	1.08087	1.34261	1.47852	1.42864	2.81397	1.43533	1.64022	1.32836	1.11672	1.15735	2.08673	1.34758	1.16451	1.0748	1.41624	1.03909	0.979577
55.4	6.36597	18.7622	10.2051	13.7329	11.0596	29.1443	7.81861	12.6587	18.4692	16.0767	19.8303	19.4641	8.52051	10.8643	17.1692	14.1907	16.1987	8.72803	12.7808	6.17066	15.1672	24.5972	23.7671	15.9851	11.969	33.5321	20.0556	21.6097	13.6556	25.0732		1.18049	1.08052	1.34101	1.47984	1.43259	2.81044	1.43198	1.63549	1.32968	1.11799	1.15629	2.09067	1.34181	1.1632	1.07442	1.41624	1.04105	0.979577
55.5	6.38428	18.7134	10.2112	13.7146	11.0718	29.126	7.78809	12.6282	18.457	16.0584	19.8425	19.4824	8.51441	10.8704	17.1997	14.1602	16.1804	8.74634	12.793	6.18897	15.1733	24.6399	23.6572	15.9241	11.969	33.5013	20.0452	21.578	13.6495	25.061		1.18388	1.07771	1.34181	1.47787	1.43417	2.80868	1.42639	1.63155	1.3288	1.11672	1.157	2.09263	1.34085	1.16385	1.07633	1.41319	1.03987	0.981632
55.6	6.36597	18.7073	10.2234	13.7268	11.0718	29.1626	7.76978	12.616	18.457	16.0767	19.7937	19.4946	8.48389	10.8643	17.1875	14.1968	16.2048	8.75244	12.7869	6.17676	15.1672	24.6765	23.7305	15.8752	11.9629	33.4695	20.0343	21.5483	13.6414	25.0488		1.18049	1.07736	1.34342	1.47918	1.43417	2.81221	1.42304	1.62997	1.3288	1.11799	1.15415	2.09394	1.33605	1.1632	1.07556	1.41685	1.04144	0.982316
55.7	6.36597	18.7073	10.2051	13.7207	11.0596	29.1321	7.77588	12.6282	18.4387	16.0645	19.8059	19.4946	8.45947	10.8337	17.1814	14.1235	16.1987	8.74634	12.7991	6.18897	15.1367	24.707	23.6206	15.8264	11.9751	33.4327	20.0303	21.5434	13.6475	25.061		1.18049	1.07736	1.34101	1.47852	1.43259	2.80927	1.42415	1.63155	1.32748	1.11714	1.15486	2.09394	1.3322	1.15993	1.07518	1.40953	1.04105	0.981632
55.8	6.35987	18.7378	10.2112	13.7024	11.0901	29.1382	7.79419	12.6282	18.4021	16.095	19.8059	19.4885	8.48999	10.8215	17.1692	14.1235	16.1499	8.74634	12.7808	6.19507	15.1611	24.7314	23.6389	15.7959	11.969	33.393	20.0156	21.5833	13.6414	25.0244		1.17936	1.07912	1.34181	1.47655	1.43654	2.80986	1.42751	1.63155	1.32485	1.11926	1.15486	2.09329	1.33701	1.15862	1.07442	1.40953	1.03791	0.981632
55.9	6.34155	18.7378	10.1929	13.6963	11.0962	29.1443	7.8125	12.6526	18.396	16.0645	19.8425	19.4824	8.47778	10.8337	17.157	14.1113	16.1316	8.75855	12.7991	6.19507	15.1672	24.7803	23.4924	15.7105	11.9568	33.3458	20.0038	21.6463	13.6393	25.0488		1.17596	1.07912	1.33941	1.47589	1.43733	2.81044	1.43086	1.6347	1.32441	1.11714	1.157	2.09263	1.33508	1.15993	1.07365	1.40831	1.03674	0.983002
56	6.35987	18.7378	10.1868	13.7146	11.0718	29.1626	7.85523	12.6221	18.4204	16.0706	19.9219	19.5007	8.48389	10.8215	17.1448	14.1235	16.1072	8.74634	12.7869	6.18286	15.1733	24.8291	23.4497	15.6616	11.9568	33.3187	19.9686	21.6886	13.6515	25.061		1.17936	1.07912	1.33861	1.47787	1.43417	2.81221	1.43869	1.63076	1.32616	1.11757	1.16163	2.0946	1.33605	1.15862	1.07289	1.40953	1.03517	0.981632
56.1	6.34155	18.7622	10.1868	13.6963	11.0596	29.1626	7.84302	12.6343	18.3838	16.04	20.0256	19.4641	8.5022	10.8154	17.1021	14.148	16.1377	8.73413	12.8052	6.18286	15.1611	24.8657	23.3643	15.6128	11.9934	33.2877	19.9165	21.7013	13.6373	25.0732		1.17596	1.08052	1.33861	1.47589	1.43259	2.81221	1.43645	1.63234	1.32353	1.11544	1.16767	2.09067	1.33893	1.15797	1.07022	1.41198	1.03713	0.980262
56.2	6.36597	18.7744	10.199	13.7329	11.084	29.1687	7.84912	12.616	18.3838	16.0278	20.1172	19.4702	8.4961	10.8154	17.0898	14.1418	16.1316	8.74634	12.8235	6.18286	15.1367	24.8962	23.3032	15.5701	11.9812	33.2546	19.8641	21.6675	13.623	25.0488		1.18049	1.08122	1.34021	1.47984	1.43575	2.8128	1.43757	1.62997	1.32353	1.11459	1.17301	2.09132	1.33797	1.15797	1.06945	1.41136	1.03674	0.981632
56.3	6.35376	18.7744	10.2234	13.7329	11.1084	29.1565	7.83692	12.6282	18.3899	16.0217	20.2332	19.4885	8.46558	10.8276	17.1082	14.1541	16.156	8.74024	12.8235	6.16455	15.1428	24.9207	23.291	15.5457	12.0239	33.2174	19.8183	21.628	13.6251	25.0488		1.17822	1.08122	1.34342	1.47984	1.43891	2.81162	1.43533	1.63155	1.32397	1.11417	1.17978	2.09329	1.33316	1.15927	1.0706	1.41258	1.0383	0.980947
56.4	6.35376	18.8232	10.2234	13.7146	11.1267	29.126	7.82471	12.6099	18.3838	16.0156	20.3369	19.4763	8.47778	10.8337	17.0776	14.1541	16.1499	8.73413	12.8113	6.18897	15.1123	24.9329	23.1689	15.4907	12.0056	33.1819	19.7864	21.602	13.623	25.0427		1.17822	1.08404	1.34342	1.47787	1.44128	2.80868	1.4331	1.62919	1.32353	1.11374	1.18583	2.09198	1.33508	1.15993	1.06869	1.41258	1.03791	0.980262
56.5	6.34766	18.866	10.2234	13.7268	11.1206	29.0955	7.81861	12.5977	18.3289	16.0217	20.4224	19.4702	8.47168	10.8459	17.0776	14.1846	16.1438	8.72803	12.8357	6.18286	15.1062	24.939	23.0896	15.4358	11.9751	33.1523	19.763	21.6003	13.6251	25.0488		1.17709	1.0865	1.34342	1.47918	1.44049	2.80574	1.43198	1.62761	1.31958	1.11417	1.19081	2.09132	1.33412	1.16123	1.06869	1.41563	1.03752	0.979577
56.6	6.32324	18.9209	10.2173	13.7268	11.1023	29.071	7.8064	12.5916	18.3411	15.9973	20.5078	19.4519	8.48389	10.8459	17.0654	14.1418	16.156	8.71582	12.8418	6.18286	15.0635	24.9695	22.9919	15.3748	11.9751	33.1134	19.7536	21.6423	13.6312	25.0916		1.17256	1.08966	1.34261	1.47918	1.43812	2.80338	1.42974	1.62682	1.32045	1.11247	1.19579	2.08936	1.33605	1.16123	1.06792	1.41136	1.0383	0.978207
56.7	6.34766	18.9636	10.2112	13.7329	11.0291	29.0649	7.84912	12.616	18.3044	16.0461	20.5811	19.4275	8.48389	10.8582	17.0776	14.1235	16.1316	8.75244	12.8601	6.17676	15.0635	24.9878	22.9797	15.3259	11.9568	33.072	19.7325	21.6707	13.6393	25.116		1.17709	1.09212	1.34181	1.47984	1.42864	2.80279	1.43757	1.62997	1.31781	1.11586	1.20006	2.08673	1.33605	1.16255	1.06869	1.40953	1.03674	0.982316
56.8	6.37207	19.0002	10.2234	13.7451	10.9985	29.0527	7.86133	12.6038	18.2861	16.0217	20.636	19.4031	8.51441	10.8398	17.0959	14.1113	16.1194	8.74024	12.8113	6.19507	15.0269	24.9695	22.8699	15.271	11.9324	33.0288	19.718	21.6878	13.6434	25.1526		1.18162	1.09423	1.34342	1.48115	1.42468	2.80161	1.4398	1.6284	1.31649	1.11417	1.20327	2.08411	1.34085	1.16058	1.06983	1.40831	1.03595	0.980947
56.9	6.32935	19.0125	10.2112	13.7207	10.9375	29.0649	7.86133	12.6282	18.2983	16.0156	20.6909	19.3909	8.52661	10.8337	17.0898	14.1052	16.1072	8.74634	12.8357	6.18286	15.0208	24.9878	22.7417	15.2039	11.9263	32.9844	19.7187	21.6728	13.6353	25.1892		1.1737	1.09494	1.34181	1.47852	1.41677	2.80279	1.4398	1.63155	1.31737	1.11374	1.20647	2.0828	1.34277	1.15993	1.06945	1.4077	1.03517	0.981632
57	6.32935	19.043	10.2051	13.7146	10.968	29.0466	7.88574	12.6221	18.28	15.9912	20.6848	19.3787	8.53882	10.8398	17.0837	14.1174	16.1072	8.75244	12.7991	6.16455	15.0269	24.9878	22.699	15.1611	11.9019	32.9531	19.7171	21.6154	13.6108	25.2136		1.1737	1.09669	1.34101	1.47787	1.42073	2.80102	1.44427	1.63076	1.31605	1.11204	1.20611	2.08149	1.3447	1.16058	1.06907	1.40892	1.03517	0.982316
57.1	6.32935	19.0369	10.2173	13.7024	11.0107	29.0527	7.85523	12.5916	18.2617	15.9973	20.6909	19.3848	8.52661	10.8582	17.0898	14.1113	16.1072	8.76465	12.7869	6.17066	14.978	24.9817	22.6624	15.1367	11.8958	32.9153	19.7304	21.5405	13.5986	25.2319		1.1737	1.09634	1.34261	1.47655	1.42626	2.80161	1.43869	1.62682	1.31474	1.11247	1.20647	2.08215	1.34277	1.16255	1.06945	1.40831	1.03517	0.983687
57.2	6.32324	19.0735	10.2478	13.7146	11.0352	29.0527	7.84912	12.6038	18.2434	15.9912	20.6726	19.3848	8.54492	10.8704	17.1143	14.1052	16.0767	8.74024	12.7502	6.18897	14.9597	24.9756	22.5403	15.1001	11.8591	32.8847	19.7494	21.484	13.5864	25.2808		1.17256	1.09845	1.34662	1.47787	1.42943	2.80161	1.43757	1.6284	1.31342	1.11204	1.2054	2.08215	1.34566	1.16385	1.07098	1.4077	1.03321	0.980947
57.3	6.31714	19.0918	10.2417	13.6963	11.0657	29.0222	7.83081	12.5793	18.2129	15.9912	20.636	19.4153	8.53882	10.8948	17.1631	14.1418	16.0706	8.76465	12.7502	6.20728	14.917	24.9634	22.4304	15.0452	11.8713	32.8446	19.7583	21.4766	13.5885	25.3418		1.17143	1.0995	1.34582	1.47589	1.43338	2.79867	1.43421	1.62523	1.31122	1.11204	1.20327	2.08542	1.3447	1.16647	1.07404	1.41136	1.03281	0.983687
57.4	6.31714	19.1345	10.2112	13.7085	11.0901	28.9856	7.83692	12.5732	18.1946	15.9851	20.5872	19.4214	8.53272	10.9009	17.1753	14.1418	16.0706	8.72803	12.7441	6.17676	14.8499	24.9573	22.3389	15.0085	11.8591	32.8104	19.755	21.4823	13.6149	25.3967		1.17143	1.10196	1.34181	1.47721	1.43654	2.79514	1.43533	1.62444	1.30991	1.11162	1.20042	2.08608	1.34374	1.16712	1.0748	1.41136	1.03281	0.979577
57.5	6.34155	19.1711	10.2478	13.7329	11.084	28.9551	7.80029	12.5549	18.1641	15.9973	20.5017	19.458	8.51441	10.9253	17.1936	14.1418	16.0584	8.76465	12.738	6.22559	14.8621	24.9451	22.3511	14.978	11.8469	32.7695	19.7704	21.5088	13.6292	25.4639		1.17596	1.10407	1.34662	1.47984	1.43575	2.7922	1.42862	1.62208	1.30771	1.11247	1.19543	2.09001	1.34085	1.16973	1.07594	1.41136	1.03203	0.983687
57.6	6.34155	19.165	10.2356	13.7512	11.0596	28.9124	7.8125	12.561	18.158	15.9912	20.4529	19.4824	8.55103	10.9558	17.2058	14.1113	16.0889	8.74634	12.6892	6.20117	14.8438	24.939	22.2778	14.9597	11.8713	32.7264	19.7865	21.5096	13.6393	25.5249		1.17596	1.10372	1.34502	1.48181	1.43259	2.78808	1.43086	1.62287	1.30727	1.11204	1.19259	2.09263	1.34662	1.173	1.07671	1.40831	1.03399	0.981632
57.7	6.34155	19.1772	10.2356	13.7146	11.023	28.8269	7.82471	12.561	18.1274	15.9729	20.4041	19.5313	8.51441	10.9558	17.1875	14.1174	16.1499	8.78296	12.677	6.20117	14.8315	24.9207	22.1985	14.9109	11.8713	32.6762	19.8073	21.4982	13.6454	25.5737		1.17596	1.10442	1.34502	1.47787	1.42785	2.77984	1.4331	1.62287	1.30507	1.11077	1.18974	2.09788	1.34085	1.173	1.07556	1.40892	1.03791	0.985742
57.8	6.34155	19.165	10.2234	13.7085	11.0046	28.8269	7.83692	12.5549	18.1335	15.979	20.3369	19.6167	8.5083	10.9741	17.2363	14.0869	16.1743	8.77686	12.6465	6.23169	14.801	24.8657	22.1497	14.8621	11.8652	32.6365	19.8267	21.4441	13.6393	25.6104		1.17596	1.10372	1.34342	1.47721	1.42547	2.77984	1.43533	1.62208	1.30551	1.1112	1.18583	2.10706	1.33989	1.17496	1.07862	1.40588	1.03948	0.985057
57.9	6.36597	19.1406	10.2356	13.7207	10.9985	28.8269	7.82471	12.5488	18.1213	15.979	20.2332	19.6655	8.4961	10.9863	17.218	14.093	16.1621	8.77075	12.6221	6.20117	14.7705	24.9084	22.0398	14.8254	11.8652	32.6092	19.8351	21.368	13.6414	25.6104		1.18049	1.10231	1.34502	1.47852	1.42468	2.77984	1.4331	1.62129	1.30463	1.1112	1.17978	2.1123	1.33797	1.17626	1.07747	1.40649	1.0387	0.984371
58	6.35376	19.1528	10.2478	13.7695	10.9985	28.8086	7.82471	12.5855	18.0603	15.9851	20.1904	19.7571	8.48999	10.9924	17.2607	14.0503	16.1804	8.78296	12.5855	6.20117	14.74	24.8657	21.991	14.801	11.8591	32.5894	19.8083	21.307	13.6373	25.6348		1.17822	1.10302	1.34662	1.48378	1.42468	2.77807	1.4331	1.62603	1.30024	1.11162	1.17728	2.12214	1.33701	1.17692	1.08014	1.40223	1.03987	0.985742
58.1	6.34155	19.1467	10.2295	13.7573	11.0168	28.8208	7.76978	12.5855	18.1091	15.9546	20.1294	19.8425	8.47168	10.9924	17.2485	14.0503	16.1194	8.75244	12.5855	6.18897	14.74	24.8779	21.9055	14.8193	11.8469	32.5784	19.7822	21.3057	13.6556	25.6592		1.17596	1.10267	1.34422	1.48247	1.42705	2.77925	1.42304	1.62603	1.30375	1.1095	1.17373	2.13131	1.33412	1.17692	1.07938	1.40223	1.03595	0.982316
58.2	6.32324	19.1284	10.2417	13.7634	11.0413	28.8391	7.77588	12.5732	18.0725	15.979	20.0867	19.8914	8.45337	11.0168	17.2607	13.9893	16.0889	8.75855	12.5977	6.20117	14.7034	24.8474	21.8628	14.8254	11.8286	32.5555	19.7407	21.3306	13.6759	25.6531		1.17256	1.10161	1.34582	1.48313	1.43022	2.78101	1.42415	1.62444	1.30112	1.1112	1.17124	2.13656	1.33124	1.17953	1.08014	1.39614	1.03399	0.983002
58.3	6.33545	19.1406	10.2234	13.8001	11.0596	28.8452	7.75757	12.6038	18.0298	15.979	19.9951	19.9524	8.44727	11.0168	17.2424	14.032	16.1499	8.76465	12.5855	6.19507	14.6423	24.8352	21.7529	14.917	11.7981	32.5338	19.7042	21.3485	13.6861	25.6775		1.17483	1.10231	1.34342	1.48708	1.43259	2.7816	1.4208	1.6284	1.29804	1.1112	1.1659	2.14311	1.33028	1.17953	1.079	1.4004	1.03791	0.983687
58.4	6.32324	19.1284	10.2417	13.8062	11.0352	28.8269	7.73926	12.6038	18.0298	15.9729	19.9463	20.0256	8.48389	11.023	17.2607	14.0259	16.156	8.73413	12.5549	6.18897	14.6179	24.8352	21.7102	15.0024	11.8347	32.5068	19.6782	21.3582	13.682	25.6958		1.17256	1.10161	1.34582	1.48774	1.42943	2.77984	1.41745	1.6284	1.29804	1.11077	1.16305	2.15098	1.33605	1.18019	1.08014	1.39979	1.0383	0.980262
58.5	6.34155	19.1406	10.2356	13.8245	11.0474	28.8208	7.78809	12.6465	18.0115	15.9363	19.8914	20.0928	8.47168	10.9985	17.3035	14.0137	16.1438	8.70362	12.5427	6.21338	14.5691	24.8291	21.6187	15.1184	11.8652	32.4791	19.6478	21.3363	13.6983	25.6897		1.17596	1.10231	1.34502	1.48971	1.43101	2.77925	1.42639	1.63391	1.29672	1.10823	1.15985	2.1582	1.33412	1.17757	1.08282	1.39857	1.03752	0.976837
58.6	6.29883	19.1162	10.2295	13.8489	11.023	28.7903	7.81861	12.6465	17.981	15.9485	19.8486	20.1477	8.4961	10.9741	17.2485	14.0076	16.1438	8.70972	12.5305	6.18897	14.5447	24.7864	21.6431	15.2771	11.8652	32.4504	19.6234	21.3021	13.6922	25.6775		1.16804	1.10091	1.34422	1.49234	1.42785	2.77631	1.43198	1.63391	1.29453	1.10908	1.15735	2.16409	1.33797	1.17496	1.07938	1.39796	1.03752	0.977522
58.7	6.32935	19.0918	10.2417	13.855	10.9863	28.7537	7.8064	12.677	17.9626	15.9485	19.8242	20.2087	8.48389	11.0107	17.2363	14.0015	16.1499	8.71582	12.5061	6.21338	14.5081	24.7864	21.6003	15.448	11.8713	32.4198	19.6004	21.2675	13.6861	25.6775		1.1737	1.0995	1.34582	1.493	1.4231	2.77278	1.42974	1.63786	1.2932	1.10908	1.15593	2.17064	1.33605	1.17888	1.07862	1.39736	1.03791	0.978207
58.8	6.34155	19.0979	10.2234	13.8611	10.9741	28.7659	7.8064	12.6709	17.9993	15.9546	19.7876	20.2209	8.48999	11.0046	17.2424	14.0137	16.1255	8.72193	12.5	6.18897	14.4775	24.7864	21.5271	15.6189	11.8835	32.4056	19.5673	21.237	13.678	25.6653		1.17596	1.09986	1.34342	1.49365	1.42152	2.77395	1.42974	1.63707	1.29585	1.1095	1.1538	2.17195	1.33701	1.17822	1.079	1.39857	1.03634	0.978892
58.9	6.35376	19.1101	10.2295	13.8916	10.9497	28.7598	7.8064	12.7258	17.926	15.9485	19.7327	20.2759	8.48389	11.0168	17.2424	14.0259	16.0767	8.70362	12.4756	6.21948	14.4287	24.7498	21.4722	15.802	11.908	32.3823	19.5667	21.2276	13.68	25.647		1.17822	1.10056	1.34422	1.49694	1.41835	2.77337	1.42974	1.64416	1.29057	1.10908	1.15059	2.17786	1.33605	1.17953	1.079	1.39979	1.03321	0.976837
59	6.32324	19.0979	10.2295	13.8611	10.968	28.7781	7.78198	12.677	17.926	15.9485	19.6777	20.3003	8.5022	10.9863	17.2302	13.9954	16.0828	8.69751	12.4817	6.20117	14.4043	24.7253	21.3867	15.9607	11.8774	32.3602	19.569	21.2488	13.7004	25.6409		1.17256	1.09986	1.34422	1.49365	1.42073	2.77513	1.42527	1.63786	1.29057	1.10908	1.14739	2.18048	1.33893	1.17626	1.07824	1.39675	1.0336	0.976152
59.1	6.32935	19.0857	10.2295	13.855	10.9558	28.7598	7.78198	12.7014	17.865	15.9241	19.6594	20.3125	8.46558	10.9924	17.2241	14.0076	16.0278	8.6731	12.4695	6.20728	14.3677	24.707	21.3684	16.0767	11.8958	32.3272	19.6016	21.2821	13.7065	25.6287		1.1737	1.09915	1.34422	1.493	1.41915	2.77337	1.42527	1.64101	1.28618	1.10738	1.14632	2.18179	1.33316	1.17692	1.07785	1.39796	1.03006	0.973412
59.2	6.32324	19.0979	10.2417	13.855	10.9619	28.7537	7.75757	12.7136	17.8162	15.9363	19.6716	20.3064	8.48389	10.9802	17.2241	13.9832	16.0522	8.66089	12.4695	6.17066	14.3738	24.6704	21.2952	16.1865	11.8774	32.2851	19.6073	21.3029	13.6861	25.6409		1.17256	1.09986	1.34582	1.493	1.41994	2.77278	1.4208	1.64258	1.28266	1.10823	1.14703	2.18114	1.33605	1.17561	1.07785	1.39553	1.03163	0.972042
59.3	6.32935	19.0857	10.2356	13.8489	10.9558	28.7537	7.77588	12.6892	17.7612	15.9363	19.6106	20.3552	8.4961	10.9802	17.2363	13.9221	16.0767	8.65479	12.4512	6.20117	14.3311	24.6521	21.2769	16.2476	11.8958	32.2422	19.6092	21.2915	13.6841	25.6104		1.1737	1.09915	1.34502	1.49234	1.41915	2.77278	1.42415	1.63943	1.2787	1.10823	1.14348	2.18638	1.33797	1.17561	1.07862	1.38943	1.03321	0.971357
59.4	6.32324	19.0796	10.2478	13.8428	10.9619	28.7354	7.79419	12.7075	17.7368	15.9363	19.574	20.3064	8.48999	10.9802	17.1875	13.9343	16.0706	8.63648	12.4573	6.20728	14.325	24.646	21.2952	16.3269	11.8713	32.2072	19.5695	21.2695	13.6678	25.6409		1.17256	1.0988	1.34662	1.49168	1.41994	2.77101	1.42751	1.6418	1.27695	1.10823	1.14134	2.18114	1.33701	1.17561	1.07556	1.39065	1.03281	0.969302
59.5	6.34155	19.0674	10.2539	13.855	10.968	28.717	7.8125	12.7075	17.7063	15.8997	19.5618	20.3186	8.47778	10.9924	17.1875	13.9465	16.0339	8.66699	12.4573	6.21338	14.2883	24.5911	21.3013	16.4124	11.8897	32.1752	19.5547	21.2309	13.6597	25.6287		1.17596	1.0981	1.34742	1.493	1.42073	2.76924	1.43086	1.6418	1.27475	1.10568	1.14063	2.18245	1.33508	1.17692	1.07556	1.39187	1.03046	0.972726
59.6	6.36597	19.0247	10.2478	13.8489	10.9436	28.6987	7.82471	12.7075	17.7063	15.9241	19.5374	20.3491	8.48999	10.9619	17.1814	13.9343	16.0339	8.6792	12.4817	6.22559	14.2639	24.5483	21.2585	16.4368	11.8958	32.1464	19.5394	21.2109	13.6353	25.6104		1.18049	1.09564	1.34662	1.49234	1.41756	2.76747	1.4331	1.6418	1.27475	1.10738	1.13921	2.18573	1.33701	1.17365	1.07518	1.39065	1.03046	0.974097
59.7	6.32324	19.043	10.2478	13.8306	10.9253	28.656	7.83081	12.7075	17.6697	15.9424	19.5313	20.343	8.53272	10.9863	17.1875	13.9465	16.0889	8.66699	12.4634	6.21948	14.2517	24.5483	21.3684	16.4673	11.908	32.1317	19.5422	21.1796	13.6169	25.6104		1.17256	1.09669	1.34662	1.49037	1.41519	2.76336	1.43421	1.6418	1.27212	1.10865	1.13885	2.18507	1.34374	1.17626	1.07556	1.39187	1.03399	0.972726
59.8	6.32324	19.0369	10.2478	13.8184	10.9314	28.6316	7.82471	12.7075	17.6514	15.9363	19.5313	20.343	8.5083	10.9863	17.1997	13.9587	16.0584	8.6731	12.4939	6.18897	14.2273	24.4934	21.3013	16.4917	11.9263	32.1142	19.5517	21.1491	13.6149	25.6042		1.17256	1.09634	1.34662	1.48905	1.41598	2.761	1.4331	1.6418	1.2708	1.10823	1.13885	2.18507	1.33989	1.17626	1.07633	1.39308	1.03203	0.973412
59.9	6.34766	19.0125	10.2417	13.7939	10.907	28.6194	7.83692	12.7319	17.6636	15.9119	19.5435	20.3308	8.5083	10.9863	17.1997	13.9893	16.0339	8.6853	12.4817	6.17676	14.2212	24.4751	21.2647	16.4917	11.9385	32.1166	19.5479	21.1405	13.6108	25.5859		1.17709	1.09494	1.34582	1.48641	1.41282	2.75983	1.43533	1.64495	1.27168	1.10653	1.13956	2.18376	1.33989	1.17626	1.07633	1.39614	1.03046	0.974781
60	6.35376	19.0125	10.2417	13.8001	10.8887	28.6194	7.8125	12.7014	17.6147	15.9119	19.4702	20.343	8.52661	10.9863	17.1875	13.9709	16.0461	8.70362	12.4756	6.18897	14.209	24.4446	21.3257	16.4856	11.9385	32.1284	19.5508	21.1218	13.5803	25.5676		1.17822	1.09494	1.34582	1.48708	1.41045	2.75983	1.43086	1.64101	1.26816	1.10653	1.13529	2.18507	1.34277	1.17626	1.07556	1.3943	1.03124	0.976837
60.1	6.32935	19.0063	10.2417	13.8245	10.8948	28.595	7.8064	12.7441	17.5842	15.9058	19.4519	20.3674	8.48389	10.9985	17.1631	13.9587	16.0217	8.69141	12.4756	6.17676	14.2151	24.408	21.3379	16.4368	11.9568	32.1329	19.521	21.0994	13.5966	25.5798		1.1737	1.09458	1.34582	1.48971	1.41124	2.75747	1.42974	1.64652	1.26596	1.10611	1.13422	2.18769	1.33605	1.17757	1.07404	1.39308	1.02967	0.975467
60.2	6.32324	18.9697	10.2417	13.8062	10.9009	28.6072	7.8125	12.7197	17.5598	15.8691	19.4336	20.3796	8.45947	10.9619	17.1814	13.9709	16.0461	8.69141	12.4817	6.18286	14.1968	24.3652	21.344	16.4246	11.969	32.1395	19.5031	21.0494	13.5783	25.5432		1.17256	1.09247	1.34582	1.48774	1.41203	2.75865	1.43086	1.64337	1.2642	1.10355	1.13315	2.189	1.3322	1.17365	1.07518	1.3943	1.03124	0.975467
60.3	6.34155	18.9697	10.2844	13.8184	10.907	28.6255	7.83692	12.7197	17.5476	15.8936	19.4214	20.4224	8.47168	10.968	17.1753	13.9526	16.1011	8.6731	12.5122	6.18286	14.1907	24.3713	21.2708	16.4001	11.969	32.1662	19.4875	21.012	13.5946	25.5249		1.17596	1.09247	1.35143	1.48905	1.41282	2.76041	1.43533	1.64337	1.26333	1.10526	1.13244	2.1936	1.33412	1.1743	1.0748	1.39248	1.03478	0.973412
60.4	6.33545	18.9392	10.2539	13.8367	10.9192	28.6621	7.83692	12.7441	17.5476	15.8813	19.4031	20.4163	8.47168	10.968	17.157	13.9221	16.0706	8.70362	12.4939	6.17066	14.1724	24.292	21.1914	16.3757	11.9446	32.2141	19.4683	20.9782	13.5722	25.5188		1.17483	1.09072	1.34742	1.49102	1.4144	2.76394	1.43533	1.64652	1.26333	1.1044	1.13138	2.19294	1.33412	1.1743	1.07365	1.38943	1.03281	0.976837
60.5	6.34766	18.9209	10.2783	13.8184	10.9009	28.6438	7.8125	12.7747	17.4988	15.8691	19.4031	20.4407	8.47778	10.968	17.1448	13.8916	16.0645	8.66089	12.5366	6.18286	14.1418	24.292	21.1914	16.2964	11.9751	32.2894	19.4297	20.9554	13.5722	25.5005		1.17709	1.08966	1.35063	1.48905	1.41203	2.76218	1.43086	1.65048	1.25981	1.10355	1.13138	2.19556	1.33508	1.1743	1.07289	1.38639	1.03242	0.972042
60.6	6.33545	18.9331	10.2539	13.8245	10.9192	28.6194	7.85523	12.7502	17.5049	15.8875	19.3848	20.4529	8.45947	10.9375	17.1692	13.855	16.0645	8.71582	12.5	6.19507	14.1357	24.2554	21.228	16.2659	11.9568	32.3656	19.4396	20.9375	13.5559	25.4456		1.17483	1.09036	1.34742	1.48971	1.4144	2.75983	1.43869	1.64731	1.26025	1.10483	1.13031	2.19687	1.3322	1.17104	1.07442	1.38273	1.03242	0.978207
60.7	6.34766	18.9148	10.2722	13.8367	10.907	28.6255	7.83692	12.7563	17.5293	15.8691	19.3665	20.4468	8.46558	10.9802	17.1631	13.8733	16.0584	8.66089	12.4878	6.18286	14.1296	24.2371	21.1548	16.2598	11.9812	32.4636	19.5164	20.8997	13.5417	25.3906		1.17709	1.08931	1.34983	1.49102	1.41282	2.76041	1.43533	1.6481	1.26201	1.10355	1.12924	2.19622	1.33316	1.17561	1.07404	1.38456	1.03203	0.972042
60.8	6.35987	18.866	10.2783	13.8184	10.8948	28.6255	7.82471	12.7502	17.5049	15.863	19.3542	20.459	8.5022	10.9741	17.1631	13.8855	16.0584	8.6792	12.4268	6.17066	14.1235	24.2188	21.2219	16.1621	12.0239	32.5641	19.5832	20.8777	13.5193	25.3479		1.17936	1.0865	1.35063	1.48905	1.41124	2.76041	1.4331	1.64731	1.26025	1.10313	1.12852	2.19753	1.33893	1.17496	1.07404	1.38578	1.03203	0.974097
60.9	6.34155	18.8904	10.2905	13.8489	10.8582	28.6377	7.79419	12.7869	17.4805	15.863	19.3665	20.4529	8.48999	10.9619	17.1692	13.8611	16.0522	8.69141	12.4268	6.17676	14.0991	24.1699	21.2524	16.0828	12.0483	32.699	19.5823	20.8577	13.5437	25.3235		1.17596	1.08791	1.35223	1.49234	1.4065	2.76159	1.42751	1.65205	1.2585	1.10313	1.12924	2.19687	1.33701	1.17365	1.07442	1.38334	1.03163	0.975467
61	6.37207	18.8721	10.2966	13.8001	10.8765	28.6011	7.81861	12.8113	17.4744	15.8813	19.3604	20.4529	8.48389	10.9375	17.1997	13.855	16.0278	8.66089	12.4023	6.14014	14.0869	24.1455	21.1426	16.0278	12.0667	32.8344	19.5197	20.8244	13.5417	25.2869		1.18162	1.08685	1.35304	1.48708	1.40887	2.75806	1.43198	1.65521	1.25806	1.1044	1.12889	2.19687	1.33605	1.17104	1.07633	1.38273	1.03006	0.972042
61.1	6.34766	18.8538	10.2966	13.8001	10.8887	28.5889	7.8125	12.7991	17.4683	15.8447	19.3726	20.4346	8.5022	10.9619	17.1936	13.8611	16.0584	8.64258	12.3535	6.17066	14.0625	24.0967	21.2402	15.9607	12.0789	32.985	19.4773	20.8114	13.5478	25.238		1.17709	1.0858	1.35304	1.48708	1.41045	2.75689	1.43086	1.65363	1.25762	1.10186	1.1296	2.19491	1.33893	1.17365	1.07594	1.38334	1.03203	0.969987
61.2	6.35376	18.8049	10.2966	13.8123	10.8948	28.595	7.82471	12.7991	17.4561	15.863	19.3359	20.4529	8.45337	10.9436	17.157	13.855	16.0522	8.63037	12.3718	6.18897	14.0381	24.0784	21.0938	15.9241	12.1155	33.1524	19.4407	20.7943	13.5478	25.2319		1.17822	1.08298	1.35304	1.48839	1.41124	2.75747	1.4331	1.65363	1.25674	1.10313	1.12746	2.19687	1.33124	1.17169	1.07365	1.38273	1.03163	0.968616
61.3	6.38428	18.7988	10.3333	13.7817	10.9192	28.595	7.83081	12.8113	17.4988	15.8691	19.3176	20.398	8.4961	10.9192	17.1631	13.8611	16.0584	8.63648	12.3535	6.19507	14.0137	24.054	21.1975	15.8569	12.1277	33.3373	19.4297	20.802	13.562	25.2136		1.18388	1.08263	1.35786	1.4851	1.4144	2.75747	1.43421	1.65521	1.25981	1.10355	1.12639	2.19098	1.33797	1.16908	1.07404	1.38334	1.03203	0.969302
61.4	6.32324	18.7927	10.3455	13.8001	10.907	28.6011	7.83692	12.8296	17.5232	15.8508	19.2932	20.3674	8.5083	10.9436	17.1265	13.8611	16.04	8.64258	12.3291	6.20117	13.9832	24.0479	21.0327	15.8203	12.1338	33.5196	19.4204	20.7983	13.5396	25.1831		1.17256	1.08228	1.35946	1.48708	1.41282	2.75806	1.43533	1.65757	1.26157	1.10228	1.12497	2.18769	1.33989	1.17169	1.07175	1.38334	1.03085	0.969987
61.5	6.35376	18.7866	10.3943	13.7878	10.9436	28.5828	7.82471	12.854	17.5659	15.863	19.3298	20.3491	8.5022	10.9253	17.1082	13.8367	16.0217	8.65479	12.384	6.18286	13.9648	24.0356	21.051	15.7715	12.146	33.7143	19.4275	20.7926	13.5315	25.1343		1.17822	1.08193	1.36587	1.48575	1.41756	2.7563	1.4331	1.66072	1.26464	1.10313	1.1271	2.18573	1.33893	1.16973	1.0706	1.38091	1.02967	0.971357
61.6	6.37818	18.7866	10.3882	13.7878	10.9009	28.595	7.83692	12.8174	17.6025	15.8386	19.3237	20.3613	8.4961	10.968	17.1448	13.8489	16.0034	8.65479	12.3962	6.21338	13.9648	23.9746	21.1182	15.7227	12.1643	33.8716	19.4549	20.7609	13.5254	25.0916		1.18275	1.08193	1.36507	1.48575	1.41203	2.75747	1.43533	1.65599	1.26728	1.10143	1.12675	2.18704	1.33797	1.1743	1.07289	1.38213	1.0285	0.971357
61.7	6.37818	18.7622	10.3943	13.7451	10.8459	28.6011	7.83081	12.8174	17.6209	15.8508	19.3176	20.3613	8.52051	10.9924	17.0959	13.855	16.0461	8.65479	12.3657	6.18897	13.9282	23.9563	21.0693	15.6738	12.207	34.0433	19.4721	20.7414	13.5335	25.0916		1.18275	1.08052	1.36587	1.48115	1.40491	2.75806	1.43421	1.65599	1.2686	1.10228	1.12639	2.18704	1.34181	1.17692	1.06983	1.38273	1.03124	0.971357
61.8	6.38428	18.75	10.4004	13.7695	10.8337	28.5706	7.81861	12.793	17.6392	15.8386	19.2993	20.3613	8.53272	10.968	17.1082	13.855	16.0217	8.65479	12.3474	6.17676	13.9343	23.9136	21.0266	15.6372	12.2437	34.199	19.4971	20.7491	13.5234	25.0671		1.18388	1.07982	1.36668	1.48378	1.40333	2.75512	1.43198	1.65284	1.26992	1.10143	1.12532	2.18704	1.34374	1.1743	1.0706	1.38273	1.02967	0.971357
61.9	6.34155	18.7683	10.4187	13.7451	10.8215	28.5522	7.77588	12.7869	17.6636	15.8325	19.3176	20.3857	8.56323	10.9924	17.1021	13.8977	16.0095	8.66089	12.3291	6.18897	13.9221	23.8831	21.0754	15.6189	12.2803	34.3503	19.5166	20.7544	13.5356	25.0366		1.17596	1.08087	1.36908	1.48115	1.40175	2.75335	1.42415	1.65205	1.27168	1.10101	1.12639	2.18966	1.34854	1.17692	1.07022	1.387	1.02889	0.972042
62	6.36597	18.7073	10.4248	13.7451	10.8093	28.5339	7.8125	12.7747	17.7185	15.8386	19.3237	20.3735	8.55713	10.9619	17.0776	13.9038	16.0095	8.63037	12.2925	6.21338	13.8916	23.8525	21.106	15.5823	12.2925	34.4901	19.5302	20.7711	13.5376	25.0183		1.18049	1.07736	1.36988	1.48115	1.40017	2.75158	1.43086	1.65048	1.27563	1.10143	1.12675	2.18835	1.34758	1.17365	1.06869	1.3876	1.02889	0.968616
62.1	6.35987	18.7134	10.4309	13.7512	10.8459	28.4851	7.79419	12.793	17.7307	15.863	19.3176	20.3857	8.52051	10.968	17.0715	13.9282	16.0156	8.63037	12.3047	6.23169	13.8794	23.8403	21.0144	15.5273	12.3047	34.6247	19.5389	20.8004	13.5396	25.0061		1.17936	1.07771	1.37068	1.48181	1.40491	2.74688	1.42751	1.65284	1.27651	1.10313	1.12639	2.18966	1.34181	1.1743	1.0683	1.39004	1.02928	0.968616
62.2	6.34766	18.7317	10.4553	13.7573	10.8643	28.4241	7.79419	12.7991	17.7673	15.8508	19.3115	20.3918	8.52051	10.9741	17.0532	13.9526	16.0461	8.63037	12.2986	6.23779	13.8611	23.8098	21.0083	15.5334	12.323	34.7524	19.5395	20.8374	13.5152	24.9878		1.17709	1.07877	1.37389	1.48247	1.40729	2.74099	1.42751	1.65363	1.27914	1.10228	1.12603	2.19031	1.34181	1.17496	1.06716	1.39248	1.03124	0.968616
62.3	6.35376	18.689	10.4614	13.7268	10.8704	28.3997	7.78198	12.7502	17.7917	15.8447	19.2749	20.3918	8.4961	10.9741	17.0715	13.9832	16.0461	8.63648	12.2803	6.21948	13.8611	23.7854	21.0632	15.4846	12.3352	34.865	19.5654	20.8879	13.503	24.9512		1.17822	1.07631	1.37469	1.47918	1.40808	2.73864	1.42527	1.64731	1.2809	1.10186	1.1239	2.19031	1.33797	1.17496	1.0683	1.39553	1.03124	0.969302
62.4	6.34155	18.7012	10.4431	13.739	10.8704	28.3813	7.78198	12.7869	17.8467	15.8569	19.2627	20.4041	8.48999	10.9802	17.0471	13.9648	16.0522	8.64868	12.262	6.25	13.8611	23.7671	21.0632	15.4419	12.3596	34.9678	19.5799	20.9298	13.4928	24.9023		1.17596	1.07701	1.37229	1.4805	1.40808	2.73687	1.42527	1.65205	1.28486	1.10271	1.12319	2.19163	1.33701	1.17561	1.06678	1.39369	1.03163	0.970671
62.5	6.34155	18.689	10.4736	13.7573	10.8459	28.3569	7.76367	12.7869	17.9016	15.8325	19.2261	20.4102	8.48999	10.9924	17.0593	13.9832	16.0706	8.65479	12.207	6.21948	13.8245	23.761	20.9351	15.3931	12.3657	35.0419	19.6046	20.9546	13.4989	24.8657		1.17596	1.07631	1.37629	1.48247	1.40491	2.73451	1.42192	1.65205	1.28881	1.10101	1.12106	2.19229	1.33701	1.17692	1.06754	1.39553	1.03281	0.971357
62.6	6.33545	18.7134	10.4919	13.7817	10.8337	28.3447	7.76978	12.793	17.8894	15.8203	19.2078	20.4041	8.4961	10.9802	17.0654	13.9587	16.0461	8.65479	12.1948	6.22559	13.8245	23.761	21.0266	15.3626	12.3962	35.1175	19.6256	20.9664	13.5091	24.8535		1.17483	1.07771	1.3787	1.4851	1.40333	2.73334	1.42304	1.65284	1.28793	1.10016	1.11999	2.19163	1.33797	1.17561	1.06792	1.39308	1.03124	0.971357
62.7	6.36597	18.6646	10.4858	13.7634	10.8215	28.3447	7.75147	12.793	17.8894	15.8325	19.2261	20.4102	8.4961	11.0107	17.0654	13.9587	16.0767	8.65479	12.2314	6.23779	13.8245	23.7366	20.9717	15.3381	12.4023	35.2019	19.6457	21.0018	13.5193	24.8108		1.18049	1.0749	1.3779	1.48313	1.40175	2.73334	1.41968	1.65284	1.28793	1.10101	1.12106	2.19229	1.33797	1.17888	1.06792	1.39308	1.03321	0.971357
62.8	6.34155	18.6401	10.4919	13.7878	10.8215	28.3325	7.73926	12.793	17.8894	15.8264	19.2017	20.4041	8.47168	10.9741	17.0288	13.9648	16.1072	8.6731	12.2864	6.22559	13.8062	23.7366	20.9351	15.3198	12.439	35.282	19.6384	21.0482	13.5417	24.762		1.17596	1.07349	1.3787	1.48575	1.40175	2.73216	1.41745	1.65284	1.28793	1.10058	1.11963	2.19163	1.33412	1.17496	1.06563	1.39369	1.03517	0.973412
62.9	6.36597	18.6218	10.4858	13.7878	10.8459	28.3325	7.72095	12.8174	17.9321	15.8264	19.1895	20.343	8.47168	10.9558	17.041	13.9893	16.1194	8.63648	12.3108	6.21338	13.7695	23.7915	20.8618	15.3198	12.4634	35.3446	19.6238	21.1023	13.5356	24.7314		1.18049	1.07244	1.3779	1.48575	1.40491	2.73216	1.41409	1.65599	1.29101	1.10058	1.11892	2.18507	1.33412	1.173	1.0664	1.39614	1.03595	0.969302
63	6.35376	18.634	10.498	13.7512	10.8337	28.3386	7.76367	12.8113	17.9749	15.8081	19.2139	20.3613	8.48389	10.968	17.0532	14.0381	16.1438	8.64258	12.4207	6.20728	13.7695	23.7976	20.8923	15.3198	12.5488	35.4073	19.6172	21.1487	13.5356	24.7253		1.17822	1.07314	1.3795	1.48181	1.40333	2.73275	1.42192	1.65521	1.29409	1.09931	1.12034	2.18704	1.33605	1.1743	1.06716	1.40101	1.03752	0.969987
63.1	6.33545	18.5974	10.5164	13.7512	10.8582	28.3142	7.73926	12.8113	18.0176	15.8142	19.1711	20.3186	8.46558	10.9436	16.98	14.0381	16.1682	8.62427	12.5122	6.20728	13.7573	23.8342	20.9412	15.3198	12.5671	35.4684	19.6037	21.178	13.5295	24.7009		1.17483	1.07103	1.38192	1.48181	1.4065	2.7304	1.41745	1.65521	1.29716	1.09974	1.11785	2.18245	1.33316	1.17169	1.06258	1.40101	1.03909	0.967932
63.2	6.33545	18.6096	10.5042	13.7634	10.8765	28.302	7.74536	12.8113	18.0237	15.8264	19.1406	20.3369	8.45337	10.9436	17.0105	14.0442	16.1804	8.61206	12.5855	6.21338	13.7695	23.8403	20.8801	15.3503	12.6221	35.5206	19.591	21.1975	13.5193	24.6521		1.17483	1.07173	1.38032	1.48313	1.40887	2.72922	1.41856	1.65521	1.2976	1.10058	1.11607	2.18441	1.33124	1.17169	1.06449	1.40162	1.03987	0.966561
63.3	6.32935	18.6035	10.498	13.7512	10.8826	28.2898	7.72095	12.8235	18.0542	15.8203	19.165	20.2942	8.45337	10.968	17.0349	14.0503	16.2109	8.59986	12.677	6.21338	13.7329	23.8892	20.7947	15.3503	12.677	35.568	19.5702	21.2085	13.5173	24.6033		1.1737	1.07138	1.3795	1.48181	1.40966	2.72804	1.41409	1.65678	1.2998	1.10016	1.11749	2.17983	1.33124	1.1743	1.06601	1.40223	1.04183	0.965192
63.4	6.32324	18.6035	10.498	13.7695	10.907	28.2654	7.75147	12.8113	18.0664	15.8142	19.1589	20.2942	8.47168	10.9619	17.0471	14.0625	16.2048	8.62427	12.7747	6.21948	13.7268	23.9197	20.8435	15.3931	12.7625	35.6085	19.5442	21.2101	13.5396	24.5667		1.17256	1.07138	1.3795	1.48378	1.41282	2.72569	1.41968	1.65521	1.30068	1.09974	1.11714	2.17983	1.33412	1.17365	1.06678	1.40344	1.04144	0.967932
63.5	6.33545	18.5974	10.4797	13.7512	10.8887	28.2959	7.73926	12.7808	18.0786	15.7715	19.1406	20.3003	8.48389	10.9619	17.0288	14.0564	16.2415	8.59375	12.8723	6.21338	13.7024	23.9685	20.8069	15.4663	12.8418	35.6435	19.5131	21.193	13.5498	24.5667		1.17483	1.07103	1.3771	1.48181	1.41045	2.72863	1.41745	1.65127	1.30156	1.09677	1.11607	2.18048	1.33605	1.17365	1.06563	1.40283	1.0438	0.964506
63.6	6.33545	18.5669	10.5164	13.7329	10.8826	28.2715	7.73316	12.793	18.0664	15.7898	19.1223	20.2637	8.4961	10.9863	17.0227	14.0503	16.2598	8.62427	12.9578	6.19507	13.7024	24.0051	20.752	15.509	12.8784	35.6774	19.5006	21.2032	13.5579	24.5544		1.17483	1.06927	1.38192	1.47984	1.40966	2.72628	1.41633	1.65284	1.30068	1.09804	1.115	2.17655	1.33797	1.17626	1.06525	1.40223	1.04497	0.967932
63.7	6.34766	18.5242	10.4919	13.7329	10.8948	28.2837	7.72705	12.7991	18.0847	15.7776	19.1284	20.2637	8.47778	10.9924	17.0227	14.0442	16.2659	8.59986	13.0249	6.22559	13.6597	24.0356	20.697	15.5884	12.9761	35.7136	19.4929	21.2276	13.5478	24.5361		1.17709	1.06682	1.3787	1.47984	1.41124	2.72745	1.41521	1.65363	1.30199	1.09719	1.11536	2.17655	1.33508	1.17692	1.06525	1.40162	1.04537	0.965192
63.8	6.32935	18.5486	10.498	13.6963	10.8887	28.2715	7.72705	12.7686	18.1335	15.7837	19.1223	20.2515	8.48389	11.0107	17.0227	13.9954	16.2354	8.61206	13.1042	6.20728	13.6536	24.0662	20.7459	15.6433	13.0554	35.7358	19.4931	21.2402	13.5376	24.5422		1.1737	1.06822	1.3795	1.47589	1.41045	2.72628	1.41521	1.64969	1.30551	1.09761	1.115	2.17524	1.33605	1.17888	1.06525	1.39675	1.04341	0.966561
63.9	6.32324	18.5425	10.5042	13.7085	10.8887	28.2654	7.72095	12.793	18.1213	15.8142	19.1345	20.2515	8.48999	11.0107	17.0044	14.0137	16.2537	8.61817	13.1897	6.20117	13.6597	24.0723	20.8008	15.7166	13.1287	35.7549	19.5035	21.25	13.5437	24.5544		1.17256	1.06787	1.38032	1.47721	1.41045	2.72569	1.41409	1.65284	1.30463	1.09974	1.11571	2.17524	1.33701	1.17888	1.06411	1.39857	1.04458	0.967247
64	6.32935	18.5059	10.4919	13.6902	10.9009	28.2776	7.74536	12.7258	18.1519	15.8081	19.1284	20.2515	8.4961	11.0046	16.9495	13.9954	16.2842	8.62427	13.2263	6.21338	13.6902	24.1455	20.8191	15.7837	13.2324	35.7713	19.5013	21.2512	13.5213	24.5361		1.1737	1.06576	1.3787	1.47524	1.41203	2.72687	1.41856	1.64416	1.30683	1.09931	1.11536	2.17524	1.33797	1.17822	1.06067	1.39675	1.04654	0.967932
64.1	6.31714	18.5547	10.5042	13.6658	10.8826	28.2715	7.75147	12.7502	18.1458	15.7959	19.1284	20.2515	8.48389	11.023	16.9922	13.9954	16.2903	8.60596	13.2935	6.22559	13.6597	24.1455	20.7336	15.8569	13.3301	35.776	19.4989	21.2488	13.5132	24.5117		1.17143	1.06857	1.38032	1.47261	1.40966	2.72628	1.41968	1.64731	1.30639	1.09846	1.11536	2.17524	1.33605	1.18019	1.06334	1.39675	1.04693	0.965877
64.2	6.31714	18.5303	10.5042	13.6536	10.9009	28.2471	7.73316	12.7441	18.1458	15.7776	19.1345	20.2454	8.45337	11.0413	16.9983	14.0137	16.3513	8.61206	13.3179	6.21948	13.6292	24.1638	20.7092	15.9302	13.4583	35.7723	19.4862	21.2329	13.4847	24.4873		1.17143	1.06717	1.38032	1.47129	1.41203	2.72392	1.41633	1.64652	1.30639	1.09719	1.11571	2.17459	1.33124	1.18215	1.06372	1.39857	1.05085	0.966561
64.3	6.34155	18.5364	10.498	13.6353	10.907	28.2288	7.72705	12.7441	18.1946	15.7715	19.1528	20.2271	8.47778	11.0291	16.9861	13.9954	16.3513	8.61817	13.3179	6.22559	13.6353	24.1943	20.7459	16.0156	13.5071	35.7581	19.4749	21.2166	13.4928	24.469		1.17596	1.06752	1.3795	1.46932	1.41282	2.72216	1.41521	1.64652	1.30991	1.09677	1.11678	2.17262	1.33508	1.18085	1.06296	1.39675	1.05085	0.967247
64.4	6.29273	18.5303	10.4675	13.6414	10.9375	28.2166	7.70874	12.7319	18.2007	15.7471	19.1589	20.1904	8.5022	11.0413	16.9983	14.0198	16.3757	8.62427	13.3972	6.23779	13.5986	24.176	20.5933	16.095	13.623	35.7516	19.4725	21.1882	13.4908	24.469		1.16691	1.06717	1.37549	1.46998	1.41677	2.72098	1.41186	1.64495	1.31035	1.09507	1.11714	2.16868	1.33893	1.18215	1.06372	1.39918	1.05242	0.967932
64.5	6.31714	18.4998	10.4797	13.6536	10.9253	28.1555	7.72095	12.7502	18.2312	15.8081	19.1467	20.2026	8.48389	11.0413	17.0288	14.0137	16.3757	8.63648	13.3667	6.21948	13.6108	24.2493	20.575	16.1621	13.678	35.7433	19.4668	21.1727	13.4745	24.469		1.17143	1.06541	1.3771	1.47129	1.41519	2.71509	1.41409	1.64731	1.31254	1.09931	1.11643	2.16999	1.33605	1.18215	1.06563	1.39857	1.05242	0.969302
64.6	6.30493	18.5181	10.5042	13.6475	10.9192	28.1311	7.70874	12.7502	18.2556	15.7776	19.22	20.1721	8.5083	11.0596	16.9617	14.0137	16.4063	8.63648	13.3789	6.22559	13.5681	24.2371	20.5933	16.2476	13.7878	35.7414	19.479	21.1536	13.4827	24.4446		1.16917	1.06646	1.38032	1.47064	1.4144	2.71274	1.41186	1.64731	1.3143	1.09719	1.1207	2.16671	1.33989	1.18411	1.06143	1.39857	1.05439	0.969302
64.7	6.30493	18.5486	10.4675	13.6292	10.9314	28.1311	7.70874	12.7625	18.3105	15.7837	19.2444	20.1721	8.48999	11.0352	16.9434	14.0015	16.4063	8.65479	13.3667	6.22559	13.5803	24.2188	20.5139	16.2842	13.8611	35.7245	19.4873	21.1487	13.4867	24.4812		1.16917	1.06822	1.37549	1.46866	1.41598	2.71274	1.41186	1.6489	1.31825	1.09761	1.12212	2.16671	1.33701	1.1815	1.06029	1.39736	1.05439	0.971357
64.8	6.32324	18.5425	10.4614	13.6292	10.907	28.1433	7.67822	12.7869	18.4265	15.7654	19.3054	20.1843	8.51441	11.0474	16.98	13.9648	16.4246	8.6731	13.3423	6.23779	13.5742	24.2249	20.5688	16.3086	13.9282	35.7119	19.4747	21.1308	13.4766	24.4507		1.17256	1.06787	1.37469	1.46866	1.41282	2.71392	1.40627	1.65205	1.3266	1.09634	1.12568	2.16802	1.34085	1.18281	1.06258	1.39369	1.05557	0.973412
64.9	6.29273	18.573	10.4797	13.6292	10.9131	28.1494	7.72095	12.7563	18.4448	15.7654	19.2871	20.1721	8.5083	11.0352	16.9373	13.9526	16.449	8.63648	13.3362	6.25	13.5864	24.2065	20.4834	16.333	13.9954	35.6952	19.468	21.1121	13.4644	24.4202		1.16691	1.06963	1.3771	1.46866	1.41361	2.7145	1.41409	1.6481	1.32792	1.09634	1.12461	2.16671	1.33989	1.1815	1.05991	1.39248	1.05713	0.969302
65	6.30493	18.6096	10.4797	13.6353	10.8704	28.1128	7.69653	12.7747	18.5425	15.7654	19.2993	20.1599	8.48389	11.0474	16.9189	13.9404	16.4673	8.63037	13.3362	6.23169	13.5681	24.2432	20.4773	16.3513	14.032	35.6794	19.4529	21.095	13.4562	24.4324		1.16917	1.07173	1.3771	1.46932	1.40808	2.71097	1.40962	1.65048	1.33495	1.09634	1.12532	2.1654	1.33605	1.18281	1.05875	1.39126	1.05831	0.968616
65.1	6.32324	18.5913	10.4797	13.6292	10.9009	28.1372	7.69653	12.7563	18.6157	15.7776	19.2749	20.1416	8.44727	11.0474	16.9617	13.9526	16.4795	8.63648	13.2874	6.2439	13.5437	24.2249	20.459	16.3513	14.0686	35.6538	19.4346	21.0824	13.4644	24.3958		1.17256	1.07068	1.3771	1.46866	1.41203	2.71333	1.40962	1.6481	1.34022	1.09719	1.1239	2.16344	1.33028	1.18281	1.06143	1.39248	1.05909	0.969302
65.2	6.29883	18.5791	10.4736	13.6414	10.907	28.1372	7.67822	12.7808	18.689	15.7593	19.3237	20.1294	8.45947	11.0291	16.9617	13.9648	16.51	8.64258	13.2568	6.23169	13.5376	24.2249	20.3735	16.3513	14.1296	35.6292	19.4168	21.0604	13.4501	24.3652		1.16804	1.06998	1.37629	1.46998	1.41282	2.71333	1.40627	1.65127	1.3455	1.09592	1.12675	2.16213	1.3322	1.18085	1.06143	1.39369	1.06105	0.969987
65.3	6.29883	18.5547	10.4736	13.6353	10.9192	28.1372	7.67822	12.7869	18.7561	15.7959	19.3481	20.1111	8.44116	11.0352	16.9312	13.9526	16.5222	8.64868	13.2019	6.23169	13.5559	24.2188	20.4041	16.3513	14.1724	35.616	19.3926	21.0112	13.446	24.3591		1.16804	1.06857	1.37629	1.46932	1.4144	2.71333	1.40627	1.65205	1.35033	1.09846	1.12817	2.16016	1.32932	1.1815	1.05952	1.39248	1.06184	0.970671
65.4	6.30493	18.5852	10.498	13.6353	10.9314	28.1616	7.68433	12.8052	18.8721	15.7776	19.3542	20.0684	8.45947	11.0046	16.9312	13.9404	16.5466	8.65479	13.2019	6.22559	13.5193	24.1943	20.398	16.2964	14.2212	35.6092	19.3632	20.9843	13.4501	24.3347		1.16917	1.07033	1.3795	1.46932	1.41598	2.71568	1.40739	1.65442	1.35868	1.09719	1.12852	2.15557	1.3322	1.17822	1.05952	1.39126	1.06341	0.971357
65.5	6.31714	18.5974	10.4919	13.6292	10.9314	28.1372	7.69653	12.7991	18.9087	15.7532	19.3787	20.0867	8.44116	11.0046	16.9006	13.9587	16.5649	8.64258	13.1531	6.22559	13.5193	24.1821	20.3064	16.272	14.2456	35.5932	19.3183	20.9733	13.442	24.3347		1.17143	1.07103	1.3787	1.46866	1.41598	2.71333	1.40962	1.65363	1.36132	1.09549	1.12995	2.15754	1.32932	1.17822	1.05761	1.39308	1.06458	0.969987
65.6	6.31714	18.634	10.5042	13.6414	10.9436	28.125	7.67212	12.7747	19.0369	15.7776	19.3787	20.0501	8.44116	10.9619	16.8762	13.9343	16.5527	8.64868	13.1104	6.21948	13.4827	24.1821	20.3674	16.2415	14.2883	35.5752	19.2972	20.9595	13.442	24.292		1.17143	1.07314	1.38032	1.46998	1.41756	2.71215	1.40515	1.65048	1.37055	1.09719	1.12995	2.15361	1.32932	1.17365	1.05608	1.39065	1.0638	0.970671
65.7	6.30493	18.6157	10.5042	13.6353	10.9436	28.1067	7.66602	12.7563	19.1284	15.7593	19.4214	20.0501	8.45947	10.9924	16.8762	13.9404	16.5344	8.64868	13.0798	6.22559	13.4644	24.2065	20.343	16.2048	14.2883	35.5495	19.2863	20.9456	13.4277	24.2615		1.16917	1.07209	1.38032	1.46932	1.41756	2.71039	1.40403	1.6481	1.37713	1.09592	1.13244	2.15361	1.3322	1.17692	1.05608	1.39126	1.06262	0.970671
65.8	6.29883	18.6279	10.5225	13.6414	10.9009	28.1067	7.68433	12.7625	19.2078	15.7837	19.397	20.0684	8.45337	10.9863	16.8884	13.9038	16.5405	8.64258	13.0371	6.25	13.4827	24.2065	20.3186	16.1682	14.3372	35.5299	19.2734	20.9347	13.4257	24.2554		1.16804	1.07279	1.38272	1.46998	1.41203	2.71039	1.40739	1.6489	1.38285	1.09761	1.13102	2.15557	1.33124	1.17626	1.05685	1.3876	1.06301	0.969987
65.9	6.27442	18.634	10.4919	13.6536	10.9131	28.125	7.67212	12.7502	19.2993	15.7471	19.4214	20.0623	8.41675	11.0046	16.8884	13.9587	16.5588	8.62427	13.0066	6.25611	13.4522	24.2249	20.3064	16.1499	14.3311	35.4892	19.279	20.9281	13.4074	24.2432		1.16351	1.07314	1.3787	1.47129	1.41361	2.71215	1.40515	1.64731	1.38944	1.09507	1.13244	2.15492	1.32547	1.17822	1.05685	1.39308	1.06419	0.967932
66	6.28052	18.6279	10.5042	13.6353	10.8948	28.1372	7.68433	12.7869	19.397	15.7532	19.4397	20.0439	8.40454	10.9802	16.8457	13.9343	16.5833	8.62427	12.9456	6.25611	13.4277	24.2493	20.2026	16.1804	14.3616	35.4461	19.2862	20.9098	13.4115	24.2065		1.16464	1.07279	1.38032	1.46932	1.41124	2.71333	1.40739	1.65205	1.39647	1.09549	1.13351	2.15294	1.32355	1.17561	1.05417	1.39065	1.06576	0.967932
66.1	6.28052	18.6462	10.5347	13.6047	10.9253	28.1189	7.67822	12.6953	19.5129	15.7776	19.4641	20.0073	8.42896	11.0046	16.8762	13.9099	16.6077	8.64868	12.8845	6.26221	13.4338	24.2676	20.3064	16.1865	14.3433	35.4084	19.2881	20.8968	13.4094	24.1882		1.16464	1.07384	1.38432	1.46602	1.41519	2.71156	1.40627	1.64022	1.40482	1.09719	1.13493	2.14901	1.3274	1.17822	1.05608	1.38821	1.06733	0.970671
66.2	6.27442	18.6462	10.5103	13.5986	10.9558	28.125	7.66602	12.7014	19.5557	15.7654	19.4824	19.9951	8.41675	10.9863	16.8884	13.8855	16.6321	8.64868	12.8479	6.25	13.4033	24.3103	20.2454	16.2292	14.3494	35.374	19.2687	20.8508	13.3952	24.1821		1.16351	1.07384	1.38112	1.46537	1.41915	2.71215	1.40403	1.64101	1.4079	1.09634	1.136	2.1477	1.32547	1.17626	1.05685	1.38578	1.0689	0.970671
66.3	6.28662	18.6523	10.5164	13.5986	10.968	28.125	7.68433	12.6953	19.6411	15.802	19.4763	20.0012	8.42285	10.9863	16.8457	13.9221	16.626	8.61206	12.8235	6.2439	13.4155	24.3652	20.1538	16.2415	14.3677	35.3376	19.2579	20.8097	13.385	24.176		1.16577	1.07419	1.38192	1.46537	1.42073	2.71215	1.40739	1.64022	1.41405	1.09889	1.13564	2.14836	1.32643	1.17626	1.05417	1.38943	1.06851	0.966561
66.4	6.26831	18.6768	10.5225	13.6047	10.9985	28.0701	7.70264	12.7014	19.7205	15.7898	19.4824	19.9463	8.43506	10.968	16.8213	13.916	16.6321	8.63648	12.7563	6.25	13.4033	24.3897	20.1477	16.2964	14.3799	35.2913	19.2532	20.7699	13.3952	24.1699		1.16238	1.0756	1.38272	1.46602	1.42468	2.70686	1.41074	1.64101	1.41976	1.09804	1.136	2.14246	1.32836	1.1743	1.05265	1.38882	1.0689	0.969302
66.5	6.26831	18.6829	10.5286	13.6108	10.9802	28.0334	7.69043	12.6953	19.812	15.7959	19.5007	19.9768	8.44116	10.9802	16.8213	13.9893	16.6443	8.66699	12.7502	6.26831	13.4155	24.469	20.0928	16.3208	14.3921	35.2473	19.2497	20.7585	13.383	24.1882		1.16238	1.07596	1.38352	1.46668	1.42231	2.70332	1.4085	1.64022	1.42635	1.09846	1.13707	2.14574	1.32932	1.17561	1.05265	1.39614	1.06969	0.972726
66.6	6.25611	18.6523	10.5225	13.6292	10.9497	28.009	7.67822	12.7136	19.8792	15.8081	19.5007	19.9707	8.43506	10.968	16.8213	13.9465	16.6565	8.65479	12.7136	6.26831	13.3667	24.4873	20.0684	16.3513	14.3799	35.1979	19.2458	20.7454	13.3728	24.176		1.16012	1.07419	1.38272	1.46866	1.41835	2.70096	1.40627	1.64258	1.43119	1.09931	1.13707	2.14508	1.32836	1.1743	1.05265	1.39187	1.07047	0.971357
66.7	6.26221	18.6462	10.5225	13.5864	10.9619	27.948	7.66602	12.7075	19.9585	15.7776	19.5313	19.9158	8.42285	10.968	16.8335	13.9648	16.6809	8.64258	12.6892	6.26831	13.3667	24.4995	20.0501	16.3818	14.4165	35.1443	19.2476	20.7296	13.3525	24.1882		1.16125	1.07384	1.38272	1.46405	1.41994	2.69508	1.40403	1.6418	1.4369	1.09719	1.13885	2.13918	1.32643	1.1743	1.05341	1.39369	1.07204	0.969987
66.8	6.29273	18.6462	10.5286	13.5925	10.9802	27.9114	7.67212	12.7319	19.9951	15.8203	19.519	19.9097	8.41065	10.9497	16.8457	13.9648	16.7603	8.63648	12.677	6.29883	13.3667	24.5422	20.0317	16.4063	14.4226	35.0794	19.2564	20.6962	13.3545	24.1638		1.16691	1.07384	1.38352	1.46471	1.42231	2.69155	1.40515	1.64495	1.43953	1.10016	1.13813	2.13853	1.32451	1.17234	1.05417	1.39369	1.07714	0.969302
66.9	6.25611	18.6646	10.5164	13.6047	10.9741	27.9358	7.67212	12.7319	20.0562	15.7959	19.5129	19.8914	8.40454	10.9558	16.8762	13.9893	16.7786	8.60596	12.6526	6.29883	13.3545	24.5911	20.0806	16.4001	14.4104	35.0289	19.2484	20.6726	13.3606	24.1272		1.16012	1.0749	1.38192	1.46602	1.42152	2.69391	1.40515	1.64495	1.44393	1.09846	1.13778	2.13656	1.32355	1.173	1.05608	1.39614	1.07832	0.965877
67	6.28052	18.6279	10.5225	13.5986	11.0352	27.9175	7.67212	12.7197	20.0867	15.7898	19.5007	19.8547	8.41065	10.9985	16.864	13.9709	16.7847	8.63037	12.6404	6.26831	13.3606	24.6521	20.0073	16.4124	14.4287	34.9785	19.2387	20.6331	13.3708	24.1577		1.16464	1.07279	1.38272	1.46537	1.42943	2.69214	1.40515	1.64337	1.44613	1.09804	1.13707	2.13262	1.32451	1.17757	1.05532	1.3943	1.07871	0.968616
67.1	6.29883	18.6646	10.5469	13.6108	11.0596	27.9297	7.66602	12.7014	20.105	15.8081	19.4641	19.8303	8.37403	11.0107	16.8823	13.9648	16.803	8.64258	12.5977	6.28052	13.3423	24.6643	20.0134	16.3818	14.4287	34.9429	19.2305	20.5876	13.3769	24.1516		1.16804	1.0749	1.38593	1.46668	1.43259	2.69332	1.40403	1.64101	1.44744	1.09931	1.13493	2.13	1.31874	1.17888	1.05646	1.39369	1.07988	0.969987
67.2	6.25611	18.6523	10.5164	13.6414	11.0779	27.9358	7.66602	12.7075	20.1416	15.7898	19.458	19.8303	8.40454	10.9985	16.864	13.9465	16.8213	8.63648	12.5671	6.25611	13.3545	24.6765	20.0012	16.3635	14.4287	34.8953	19.2212	20.5465	13.3931	24.1211		1.16012	1.07419	1.38192	1.46998	1.43496	2.69391	1.40403	1.6418	1.45008	1.09804	1.13458	2.13	1.32355	1.17757	1.05532	1.39187	1.08106	0.969302
67.3	6.29273	18.6584	10.5225	13.623	11.084	27.9114	7.68433	12.7136	20.1965	15.8081	19.4458	19.8242	8.39844	10.9985	16.8518	13.9343	16.8518	8.65479	12.5549	6.25611	13.3789	24.7009	20.0806	16.3574	14.4226	34.8577	19.2178	20.5245	13.4013	24.0845		1.16691	1.07454	1.38272	1.468	1.43575	2.69155	1.40739	1.64258	1.45403	1.09931	1.13387	2.12934	1.32259	1.17757	1.05456	1.39065	1.08302	0.971357
67.4	6.29273	18.634	10.5225	13.6108	11.1145	27.9053	7.66602	12.6831	20.2087	15.802	19.4275	19.8242	8.41675	10.9863	16.8335	13.9282	16.8823	8.63648	12.5305	6.26831	13.3545	24.7192	20.0562	16.333	14.4104	34.8083	19.2088	20.5192	13.3931	24.1089		1.16691	1.07314	1.38272	1.46668	1.4397	2.69096	1.40403	1.63864	1.45491	1.09889	1.1328	2.12934	1.32547	1.17626	1.05341	1.39004	1.08498	0.969302
67.5	6.25	18.6035	10.5103	13.6047	11.1145	27.8992	7.65991	12.6709	20.2393	15.8142	19.397	19.7876	8.40454	10.9924	16.8213	13.9099	16.9189	8.63648	12.5488	6.29883	13.3606	24.762	20.0012	16.3086	14.3921	34.7731	19.1859	20.5062	13.3952	24.0967		1.15898	1.07138	1.38112	1.46602	1.4397	2.69038	1.40291	1.63707	1.45711	1.09974	1.13102	2.12541	1.32355	1.17692	1.05265	1.38821	1.08733	0.969302
67.6	6.27442	18.5974	10.5347	13.6169	11.1389	27.8931	7.66602	12.7136	20.2942	15.8203	19.397	19.7632	8.39234	10.9497	16.8457	13.9038	16.9556	8.63648	12.5366	6.28052	13.3362	24.762	19.9524	16.2964	14.386	34.7624	19.138	20.4952	13.4013	24.0906		1.16351	1.07103	1.38432	1.46734	1.44286	2.68979	1.40403	1.64258	1.46107	1.10016	1.13102	2.12279	1.32163	1.17234	1.05417	1.3876	1.08969	0.969302
67.7	6.26221	18.6279	10.5347	13.6353	11.1145	27.8503	7.64771	12.7014	20.3003	15.7837	19.3787	19.7327	8.39234	10.9558	16.8701	13.9221	16.9922	8.63037	12.5305	6.29273	13.3179	24.7742	20.0134	16.3025	14.3982	34.7621	19.1022	20.4871	13.4196	24.054		1.16125	1.07279	1.38432	1.46932	1.4397	2.68566	1.40068	1.64101	1.4615	1.09761	1.12995	2.11952	1.32163	1.173	1.0557	1.38943	1.09204	0.968616
67.8	6.26831	18.6401	10.5103	13.6169	11.145	27.8503	7.65991	12.6709	20.3308	15.7898	19.3665	19.7205	8.41675	10.9558	16.8579	13.9282	16.9983	8.61206	12.5183	6.28662	13.3179	24.7803	19.9158	16.272	14.4226	34.7692	19.0668	20.481	13.4237	24.0112		1.16238	1.07349	1.38112	1.46734	1.44365	2.68566	1.40291	1.63707	1.4637	1.09804	1.12924	2.11821	1.32547	1.173	1.05494	1.39004	1.09244	0.966561
67.9	6.28662	18.634	10.5347	13.6292	11.1572	27.832	7.65381	12.6587	20.3369	15.8081	19.3481	19.6777	8.39844	10.9436	16.8518	13.9221	17.0227	8.59986	12.5244	6.26831	13.3118	24.762	19.9768	16.2109	14.4043	34.7946	19.0516	20.4492	13.4562	23.9746		1.16577	1.07314	1.38432	1.46866	1.44523	2.6839	1.4018	1.63549	1.46414	1.09931	1.12817	2.11361	1.32259	1.17169	1.05456	1.38943	1.094	0.965192
68	6.23779	18.6768	10.5103	13.6108	11.1816	27.8015	7.65381	12.6343	20.3186	15.7959	19.3298	19.7022	8.39234	10.9497	16.8518	13.9038	17.0349	8.59986	12.4878	6.26221	13.3118	24.7986	19.9646	16.217	14.3433	34.8162	19.0355	20.4232	13.4725	23.9319		1.15672	1.0756	1.38112	1.46668	1.44839	2.68095	1.4018	1.63234	1.46282	1.09846	1.1271	2.11624	1.32163	1.17234	1.05456	1.3876	1.09479	0.965192
68.1	6.26831	18.6462	10.5225	13.5803	11.2122	27.8076	7.67822	12.6404	20.3308	15.8142	19.3359	19.7022	8.42285	10.9375	16.8457	13.8977	17.0959	8.63037	12.4817	6.26831	13.3179	24.7986	19.9951	16.156	14.3433	34.8432	19.0294	20.402	13.4827	23.938		1.16238	1.07384	1.38272	1.46339	1.45236	2.68154	1.40627	1.63313	1.4637	1.09974	1.12746	2.11624	1.32643	1.17104	1.05417	1.387	1.09871	0.968616
68.2	6.26831	18.6768	10.498	13.562	11.2488	27.7893	7.68433	12.6038	20.3552	15.802	19.2932	19.6777	8.45337	10.9253	16.8213	13.8733	17.0898	8.63037	12.5183	6.26831	13.2751	24.8047	19.9707	16.1133	14.3311	34.8862	19.0258	20.3939	13.4847	23.9441		1.16238	1.0756	1.3795	1.46142	1.4571	2.67978	1.40739	1.6284	1.46546	1.09889	1.12497	2.11361	1.33124	1.16973	1.05265	1.38456	1.09832	0.968616
68.3	6.25	18.6096	10.498	13.562	11.2244	27.7832	7.65381	12.6282	20.3918	15.802	19.2932	19.6533	8.45337	10.9436	16.7969	13.8672	17.0959	8.60596	12.5	6.28052	13.2568	24.8352	19.9463	16.0706	14.3372	34.9247	19.0109	20.3914	13.4705	23.9685		1.15898	1.07173	1.3795	1.46142	1.45394	2.67919	1.4018	1.63155	1.46809	1.09889	1.12497	2.11099	1.33124	1.17169	1.05112	1.38395	1.09871	0.965877
68.4	6.25	18.6157	10.5408	13.562	11.2305	27.7954	7.6355	12.6526	20.398	15.7837	19.2505	19.6594	8.45947	10.9009	16.8091	13.8367	17.1204	8.61206	12.561	6.30493	13.2385	24.8596	19.9829	16.0156	14.2944	34.9893	18.9973	20.4028	13.4522	23.9563		1.15898	1.07209	1.38512	1.46142	1.45473	2.68037	1.39844	1.6347	1.46854	1.09761	1.12248	2.11164	1.3322	1.16712	1.05188	1.38091	1.10028	0.966561
68.5	6.25611	18.6035	10.5408	13.5925	11.2549	27.8015	7.65991	12.6404	20.4163	15.7898	19.2444	19.6594	8.45947	10.9131	16.8335	13.8001	17.1448	8.59986	12.6038	6.28052	13.2507	24.8718	19.9768	16.0034	14.2944	35.055	19.0005	20.3939	13.4644	23.9563		1.16012	1.07138	1.38512	1.46471	1.45789	2.68095	1.40291	1.63313	1.46986	1.09804	1.12212	2.11164	1.3322	1.16843	1.05341	1.37726	1.10185	0.965192
68.6	6.2439	18.6035	10.498	13.5803	11.2305	27.8015	7.67212	12.6526	20.4102	15.802	19.22	19.6106	8.48999	10.9558	16.8213	13.7939	17.1326	8.59986	12.6892	6.28052	13.2324	24.8718	19.9219	15.9424	14.2639	35.1313	18.9961	20.4045	13.4725	23.9441		1.15785	1.07138	1.3795	1.46339	1.45473	2.68095	1.40515	1.6347	1.46942	1.09889	1.1207	2.1064	1.33701	1.173	1.05265	1.37664	1.10107	0.965192
68.7	6.23169	18.6218	10.5286	13.562	11.2549	27.7893	7.65381	12.6465	20.3857	15.8325	19.22	19.6167	8.47168	10.9314	16.8091	13.7878	17.1631	8.58154	12.8174	6.28052	13.2263	24.9695	19.928	15.8752	14.2578	35.2147	19.0061	20.4008	13.4989	23.938		1.15559	1.07244	1.38352	1.46142	1.45789	2.67978	1.4018	1.63391	1.46765	1.10101	1.1207	2.10706	1.33412	1.17039	1.05188	1.37603	1.10303	0.963136
68.8	6.2439	18.6096	10.5042	13.5376	11.2488	27.7832	7.69653	12.6404	20.3857	15.8203	19.1772	19.6045	8.43506	10.9192	16.7908	13.8062	17.1875	8.55713	12.8967	6.31104	13.2446	24.9634	19.873	15.8508	14.2212	35.2826	19.0225	20.3984	13.4928	23.9258		1.15785	1.07173	1.38032	1.45879	1.4571	2.67919	1.40962	1.63313	1.46765	1.10016	1.1182	2.10575	1.32836	1.16908	1.05074	1.37786	1.1046	0.960396
68.9	6.2439	18.6462	10.5164	13.562	11.2305	27.7771	7.66602	12.6892	20.3125	15.8264	19.1711	19.5862	8.44727	10.9009	16.7969	13.8123	17.2058	8.56934	12.9822	6.28662	13.2202	25.0305	19.9341	15.7532	14.2151	35.3597	19.0267	20.3955	13.4867	23.9502		1.15785	1.07384	1.38192	1.46142	1.45473	2.6786	1.40403	1.63943	1.46238	1.10058	1.11785	2.10378	1.33028	1.16712	1.05112	1.37847	1.10577	0.961767
69	6.25	18.6279	10.5164	13.5742	11.261	27.7649	7.69043	12.6892	20.3186	15.8386	19.1528	19.5923	8.42285	10.9192	16.7664	13.8062	17.218	8.59986	13.1226	6.29273	13.2629	25.0671	19.8547	15.7471	14.1846	35.4279	19.0295	20.3821	13.4684	23.9746		1.15898	1.07279	1.38192	1.46274	1.45868	2.67743	1.4085	1.63943	1.46282	1.10143	1.11678	2.10444	1.32643	1.16908	1.04921	1.37786	1.10656	0.965192
69.1	6.23779	18.5791	10.5103	13.5803	11.2305	27.7222	7.68433	12.7075	20.3003	15.802	19.1284	19.5984	8.44116	10.8765	16.7786	13.8184	17.2424	8.58154	13.2385	6.30493	13.2263	25.0732	19.9341	15.6921	14.1541	35.495	19.0202	20.3784	13.442	23.9807		1.15672	1.06998	1.38112	1.46339	1.45473	2.67331	1.40739	1.6418	1.4615	1.09889	1.11536	2.10509	1.32932	1.16451	1.04997	1.37908	1.10812	0.963136
69.2	6.2439	18.5547	10.4919	13.5803	11.2305	27.6855	7.71485	12.6831	20.2881	15.8203	19.1101	19.6167	8.43506	10.8948	16.7603	13.8367	17.2302	8.60596	13.3423	6.31714	13.2141	25.1526	19.8547	15.6311	14.1113	35.5587	19.0143	20.3829	13.4135	24.0051		1.15785	1.06857	1.3787	1.46339	1.45473	2.66977	1.41298	1.63864	1.46063	1.10016	1.11429	2.10706	1.32836	1.16647	1.04883	1.38091	1.10734	0.965877
69.3	6.23779	18.5608	10.4858	13.6108	11.2366	27.7161	7.67822	12.738	20.2515	15.7776	19.0918	19.6289	8.44116	10.8948	16.7908	13.7939	17.2424	8.60596	13.4155	6.31104	13.2202	25.1465	19.8364	15.5945	14.093	35.6169	19.0123	20.391	13.4074	23.9746		1.15672	1.06892	1.3779	1.46668	1.45552	2.67272	1.40627	1.64574	1.45799	1.09719	1.11322	2.10837	1.32932	1.16647	1.05074	1.37664	1.10812	0.965877
69.4	6.23169	18.573	10.5042	13.5742	11.2488	27.6978	7.65991	12.7625	20.2332	15.7776	19.043	19.6594	8.45337	10.9009	16.7786	13.7939	17.2607	8.61817	13.5193	6.32324	13.2202	25.1892	19.7571	15.5334	14.0564	35.6783	19.0098	20.3914	13.4216	23.9746		1.15559	1.06963	1.38032	1.46274	1.4571	2.67095	1.40291	1.6489	1.45667	1.09719	1.11038	2.11164	1.33124	1.16712	1.04997	1.37664	1.1093	0.967247
69.5	6.2439	18.5669	10.4858	13.5864	11.2244	27.7039	7.6416	12.7686	20.2026	15.802	19.0796	19.6411	8.43506	10.9375	16.8091	13.7695	17.2974	8.63648	13.623	6.31714	13.2263	25.2197	19.7693	15.4968	14.0381	35.7283	18.9999	20.3967	13.4399	24.0173		1.15785	1.06927	1.3779	1.46405	1.45394	2.67154	1.39956	1.64969	1.45447	1.09889	1.11251	2.10968	1.32836	1.17104	1.05188	1.3742	1.11166	0.969302
69.6	6.22559	18.5852	10.498	13.6047	11.2244	27.71	7.6355	12.8052	20.166	15.8081	19.0613	19.6655	8.40454	10.9009	16.7786	13.7451	17.3218	8.61817	13.7024	6.29273	13.2202	25.2563	19.7571	15.4297	13.9893	35.7768	18.9706	20.3967	13.4481	24.0356		1.15446	1.07033	1.3795	1.46602	1.45394	2.67213	1.39844	1.65442	1.45184	1.09931	1.11145	2.1123	1.32355	1.16712	1.04997	1.37177	1.11323	0.967247
69.7	6.22559	18.5669	10.4858	13.6108	11.2244	27.7161	7.64771	12.8174	20.1172	15.7776	19.0369	19.6838	8.41675	10.8887	16.803	13.7329	17.3523	8.63648	13.7634	6.32324	13.1897	25.2808	19.7571	15.3687	13.9648	35.8254	18.9314	20.3943	13.442	24.0479		1.15446	1.06927	1.3779	1.46668	1.45394	2.67272	1.40068	1.65599	1.44832	1.09719	1.11002	2.11426	1.32547	1.16581	1.0515	1.37055	1.11519	0.969302
69.8	6.21948	18.5486	10.498	13.6108	11.2122	27.7039	7.64771	12.8113	20.0745	15.7898	19.0491	19.7266	8.39234	10.907	16.7969	13.739	17.334	8.62427	13.8062	6.31104	13.208	25.2991	19.7327	15.3198	13.916	35.864	18.9049	20.3805	13.4338	24.115		1.15332	1.06822	1.3795	1.46668	1.45236	2.67154	1.40068	1.65521	1.44525	1.09804	1.11073	2.11886	1.32163	1.16777	1.05112	1.37116	1.11401	0.967932
69.9	6.22559	18.5425	10.4919	13.6292	11.1877	27.6917	7.66602	12.8296	20.0073	15.802	19.0491	19.7327	8.39844	10.8704	16.8091	13.7695	17.3401	8.61206	13.8489	6.29883	13.1836	25.3174	19.751	15.2466	13.8794	35.8865	18.8988	20.365	13.4135	24.1211		1.15446	1.06787	1.3787	1.46866	1.44918	2.67037	1.40403	1.65757	1.44041	1.09889	1.11073	2.11952	1.32259	1.16385	1.05188	1.3742	1.1144	0.966561
70	6.2439	18.5608	10.4919	13.6108	11.1938	27.6672	7.67212	12.8418	20.0439	15.802	19.0735	19.8059	8.38013	10.907	16.8091	13.739	17.3218	8.59986	13.8428	6.26831	13.1653	25.3357	19.7144	15.2283	13.8489	35.9123	18.9109	20.3654	13.3769	24.1577		1.15785	1.06892	1.3787	1.46668	1.44997	2.668	1.40515	1.65915	1.44305	1.09889	1.11216	2.12738	1.31971	1.16777	1.05188	1.37116	1.11323	0.965192
70.1	6.2439	18.5364	10.4736	13.6108	11.1938	27.6184	7.65991	12.8479	19.9768	15.7837	19.0796	19.7937	8.36792	10.8826	16.8396	13.739	17.3279	8.60596	13.855	6.28662	13.1897	25.354	19.751	15.1917	13.8428	35.9443	18.9383	20.3772	13.3687	24.1577		1.15785	1.06752	1.37629	1.46668	1.44997	2.6633	1.40291	1.65994	1.43821	1.09761	1.11251	2.12607	1.31778	1.16516	1.05379	1.37116	1.11362	0.965877
70.2	6.23169	18.5486	10.4858	13.623	11.1694	27.6001	7.61719	12.8479	19.9829	15.802	19.0918	19.7693	8.36182	10.8704	16.8213	13.7451	17.3096	8.60596	13.8306	6.29273	13.1592	25.3784	19.6533	15.1428	13.8184	35.9711	18.9643	20.3927	13.3606	24.1699		1.15559	1.06822	1.3779	1.468	1.44681	2.66153	1.39509	1.65994	1.43865	1.09889	1.11322	2.12345	1.31682	1.16385	1.05265	1.37177	1.11244	0.965877
70.3	6.23779	18.512	10.4614	13.6353	11.1938	27.5452	7.62329	12.8601	19.9585	15.802	19.0918	19.8059	8.41065	10.8459	16.803	13.7451	17.3401	8.59375	13.8245	6.29883	13.1348	25.3967	19.6777	15.1062	13.8001	35.9914	18.9871	20.4	13.3748	24.2188		1.15672	1.06611	1.37469	1.46932	1.44997	2.65624	1.39621	1.66151	1.4369	1.09889	1.11322	2.12738	1.32451	1.16123	1.0515	1.37177	1.1144	0.964506
70.4	6.23169	18.5364	10.5042	13.6902	11.2	27.5147	7.61719	12.8601	19.9524	15.802	19.1162	19.8303	8.36182	10.8276	16.8274	13.7451	17.3157	8.58765	13.8489	6.30493	13.147	25.415	19.696	15.0574	13.7817	36.0147	19.0125	20.4138	13.3911	24.231		1.15559	1.06752	1.38032	1.47524	1.45078	2.6533	1.39509	1.66151	1.43646	1.09889	1.11465	2.13	1.31682	1.15927	1.05303	1.37177	1.11283	0.963822
70.5	6.22559	18.5364	10.5347	13.6719	11.2183	27.533	7.59278	12.8784	19.8914	15.8203	19.1101	19.8608	8.38623	10.8337	16.8152	13.7268	17.3279	8.57544	13.8123	6.29883	13.1592	25.4395	19.7022	15.0085	13.7329	36.0285	19.0429	20.4334	13.4013	24.2615		1.15446	1.06752	1.38432	1.47327	1.45315	2.65506	1.39062	1.66388	1.43207	1.10016	1.11429	2.13328	1.32067	1.15993	1.05227	1.36994	1.11362	0.962451
70.6	6.20728	18.5303	10.5347	13.678	11.2183	27.5452	7.59888	12.854	19.8242	15.7837	19.1589	19.8853	8.38623	10.8215	16.7847	13.7207	17.3096	8.58154	13.8123	6.28662	13.1287	25.4578	19.635	14.9719	13.7268	36.0461	19.075	20.4211	13.3972	24.2798		1.15106	1.06717	1.38432	1.47392	1.45315	2.65624	1.39174	1.66072	1.42723	1.09761	1.11714	2.13591	1.32067	1.15862	1.05036	1.36933	1.11244	0.963136
70.7	6.20117	18.4998	10.5469	13.6963	11.2122	27.5513	7.60498	12.8662	19.8059	15.802	19.1223	19.8975	8.38623	10.8276	16.7542	13.6841	17.2913	8.56934	13.8062	6.30493	13.1348	25.4639	19.6411	14.9536	13.6841	36.059	19.1176	20.4032	13.3931	24.3042		1.14993	1.06541	1.38593	1.47589	1.45236	2.65683	1.39285	1.6623	1.42591	1.09889	1.115	2.13722	1.32067	1.15927	1.04845	1.36568	1.11127	0.961767
70.8	6.20117	18.512	10.5713	13.6841	11.2061	27.5452	7.61719	12.8723	19.7693	15.7837	19.1528	19.928	8.38623	10.8459	16.748	13.6902	17.3096	8.55103	13.8001	6.31104	13.1226	25.4578	19.7083	14.9292	13.6353	36.056	19.1685	20.3935	13.3667	24.3408		1.14993	1.06611	1.38913	1.47458	1.45157	2.65624	1.39509	1.66309	1.42328	1.09761	1.11678	2.14049	1.32067	1.16123	1.04806	1.36629	1.11244	0.959712
70.9	6.22559	18.5303	10.614	13.7207	11.1877	27.5879	7.6355	12.8784	19.7449	15.8142	19.1589	19.9402	8.39844	10.8459	16.7786	13.7085	17.273	8.55103	13.7939	6.31104	13.0981	25.4822	19.6106	14.9353	13.623	36.0642	19.2089	20.4061	13.3525	24.3164		1.15446	1.06717	1.39474	1.47852	1.44918	2.66036	1.39844	1.66388	1.42152	1.09974	1.11714	2.1418	1.32259	1.16123	1.04997	1.36811	1.11009	0.959712
71	6.22559	18.5547	10.614	13.7329	11.1938	27.5696	7.62329	12.8845	19.6472	15.8081	19.1895	19.9341	8.37403	10.8459	16.748	13.7268	17.2668	8.53882	13.7573	6.30493	13.1042	25.4944	19.6533	14.917	13.5986	36.0687	19.238	20.4154	13.3545	24.3347		1.15446	1.06857	1.39474	1.47984	1.44997	2.65859	1.39621	1.66466	1.41449	1.09931	1.11892	2.14115	1.31874	1.16123	1.04806	1.36994	1.10969	0.958341
71.1	6.20117	18.573	10.6384	13.7756	11.1816	27.5635	7.61109	12.8906	19.6655	15.7959	19.1956	19.9341	8.36792	10.8887	16.7236	13.739	17.273	8.57544	13.7146	6.31104	13.0981	25.5066	19.5923	14.9109	13.5559	36.0753	19.2627	20.4232	13.3952	24.3164		1.14993	1.06963	1.39795	1.48444	1.44839	2.658	1.39397	1.66545	1.4158	1.09846	1.11928	2.14115	1.31778	1.16581	1.04653	1.37116	1.11009	0.962451
71.2	6.23169	18.5791	10.6689	13.7573	11.1633	27.5696	7.59888	12.9517	19.6228	15.7959	19.1895	19.9524	8.37403	10.8398	16.7053	13.7451	17.2668	8.56934	13.6902	6.29273	13.0859	25.531	19.6594	14.9231	13.5315	36.0739	19.2783	20.4264	13.4318	24.3408		1.15559	1.06998	1.40196	1.48247	1.44602	2.65859	1.39174	1.67335	1.41273	1.09846	1.11892	2.14311	1.31874	1.16058	1.04539	1.37177	1.10969	0.961767
71.3	6.23169	18.6035	10.7056	13.7512	11.1694	27.5391	7.59278	12.9761	19.574	15.7593	19.1956	19.9951	8.34351	10.8643	16.7053	13.7512	17.2302	8.57544	13.678	6.32324	13.0981	25.5188	19.6472	14.9231	13.5315	36.0631	19.296	20.4366	13.4664	24.3713		1.15559	1.07138	1.40678	1.48181	1.44681	2.65565	1.39062	1.6765	1.40922	1.09592	1.11928	2.1477	1.31394	1.1632	1.04539	1.37238	1.10734	0.962451
71.4	6.2439	18.6096	10.73	13.7695	11.1877	27.5269	7.61719	12.9334	19.5374	15.7776	19.1772	20.0256	8.41065	10.8704	16.6931	13.739	17.2241	8.58765	13.6658	6.32324	13.0737	25.5371	19.5984	14.9475	13.5132	36.0528	19.3108	20.4317	13.5376	24.3652		1.15785	1.07173	1.40999	1.48378	1.44918	2.65447	1.39509	1.67098	1.40658	1.09719	1.1182	2.15098	1.32451	1.16385	1.04462	1.37116	1.10695	0.963822
71.5	6.23169	18.6279	10.7422	13.7939	11.1816	27.533	7.61109	12.9395	19.4458	15.7776	19.1834	20.0134	8.38623	10.8887	16.687	13.7451	17.2485	8.57544	13.6169	6.33545	13.0859	25.531	19.6228	15.0391	13.5071	36.0152	19.3077	20.4199	13.619	24.3958		1.15559	1.07279	1.41159	1.48641	1.44839	2.65506	1.39397	1.67177	1.39999	1.09719	1.11857	2.14967	1.32067	1.16581	1.04424	1.37177	1.10852	0.962451
71.6	6.22559	18.6523	10.7788	13.8062	11.1389	27.5391	7.6355	12.9517	19.397	15.7898	19.1711	20.0378	8.39234	10.8948	16.687	13.7512	17.2241	8.55713	13.6353	6.31104	13.0737	25.5432	19.5496	15.1367	13.4949	35.9874	19.2878	20.3894	13.6841	24.3835		1.15446	1.07419	1.4164	1.48774	1.44286	2.65565	1.39844	1.67335	1.39647	1.09804	1.11785	2.15229	1.32163	1.16647	1.04424	1.37238	1.10695	0.960396
71.7	6.21338	18.7012	10.8032	13.8001	11.1145	27.5269	7.61719	12.9761	19.342	15.7898	19.2078	20.0378	8.36182	10.8582	16.6992	13.7329	17.2485	8.58154	13.5864	6.30493	13.0737	25.5554	19.5923	15.2588	13.4827	35.9607	19.2623	20.3711	13.7512	24.3958		1.15219	1.07701	1.41961	1.48708	1.4397	2.65447	1.39509	1.6765	1.39251	1.09804	1.11999	2.15229	1.31682	1.16255	1.04501	1.37055	1.10852	0.963136
71.8	6.19507	18.7134	10.8154	13.8367	11.0901	27.5269	7.62329	12.9517	19.3481	15.8081	19.2261	20.0317	8.35571	10.8521	16.6992	13.7207	17.2424	8.58154	13.5864	6.32324	13.0859	25.5188	19.574	15.3931	13.4644	35.9339	19.2457	20.3678	13.8428	24.3958		1.1488	1.07771	1.42121	1.49102	1.43654	2.65447	1.39621	1.67335	1.39295	1.09931	1.12106	2.15163	1.31586	1.1619	1.04501	1.36933	1.10812	0.963136
71.9	6.20728	18.7378	10.8582	13.8184	11.0901	27.5269	7.61109	12.9334	19.3298	15.741	19.2261	20.0501	8.36792	10.8765	16.6931	13.6841	17.2302	8.56323	13.5437	6.32935	13.0493	25.5371	19.519	15.5518	13.446	35.9066	19.2263	20.3849	13.9242	24.3897		1.15106	1.07912	1.42683	1.48905	1.43654	2.65447	1.39397	1.67098	1.39163	1.09465	1.12106	2.15361	1.31778	1.16451	1.04462	1.36568	1.10734	0.961081
72	6.18897	18.75	10.8643	13.8062	11.0657	27.5085	7.61109	12.97	19.281	15.7593	19.2383	20.0745	8.3313	10.8704	16.7358	13.6902	17.1936	8.57544	13.5193	6.33545	13.0371	25.4822	19.5557	15.6799	13.4155	35.8754	19.2232	20.3967	14.0299	24.3774		1.14767	1.07982	1.42763	1.48774	1.43338	2.6527	1.39397	1.67571	1.38812	1.09592	1.12177	2.15623	1.31202	1.16385	1.0473	1.36629	1.10499	0.962451
72.1	6.19507	18.7134	10.8826	13.8245	11.0901	27.5147	7.59278	12.9272	19.2505	15.7654	19.2566	20.0989	8.34351	10.8765	16.7114	13.7085	17.1875	8.58765	13.4705	6.31714	13.0249	25.5066	19.519	15.8264	13.4155	35.8415	19.2284	20.4065	14.0991	24.3897		1.1488	1.07771	1.43004	1.48971	1.43654	2.6533	1.39062	1.67018	1.38593	1.09634	1.12283	2.15885	1.31394	1.16451	1.04577	1.36811	1.1046	0.963822
72.2	6.18897	18.7256	10.907	13.8245	11.1084	27.4841	7.57446	12.9517	19.2261	15.741	19.2749	20.1782	8.38013	10.8948	16.7053	13.6963	17.1875	8.59375	13.4277	6.33545	13.0249	25.5066	19.5129	15.9424	13.3423	35.7997	19.2226	20.4203	14.1825	24.3713		1.14767	1.07841	1.43325	1.48971	1.43891	2.65035	1.38726	1.67335	1.38417	1.09465	1.1239	2.16737	1.31971	1.16647	1.04539	1.3669	1.1046	0.964506
72.3	6.18897	18.7195	10.9192	13.8306	11.1084	27.4658	7.58667	12.9517	19.1772	15.7532	19.2932	20.1843	8.38623	10.8765	16.7175	13.6841	17.1936	8.58765	13.4033	6.34155	13.0249	25.4944	19.635	16.0156	13.3484	35.7596	19.2125	20.4305	14.2782	24.3774		1.14767	1.07806	1.43485	1.49037	1.43891	2.64858	1.3895	1.67335	1.38065	1.09549	1.12497	2.16802	1.32067	1.16451	1.04615	1.36568	1.10499	0.963822
72.4	6.21338	18.75	10.9253	13.8489	11.0962	27.4475	7.59278	12.97	19.0979	15.7471	19.3665	20.2454	8.37403	10.8826	16.6809	13.6658	17.2058	8.59986	13.385	6.33545	12.9944	25.4517	19.5862	16.1072	13.3118	35.7265	19.2015	20.4358	14.3514	24.3652		1.15219	1.07982	1.43565	1.49234	1.43733	2.64682	1.39062	1.67571	1.37494	1.09507	1.12924	2.17459	1.31874	1.16516	1.04386	1.36385	1.10577	0.965192
72.5	6.22559	18.7256	10.9497	13.8306	11.084	27.4109	7.58667	12.9578	19.0674	15.7471	19.4702	20.3064	8.38623	10.8887	16.687	13.678	17.1814	8.59986	13.3728	6.33545	13.0127	25.4761	19.5007	16.1926	13.2935	35.685	19.2025	20.4382	14.4307	24.3591		1.15446	1.07841	1.43886	1.49037	1.43575	2.64329	1.3895	1.67413	1.37274	1.09507	1.13529	2.18114	1.32067	1.16581	1.04424	1.36507	1.1042	0.965192
72.6	6.21338	18.7378	10.9436	13.8428	11.0718	27.3804	7.60498	12.9883	19.0063	15.7471	19.574	20.3674	8.39234	10.8826	16.7175	13.6475	17.1875	8.59375	13.3789	6.33545	13.0005	25.4761	19.4702	16.2354	13.2629	35.6447	19.2015	20.4272	14.4857	24.3469		1.15219	1.07912	1.43806	1.49168	1.43417	2.64035	1.39285	1.67807	1.36834	1.09507	1.14134	2.18769	1.32163	1.16516	1.04615	1.36203	1.1046	0.964506
72.7	6.20117	18.7439	10.9802	13.8306	11.0718	27.356	7.60498	12.9761	19.0063	15.7532	19.6899	20.4285	8.40454	10.8643	16.7114	13.6475	17.1387	8.55713	13.3667	6.34766	12.9883	25.4334	19.5313	16.2842	13.2813	35.602	19.2112	20.4378	14.5325	24.3225		1.14993	1.07947	1.44286	1.49037	1.43417	2.63799	1.39285	1.6765	1.36834	1.09549	1.1481	2.19425	1.32355	1.1632	1.04577	1.36203	1.10146	0.960396
72.8	6.20117	18.7195	10.9863	13.8855	11.0962	27.3438	7.60498	12.9944	18.9514	15.7349	19.8242	20.4956	8.41065	10.8887	16.6931	13.6108	17.1265	8.56323	13.3667	6.31104	12.9822	25.4578	19.574	16.2781	13.2568	35.5597	19.2202	20.4574	14.5935	24.3042		1.14993	1.07806	1.44367	1.49628	1.43733	2.63682	1.39285	1.67886	1.36439	1.09422	1.15593	2.20146	1.32451	1.16581	1.04462	1.35836	1.10067	0.961081
72.9	6.20117	18.7073	11.0107	13.8672	11.1084	27.3315	7.59278	12.9944	18.927	15.741	19.9646	20.52	8.39844	10.8948	16.6931	13.6169	17.1143	8.53882	13.3545	6.32324	12.9639	25.4089	19.5801	16.272	13.2324	35.5073	19.2266	20.4614	14.6383	24.3042		1.14993	1.07736	1.44687	1.49431	1.43891	2.63563	1.39062	1.67886	1.36263	1.09465	1.16412	2.20408	1.32259	1.16647	1.04462	1.35897	1.09989	0.958341
73	6.18897	18.7134	11.0291	13.8611	11.1206	27.3376	7.60498	12.9883	18.8965	15.7227	20.0745	20.575	8.39844	10.8643	16.6992	13.562	17.1204	8.58765	13.3606	6.32324	12.9639	25.3784	19.4885	16.272	13.2202	35.4672	19.2273	20.4635	14.6912	24.3164		1.14767	1.07771	1.44929	1.49365	1.44049	2.63622	1.39285	1.67807	1.36044	1.09337	1.17052	2.20999	1.32259	1.1632	1.04501	1.35349	1.10028	0.963822
73.1	6.19507	18.6951	11.0168	13.8611	11.1206	27.3376	7.58667	12.9822	18.8416	15.7349	20.1904	20.6421	8.40454	10.8826	16.6809	13.562	17.1265	8.59375	13.3789	6.34766	12.9578	25.3601	19.4885	16.2842	13.2141	35.4161	19.2294	20.4683	14.7156	24.3042		1.1488	1.07666	1.44767	1.49365	1.44049	2.63622	1.3895	1.67729	1.35649	1.09422	1.17728	2.2172	1.32355	1.16516	1.04386	1.35349	1.10067	0.964506
73.2	6.18897	18.7012	11.0352	13.8611	11.1267	27.3376	7.58667	13.0188	18.8293	15.7349	20.282	20.6726	8.40454	10.907	16.6748	13.5803	17.0776	8.58154	13.4033	6.34155	12.9272	25.3479	19.5679	16.2476	13.208	35.3608	19.228	20.459	14.7725	24.2981		1.14767	1.07701	1.45009	1.49365	1.44128	2.63622	1.3895	1.68202	1.3556	1.09422	1.18262	2.22047	1.32355	1.16777	1.04348	1.35532	1.09753	0.963136
73.3	6.18286	18.689	11.0413	13.855	11.1511	27.3254	7.59888	13.0127	18.7744	15.7227	20.3369	20.7214	8.39234	10.8826	16.6382	13.5803	17.041	8.59375	13.4277	6.34766	12.9272	25.3357	19.5496	16.2231	13.1897	35.3184	19.2344	20.4557	14.799	24.3225		1.14653	1.07631	1.45089	1.493	1.44444	2.63504	1.39174	1.68123	1.35165	1.09337	1.18583	2.22571	1.32163	1.16516	1.04119	1.35532	1.09518	0.964506
73.4	6.17676	18.689	11.0413	13.855	11.1389	27.3315	7.61109	13.0432	18.7134	15.741	20.3735	20.7397	8.39844	10.9375	16.6504	13.5742	17.0532	8.58154	13.4522	6.34766	12.9272	25.2747	19.5374	16.2048	13.1531	35.2842	19.2339	20.4309	14.8132	24.3042		1.1454	1.07631	1.45089	1.493	1.44286	2.63563	1.39397	1.68517	1.34726	1.09465	1.18796	2.22768	1.32259	1.17104	1.04195	1.35471	1.09596	0.963136
73.5	6.20117	18.6951	11.084	13.8672	11.1389	27.3132	7.61719	13.0188	18.7134	15.7349	20.4041	20.7825	8.37403	10.9253	16.6748	13.5925	17.0471	8.59375	13.4949	6.35376	12.9578	25.2563	19.4397	16.1743	13.1653	35.2354	19.2211	20.4069	14.8132	24.292		1.14993	1.07666	1.4565	1.49431	1.44286	2.63387	1.39509	1.68202	1.34726	1.09422	1.18974	2.23228	1.31874	1.16973	1.04348	1.35654	1.09557	0.964506
73.6	6.17676	18.6707	11.0901	13.8428	11.1572	27.3071	7.6294	13.0554	18.7073	15.741	20.3918	20.7703	8.39844	10.9619	16.6809	13.5986	17.0837	8.58765	13.5193	6.32935	12.9456	25.2441	19.5374	16.1499	13.147	35.1849	19.2012	20.3833	14.8153	24.2737		1.1454	1.07525	1.45731	1.49168	1.44523	2.63328	1.39733	1.68674	1.34682	1.09465	1.18903	2.23097	1.32259	1.17365	1.04386	1.35715	1.09792	0.963822
73.7	6.17676	18.6401	11.0901	13.8306	11.1755	27.3071	7.61719	13.0554	18.6523	15.7532	20.3613	20.8069	8.41675	10.9436	16.6931	13.5925	17.0349	8.56934	13.4827	6.32324	12.9334	25.238	19.4946	16.095	13.1531	35.13	19.1719	20.3764	14.8214	24.2493		1.1454	1.07349	1.45731	1.49037	1.4476	2.63328	1.39509	1.68674	1.34286	1.09549	1.18725	2.2349	1.32547	1.17169	1.04462	1.35654	1.09479	0.961767
73.8	6.17066	18.6279	11.1145	13.8184	11.2122	27.2888	7.6355	13.0615	18.6157	15.7166	20.3369	20.7703	8.36792	10.9558	16.7236	13.5986	17.0471	8.56934	13.5315	6.32324	12.9211	25.2136	19.4763	16.0461	13.147	35.0834	19.1518	20.3597	14.8336	24.2554		1.14427	1.07279	1.46051	1.48905	1.45236	2.63151	1.39844	1.68753	1.34022	1.09295	1.18583	2.23097	1.31778	1.173	1.04653	1.35715	1.09557	0.961767
73.9	6.17676	18.6157	11.1267	13.8184	11.2305	27.2888	7.61719	13.0371	18.5608	15.6982	20.3125	20.7459	8.35571	10.9375	16.6992	13.5925	17.0105	8.57544	13.5193	6.32324	12.9089	25.1892	19.5007	16.0278	13.147	35.0241	19.133	20.3304	14.8315	24.2554		1.1454	1.07209	1.46212	1.48905	1.45473	2.63151	1.39509	1.68438	1.33627	1.09167	1.1844	2.22835	1.31586	1.17104	1.04501	1.35654	1.09322	0.962451
74	6.16455	18.634	11.1328	13.8184	11.2549	27.2705	7.59278	13.0249	18.484	15.7043	20.2698	20.7581	8.3313	10.968	16.6992	13.5681	17.0227	8.57544	13.5315	6.33545	12.9211	25.2197	19.397	16.0217	13.1714	34.9547	19.1267	20.3154	14.8376	24.2249		1.14314	1.07314	1.46292	1.48905	1.45789	2.62975	1.39062	1.6828	1.33074	1.09209	1.18191	2.22966	1.31202	1.1743	1.04501	1.3541	1.094	0.962451
74.1	6.17066	18.634	11.1328	13.8367	11.2671	27.2766	7.58057	13.0676	18.4114	15.7043	20.2393	20.7703	8.34351	10.9802	16.6931	13.562	17.0105	8.57544	13.562	6.31714	12.9395	25.2075	19.4763	15.9912	13.1653	34.8979	19.1329	20.3007	14.8254	24.2188		1.14427	1.07314	1.46292	1.49102	1.45947	2.63034	1.38838	1.68832	1.32551	1.09209	1.18013	2.23097	1.31394	1.17561	1.04462	1.35349	1.09322	0.962451
74.2	6.17066	18.6279	11.1633	13.8367	11.2915	27.2705	7.59278	13.0249	18.3389	15.6982	20.1843	20.752	8.31909	10.9619	16.6931	13.5376	17.0166	8.58154	13.6169	6.31714	12.9089	25.2258	19.3726	15.979	13.1775	34.8367	19.1455	20.2897	14.8214	24.2065		1.14427	1.07279	1.46693	1.49102	1.46263	2.62975	1.39062	1.6828	1.3203	1.09167	1.17693	2.229	1.31009	1.17365	1.04462	1.35106	1.09361	0.963136
74.3	6.15845	18.6218	11.1145	13.8306	11.3159	27.2766	7.59888	13.0371	18.2663	15.7043	20.105	20.7275	8.34351	10.9619	16.6809	13.5681	17.0166	8.61206	13.6597	6.33545	12.915	25.2502	19.4214	15.979	13.1531	34.7762	19.158	20.2608	14.7929	24.1638		1.14201	1.07244	1.46051	1.49037	1.46579	2.63034	1.39174	1.68438	1.31507	1.09209	1.1723	2.22637	1.31394	1.17365	1.04386	1.3541	1.09361	0.966561
74.4	6.17676	18.5974	11.1389	13.8489	11.3464	27.2461	7.59278	13.031	18.1938	15.6982	20.0317	20.7214	8.34961	10.9436	16.6504	13.5864	17.0471	8.59986	13.7634	6.33545	12.915	25.2441	19.4275	15.9912	13.1348	34.7258	19.1582	20.2205	14.7685	24.1333		1.1454	1.07103	1.46372	1.49234	1.46974	2.6274	1.39062	1.68359	1.30985	1.09167	1.16803	2.22571	1.3149	1.17169	1.04195	1.35593	1.09557	0.965192
74.5	6.17676	18.6035	11.1328	13.8733	11.3647	27.2278	7.59278	13.0127	18.1213	15.7105	19.9951	20.6848	8.35571	10.968	16.6809	13.5742	17.0288	8.56934	13.8428	6.32324	12.915	25.238	19.4092	15.9851	13.147	34.6609	19.1811	20.2047	14.7583	24.0784		1.1454	1.07138	1.46292	1.49497	1.47211	2.62563	1.39062	1.68123	1.30463	1.09252	1.1659	2.22178	1.31586	1.1743	1.04386	1.35471	1.0944	0.961767
74.6	6.15845	18.5913	11.1389	13.8794	11.438	27.1912	7.57446	13.0188	18.0487	15.6921	19.8792	20.6604	8.35571	10.9497	16.6748	13.6414	17.0166	8.57544	13.9648	6.31104	12.8845	25.2319	19.4031	15.9546	13.1165	34.6201	19.2085	20.2209	14.742	24.0723		1.14201	1.07068	1.46372	1.49563	1.48161	2.6221	1.38726	1.68202	1.2994	1.09124	1.15914	2.21916	1.31586	1.17234	1.04348	1.36142	1.09361	0.962451
74.7	6.17066	18.5974	11.1694	13.8916	11.4563	27.1484	7.58667	13.0127	17.9762	15.686	19.8547	20.6543	8.38013	10.9375	16.6992	13.5864	17.0105	8.56934	14.0198	6.31714	12.9211	25.2441	19.3115	15.979	13.0859	34.5656	19.2388	20.2315	14.7339	24.0723		1.14427	1.07103	1.46773	1.49694	1.48398	2.61797	1.3895	1.68123	1.29418	1.09082	1.15771	2.21851	1.31971	1.17104	1.04501	1.35593	1.09322	0.961767
74.8	6.17066	18.6279	11.1389	13.916	11.4746	27.1057	7.56226	12.9883	17.9036	15.686	19.7876	20.6299	8.35571	10.9253	16.687	13.6353	16.9983	8.56323	14.1113	6.32935	12.915	25.2502	19.4092	15.9607	13.0737	34.5123	19.2853	20.238	14.7217	24.0479		1.14427	1.07279	1.46372	1.49957	1.48635	2.61386	1.38503	1.67807	1.28896	1.09082	1.1538	2.21589	1.31586	1.16973	1.04424	1.36081	1.09244	0.961081
74.9	6.15845	18.634	11.1511	13.916	11.4929	27.063	7.50733	12.9822	17.8311	15.6982	19.7632	20.6421	8.36792	10.9497	16.6626	13.6841	17.0166	8.56323	14.1663	6.29883	12.915	25.238	19.3298	15.9363	13.0615	34.4625	19.3124	20.2555	14.7013	24.0479		1.14201	1.07314	1.46532	1.49957	1.48872	2.60974	1.37497	1.67729	1.28374	1.09167	1.15237	2.2172	1.31778	1.17234	1.04272	1.36568	1.09361	0.961081
75	6.15235	18.6584	11.1389	13.9282	11.5295	27.0447	7.55005	12.9822	17.7734	15.7227	19.7205	20.636	8.35571	10.9985	16.6382	13.6841	16.9922	8.55103	14.2517	6.32935	12.8784	25.2258	19.3787	15.918	13.0615	34.419	19.3386	20.2751	14.6667	24.0234		1.14087	1.07454	1.46372	1.50088	1.49346	2.60797	1.38279	1.67729	1.27958	1.09337	1.14988	2.21654	1.31586	1.17757	1.04119	1.36568	1.09204	0.959712
75.1	6.15845	18.6707	11.1389	13.9221	11.554	27.0691	7.55005	12.97	17.7246	15.6921	19.6716	20.6299	8.3252	10.9558	16.6138	13.7085	17.0044	8.56323	14.3005	6.35376	12.854	25.2014	19.3909	15.9119	13.0371	34.3804	19.365	20.2808	14.6261	24.0112		1.14201	1.07525	1.46372	1.50023	1.49663	2.61033	1.38279	1.67571	1.27607	1.09124	1.14703	2.21589	1.31106	1.173	1.03966	1.36811	1.09283	0.961081
75.2	6.15235	18.6401	11.1206	13.9404	11.5723	27.0569	7.55005	12.9639	17.7124	15.7043	19.6228	20.6177	8.34351	10.9497	16.6077	13.6902	17.0105	8.56323	14.3799	6.33545	12.8662	25.2319	19.4336	15.8813	13.0371	34.3539	19.3917	20.2751	14.5874	23.9868		1.14087	1.07349	1.46131	1.5022	1.499	2.60915	1.38279	1.67492	1.27519	1.09209	1.14419	2.21458	1.31394	1.17234	1.03928	1.36629	1.09322	0.961081
75.3	6.14014	18.6401	11.1511	13.9343	11.6028	27.0386	7.53784	12.97	17.7063	15.686	19.5923	20.5811	8.36182	10.9436	16.6199	13.7085	16.9373	8.54492	14.4592	6.32935	12.854	25.2197	19.397	15.8386	13.0249	34.3233	19.4239	20.2462	14.5589	23.9746		1.13861	1.07349	1.46532	1.50154	1.50295	2.60739	1.38056	1.67571	1.27475	1.09082	1.14241	2.21064	1.31682	1.17169	1.04004	1.36811	1.08852	0.959026
75.4	6.16455	18.6646	11.1328	13.9404	11.6394	27.0752	7.53784	12.9761	17.6392	15.6982	19.5862	20.5811	8.36792	10.9436	16.5955	13.739	16.9495	8.55103	14.4592	6.30493	12.8662	25.1892	19.4458	15.7837	13.0432	34.3099	19.4708	20.2413	14.5447	23.9685		1.14314	1.0749	1.46292	1.5022	1.50769	2.61092	1.38056	1.6765	1.26992	1.09167	1.14205	2.21064	1.31778	1.17169	1.03852	1.37116	1.0893	0.959712
75.5	6.16455	18.6951	11.1389	13.9404	11.6699	27.0508	7.53784	12.97	17.6636	15.6616	19.5374	20.5688	8.34961	10.9619	16.6199	13.7695	16.9128	8.55713	14.4531	6.29883	12.854	25.1831	19.2749	15.7471	13.031	34.2852	19.5071	20.2466	14.5142	23.9441		1.14314	1.07666	1.46372	1.5022	1.51165	2.60856	1.38056	1.67571	1.27168	1.08912	1.13921	2.20932	1.3149	1.17365	1.04004	1.3742	1.08694	0.960396
75.6	6.16455	18.7012	11.1328	13.9343	11.6638	27.0752	7.55615	12.9883	17.6697	15.6799	19.5129	20.5444	8.36182	10.968	16.6016	13.8062	16.8945	8.56323	14.4836	6.31714	12.8357	25.1892	19.342	15.7593	13.0249	34.2623	19.5285	20.2612	14.5081	23.9197		1.14314	1.07701	1.46292	1.50154	1.51085	2.61092	1.38391	1.67807	1.27212	1.0904	1.13778	2.2067	1.31682	1.1743	1.0389	1.37786	1.08576	0.961081
75.7	6.16455	18.6951	11.1206	13.9099	11.6821	27.0752	7.51953	12.9822	17.627	15.6799	19.4824	20.5383	8.36182	10.9009	16.5894	13.8428	16.9067	8.55103	14.4959	6.32324	12.8113	25.1343	19.2688	15.7288	13.0371	34.2405	19.5348	20.2686	14.4938	23.9197		1.14314	1.07666	1.46131	1.49891	1.51323	2.61092	1.3772	1.67729	1.26904	1.0904	1.136	2.20605	1.31682	1.16712	1.03814	1.38152	1.08655	0.959712
75.8	6.17066	18.689	11.1328	13.9221	11.676	27.0935	7.51343	12.9395	17.6392	15.6738	19.4824	20.5322	8.35571	10.9375	16.571	13.8611	16.9006	8.56323	14.4836	6.34766	12.8113	25.1343	19.3176	15.7105	13.0371	34.219	19.5187	20.2633	14.4409	23.9441		1.14427	1.07631	1.46292	1.50023	1.51244	2.61268	1.37609	1.67177	1.26992	1.08997	1.136	2.20539	1.31586	1.17104	1.03698	1.38334	1.08616	0.961081
75.9	6.17066	18.6707	11.1328	13.8916	11.6821	27.0508	7.50122	12.9578	17.6025	15.6799	19.4763	20.5139	8.35571	10.9009	16.571	13.8733	16.8762	8.56323	14.4409	6.32935	12.7991	25.116	19.2566	15.6616	12.9883	34.2029	19.4961	20.269	14.4124	23.9319		1.14427	1.07525	1.46292	1.49694	1.51323	2.60856	1.37385	1.67413	1.26728	1.0904	1.13564	2.20343	1.31586	1.16712	1.03698	1.38456	1.08459	0.961081
76	6.15235	18.6523	11.084	13.8977	11.7004	27.0508	7.54395	12.9272	17.6025	15.6982	19.4519	20.4895	8.34351	10.9314	16.5955	13.8916	16.8884	8.53882	14.4409	6.32935	12.7991	25.0793	19.3481	15.6128	12.9517	34.1856	19.4725	20.2572	14.3595	23.9136		1.14087	1.07419	1.4565	1.4976	1.5156	2.60856	1.38168	1.67018	1.26728	1.09167	1.13422	2.20081	1.31394	1.17039	1.03852	1.38639	1.08537	0.958341
76.1	6.14624	18.6462	11.1145	13.8855	11.7188	27.0508	7.51953	12.9578	17.5415	15.6555	19.4397	20.4407	8.3374	10.9192	16.5649	13.9282	16.9128	8.53272	14.4165	6.35987	12.8357	25.061	19.3298	15.564	12.9883	34.1701	19.456	20.2254	14.3351	23.9197		1.13974	1.07384	1.46051	1.49628	1.51798	2.60856	1.3772	1.67413	1.26289	1.0887	1.13351	2.19556	1.31298	1.16908	1.0366	1.39004	1.08694	0.957657
76.2	6.12793	18.6462	11.1023	13.855	11.7371	27.0508	7.54395	12.97	17.5171	15.6799	19.4092	20.4224	8.3252	10.9314	16.5894	13.8916	16.9067	8.53272	14.3921	6.34155	12.7869	25.0305	19.2871	15.5334	12.9822	34.1478	19.4359	20.1969	14.3026	23.8709		1.13635	1.07384	1.45891	1.493	1.52035	2.60856	1.38168	1.67571	1.26113	1.0904	1.13173	2.1936	1.31106	1.17039	1.03814	1.38639	1.08655	0.957657
76.3	6.12793	18.6401	11.0962	13.8489	11.7554	27.0813	7.53784	12.97	17.4805	15.6799	19.397	20.398	8.3252	10.9314	16.6077	13.8489	16.9617	8.53272	14.3494	6.33545	12.793	25.0122	19.2932	15.4968	12.9517	34.1251	19.4187	20.1904	14.3107	23.8892		1.13635	1.07349	1.45811	1.49234	1.52272	2.6115	1.38056	1.67571	1.2585	1.0904	1.13102	2.19098	1.31106	1.17039	1.03928	1.38213	1.09008	0.957657
76.4	6.11572	18.6951	11.1023	13.8611	11.7615	27.0813	7.54395	12.9883	17.5049	15.6433	19.4153	20.3491	8.3313	10.9131	16.5833	13.8611	17.0105	8.53882	14.3127	6.32324	12.7808	24.9817	19.2383	15.4602	12.9517	34.0877	19.4037	20.1998	14.2782	23.8586		1.13408	1.07666	1.45891	1.49365	1.52351	2.6115	1.38168	1.67807	1.26025	1.08785	1.13209	2.18573	1.31202	1.16843	1.03775	1.38334	1.09322	0.958341
76.5	6.15845	18.6523	11.0779	13.8428	11.7371	27.1057	7.52564	12.9517	17.4744	15.6616	19.3481	20.3308	8.34961	10.9192	16.5772	13.8794	17.0105	8.56323	14.2517	6.34155	12.793	24.9695	19.281	15.4297	12.9456	34.0514	19.3933	20.1998	14.2721	23.8464		1.14201	1.07419	1.4557	1.49168	1.52035	2.61386	1.37832	1.67335	1.25806	1.08912	1.12817	2.18376	1.3149	1.16908	1.03737	1.38517	1.09322	0.961081
76.6	6.13403	18.6584	11.0962	13.8794	11.7249	27.0691	7.53174	12.9456	17.5049	15.6616	19.3604	20.3369	8.36182	10.8826	16.6077	13.8672	17.0166	8.54492	14.2212	6.34155	12.7808	24.9634	19.2993	15.3809	12.9456	34.0044	19.3847	20.2096	14.2476	23.8342		1.13748	1.07454	1.45811	1.49563	1.51877	2.61033	1.37944	1.67256	1.26025	1.08912	1.12889	2.18441	1.31682	1.16516	1.03928	1.38395	1.09361	0.959026
76.7	6.14624	18.6218	11.0657	13.8733	11.7371	27.0691	7.51343	12.9272	17.4683	15.6494	19.3176	20.3247	8.35571	10.8826	16.5649	13.8977	17.0654	8.53272	14.1968	6.34155	12.7869	24.9451	19.3665	15.3198	12.9639	33.9781	19.4036	20.2185	14.211	23.8647		1.13974	1.07244	1.4541	1.49497	1.52035	2.61033	1.37609	1.67018	1.25762	1.08828	1.12639	2.1831	1.31586	1.16516	1.0366	1.387	1.09675	0.957657
76.8	6.15235	18.6707	11.0901	13.8489	11.7249	27.0264	7.51343	12.9395	17.4927	15.6555	19.3237	20.282	8.34961	10.8765	16.5466	13.8977	17.0959	8.53272	14.1541	6.35376	12.7625	24.9573	19.4214	15.3198	12.9578	33.9435	19.4304	20.2299	14.1846	23.8464		1.14087	1.07525	1.45731	1.49234	1.51877	2.60621	1.37609	1.67177	1.25937	1.0887	1.12675	2.17852	1.3149	1.16451	1.03546	1.387	1.09871	0.957657
76.9	6.14014	18.6646	11.0779	13.8428	11.7188	27.0508	7.4707	12.9028	17.4561	15.6921	19.3359	20.282	8.34351	10.8887	16.5466	13.9038	17.1326	8.5022	14.1296	6.35987	12.7991	24.9451	19.4336	15.2588	12.9517	33.9079	19.4701	20.225	14.1602	23.8342		1.13861	1.0749	1.4557	1.49168	1.51798	2.60856	1.36826	1.66703	1.25674	1.09124	1.12746	2.17852	1.31394	1.16581	1.03546	1.3876	1.10107	0.954231
77	6.15845	18.634	11.0535	13.8611	11.7554	27.002	7.51343	12.9028	17.4255	15.6677	19.2993	20.2209	8.34961	10.8582	16.5772	13.9038	17.157	8.4961	14.1541	6.36597	12.7808	24.9451	19.4214	15.2344	12.9272	33.865	19.498	20.2047	14.1459	23.8037		1.14201	1.07314	1.4525	1.49365	1.52272	2.60386	1.37609	1.66703	1.25454	1.08955	1.12532	2.17195	1.3149	1.16255	1.03737	1.3876	1.10263	0.953547
77.1	6.14624	18.6218	11.0596	13.8611	11.792	26.9531	7.50122	12.8845	17.4011	15.6555	19.2871	20.1843	8.3374	10.8276	16.5833	13.9099	17.2424	8.52051	14.1785	6.34766	12.7869	24.9329	19.519	15.2344	12.9517	33.8197	19.5189	20.1884	14.1296	23.7793		1.13974	1.07244	1.4533	1.49365	1.52746	2.59914	1.37385	1.66466	1.25278	1.0887	1.12461	2.16802	1.31298	1.15927	1.03775	1.38821	1.10812	0.956286
77.2	6.11572	18.6523	11.0779	13.9038	11.8042	26.9592	7.51343	12.8723	17.3767	15.6555	19.3176	20.1904	8.30078	10.8337	16.6016	13.8916	17.2058	8.51441	14.1907	6.32324	12.7747	24.9329	19.5801	15.1794	12.9639	33.7781	19.5419	20.179	14.1235	23.7488		1.13408	1.07419	1.4557	1.49825	1.52904	2.59973	1.37609	1.66309	1.25102	1.0887	1.12639	2.16868	1.30721	1.15993	1.0389	1.38639	1.10577	0.955602
77.3	6.10962	18.6462	11.0657	13.8916	11.853	26.9409	7.51343	12.9089	17.3767	15.6494	19.2932	20.1416	8.3374	10.8398	16.6138	13.8977	17.2119	8.51441	14.2456	6.34766	12.738	24.9207	19.6472	15.1672	12.9883	33.7247	19.5765	20.1868	14.1073	23.7549		1.13295	1.07384	1.4541	1.49694	1.53536	2.59797	1.37609	1.66782	1.25102	1.08828	1.12497	2.16344	1.31298	1.16058	1.03966	1.387	1.10616	0.955602
77.4	6.12793	18.6279	11.0596	13.9099	11.8835	26.9226	7.50733	12.9028	17.3706	15.6372	19.281	20.0989	8.34351	10.8337	16.571	13.8855	17.2485	8.56323	14.2761	6.31714	12.7441	24.884	19.6838	15.1489	13.0249	33.684	19.6143	20.1941	14.0991	23.7488		1.13635	1.07279	1.4533	1.49891	1.53931	2.5962	1.37497	1.66703	1.25058	1.08743	1.12426	2.15885	1.31394	1.15993	1.03698	1.38578	1.10852	0.961081
77.5	6.11572	18.5791	11.0474	13.8733	11.8958	26.9226	7.51953	12.9028	17.3767	15.6433	19.2688	20.105	8.37403	10.8582	16.6016	13.8611	17.2913	8.52051	14.3127	6.33545	12.7502	24.8962	19.8364	15.1123	13.0737	33.6444	19.663	20.1978	14.0544	23.7549		1.13408	1.06998	1.4517	1.49497	1.54091	2.5962	1.3772	1.66703	1.25102	1.08785	1.12355	2.15951	1.31874	1.16255	1.0389	1.38334	1.11127	0.956286
77.6	6.12183	18.5852	11.0535	13.8367	11.9202	26.9104	7.49512	12.9272	17.334	15.6555	19.2322	20.0928	8.38013	10.8765	16.5588	13.8672	17.3096	8.53272	14.325	6.34155	12.7502	24.8657	19.812	15.0574	13.0859	33.616	19.7059	20.1933	14.034	23.761		1.13522	1.07033	1.4525	1.49102	1.54407	2.59502	1.37273	1.67018	1.24795	1.0887	1.12141	2.1582	1.31971	1.16451	1.03622	1.38395	1.11244	0.957657
77.7	6.12793	18.6096	11.023	13.8367	11.9446	26.9348	7.48902	12.9211	17.3157	15.6494	19.1956	20.0623	8.38013	10.8643	16.5283	13.855	17.3279	8.55713	14.3677	6.32324	12.7319	24.8413	19.9402	15.0024	13.147	33.5809	19.7486	20.1762	14.034	23.761		1.13635	1.07173	1.44849	1.49102	1.54723	2.59738	1.37162	1.66939	1.24663	1.08828	1.11928	2.15492	1.31971	1.1632	1.03431	1.38273	1.11362	0.960396
77.8	6.10962	18.634	11.0596	13.855	11.9995	26.9165	7.50733	12.9456	17.2974	15.625	19.2078	20.0317	8.35571	10.8521	16.51	13.8733	17.3584	8.55103	14.3372	6.34155	12.738	24.8169	19.8914	14.9841	13.1897	33.544	19.7667	20.1737	14.032	23.7793		1.13295	1.07314	1.4533	1.493	1.55434	2.59561	1.37497	1.67256	1.24531	1.08658	1.11999	2.15163	1.31586	1.1619	1.03317	1.38456	1.11558	0.959712
77.9	6.14014	18.6035	11.0291	13.8428	12.0483	26.9104	7.50733	12.9578	17.2668	15.6433	19.2139	19.989	8.36182	10.8398	16.5466	13.8916	17.3889	8.55713	14.3372	6.34155	12.7319	24.8108	19.9829	14.9353	13.2385	33.5079	19.7644	20.1408	14.0177	23.7549		1.13861	1.07138	1.44929	1.49168	1.56066	2.59502	1.37497	1.67413	1.24311	1.08785	1.12034	2.14705	1.31682	1.16058	1.03546	1.38639	1.11754	0.960396
78	6.12793	18.634	11.0413	13.855	12.1033	26.8921	7.51953	12.9944	17.2607	15.6372	19.2383	19.9646	8.34961	10.8398	16.5466	13.8977	17.4011	8.56323	14.3433	6.34766	12.7197	24.7742	20.0134	14.9292	13.2446	33.478	19.7709	20.1095	14.0096	23.7183		1.13635	1.07314	1.45089	1.493	1.56778	2.59326	1.3772	1.67886	1.24267	1.08743	1.12177	2.14443	1.3149	1.16058	1.03546	1.387	1.11832	0.961081
78.1	6.11572	18.5974	11.0352	13.8306	12.146	26.8921	7.50733	12.9944	17.2424	15.6128	19.1772	19.9768	8.31909	10.8398	16.5283	13.8977	17.3889	8.56323	14.3372	6.32935	12.7075	24.7742	20.1111	14.8743	13.2751	33.4285	19.7611	20.1029	14.0116	23.7244		1.13408	1.07103	1.45009	1.49037	1.57332	2.59326	1.37497	1.67886	1.24135	1.08573	1.1182	2.14574	1.31009	1.16058	1.03431	1.387	1.11754	0.961081
78.2	6.12793	18.5852	11.0291	13.7756	12.1643	26.8616	7.51343	13.0127	17.2546	15.6433	19.1772	19.9524	8.30078	10.8032	16.5283	13.8916	17.395	8.55713	14.3066	6.33545	12.6831	24.7253	20.2454	14.8804	13.2996	33.3805	19.7651	20.1042	14.0137	23.7366		1.13635	1.07033	1.44929	1.48444	1.57569	2.59032	1.37609	1.68123	1.24223	1.08785	1.1182	2.14311	1.30721	1.15666	1.03431	1.38639	1.11793	0.960396
78.3	6.12793	18.6157	11.0352	13.7939	12.2131	26.8433	7.52564	12.9883	17.2668	15.6067	19.165	19.9463	8.3313	10.8337	16.5222	13.8733	17.4316	8.55103	14.3066	6.35376	12.7136	24.6887	20.2271	14.8804	13.2935	33.341	19.7575	20.0863	13.9974	23.7549		1.13635	1.07209	1.45009	1.48641	1.58201	2.58855	1.37832	1.67807	1.24311	1.08531	1.11749	2.14246	1.31202	1.15993	1.03393	1.38456	1.12028	0.959712
78.4	6.12793	18.6096	11.0291	13.7878	12.2131	26.8188	7.51953	13.0249	17.2363	15.6067	19.1406	19.9097	8.31909	10.791	16.5039	13.8611	17.4744	8.55713	14.3066	6.34155	12.738	24.6521	20.282	14.801	13.3362	33.305	19.748	20.0863	13.9771	23.7915		1.13635	1.07173	1.44929	1.48575	1.58201	2.58619	1.3772	1.6828	1.24091	1.08531	1.11607	2.13853	1.31009	1.15535	1.03278	1.38334	1.12303	0.960396
78.5	6.12183	18.634	11.0352	13.8123	12.207	26.8372	7.52564	13.0249	17.2363	15.6128	19.1345	19.9097	8.3252	10.8093	16.5222	13.8245	17.4805	8.54492	14.2639	6.34155	12.7075	24.6399	20.3308	14.7949	13.3301	33.2662	19.7337	20.0875	14.0015	23.7854		1.13522	1.07314	1.45009	1.48839	1.58122	2.58797	1.37832	1.6828	1.24091	1.08573	1.11571	2.13853	1.31106	1.15731	1.03393	1.37969	1.12343	0.959026
78.6	6.12793	18.634	11.0413	13.8306	12.2376	26.8127	7.50122	13.0371	17.2241	15.5884	19.1101	19.8792	8.31909	10.8276	16.4856	13.8428	17.5354	8.56323	14.2212	6.34155	12.7014	24.5972	20.3369	14.7888	13.3667	33.2241	19.7162	20.0732	13.9994	23.7976		1.13635	1.07314	1.45089	1.49037	1.58518	2.5856	1.37385	1.68438	1.24004	1.08403	1.11429	2.13525	1.31009	1.15927	1.03164	1.38152	1.12695	0.961081
78.7	6.12183	18.634	11.0352	13.8123	12.2803	26.8005	7.51953	13.0371	17.2241	15.6067	19.1101	19.8364	8.3374	10.8276	16.4795	13.8367	17.5415	8.55713	14.1541	6.31714	12.7014	24.5483	20.3796	14.7583	13.3789	33.1807	19.711	20.0566	13.9811	23.7915		1.13522	1.07314	1.45009	1.48839	1.59071	2.58443	1.3772	1.68438	1.24004	1.08531	1.11429	2.13066	1.31298	1.15927	1.03126	1.38091	1.12735	0.960396
78.8	6.11572	18.6401	11.0291	13.7573	12.2925	26.7761	7.51953	13.0493	17.1875	15.5945	19.0796	19.8181	8.3252	10.7788	16.51	13.8367	17.5354	8.55103	14.0808	6.35376	12.6953	24.5178	20.3186	14.7217	13.3789	33.1365	19.6948	20.026	13.9872	23.7732		1.13408	1.07349	1.44929	1.48247	1.59229	2.58207	1.3772	1.68596	1.2374	1.08446	1.11251	2.12869	1.31106	1.15405	1.03317	1.38091	1.12695	0.959712
78.9	6.13403	18.6462	11.0352	13.7878	12.323	26.7456	7.50122	13.0615	17.1753	15.6128	19.104	19.8242	8.31299	10.8398	16.4856	13.8977	17.5049	8.56323	14.032	6.33545	12.6831	24.4934	20.3918	14.6973	13.3972	33.0916	19.6946	20.0037	13.9832	23.7549		1.13748	1.07384	1.45009	1.48575	1.59624	2.57913	1.37385	1.68753	1.23652	1.08573	1.11394	2.12934	1.30913	1.16058	1.03164	1.387	1.12499	0.961081
79	6.12793	18.6401	11.0352	13.7939	12.3413	26.7334	7.50122	13.0737	17.1692	15.6067	19.0979	19.812	8.31299	10.8337	16.4978	13.8794	17.5171	8.57544	13.9832	6.33545	12.6892	24.4995	20.3369	14.6912	13.4033	33.0389	19.6807	20.0081	13.9832	23.7488		1.13635	1.07349	1.45009	1.48641	1.59861	2.57796	1.37385	1.68911	1.23608	1.08531	1.11358	2.12803	1.30913	1.15993	1.0324	1.38517	1.12578	0.962451
79.1	6.12183	18.6584	11.0596	13.7878	12.3657	26.7395	7.49512	13.0615	17.1631	15.5884	19.0979	19.8303	8.30689	10.8093	16.51	13.8733	17.5049	8.56934	13.9587	6.32935	12.6709	24.4324	20.3613	14.6973	13.4094	32.9984	19.6811	20.0102	13.9648	23.7549		1.13522	1.07454	1.4533	1.48575	1.60177	2.57854	1.37273	1.68753	1.23564	1.08403	1.11358	2.13	1.30817	1.15731	1.03317	1.38456	1.12499	0.961767
79.2	6.12793	18.6951	11.0168	13.7878	12.3718	26.7273	7.50733	13.0798	17.1875	15.5945	19.104	19.8303	8.30078	10.7971	16.4856	13.8977	17.5293	8.52051	13.916	6.35376	12.677	24.4263	20.4285	14.6606	13.3972	32.9633	19.658	20.0126	13.9486	23.7549		1.13635	1.07666	1.44767	1.48575	1.60256	2.57737	1.37497	1.6899	1.2374	1.08446	1.11394	2.13	1.30721	1.15601	1.03164	1.387	1.12656	0.956286
79.3	6.10352	18.7012	11.023	13.7817	12.3657	26.6968	7.48902	13.0554	17.1753	15.6128	19.0979	19.8303	8.31299	10.8215	16.4734	13.8794	17.5354	8.53272	13.8428	6.34155	12.6831	24.4019	20.4041	14.6179	13.4033	32.9285	19.6467	20.0029	13.9486	23.7793		1.13182	1.07701	1.44849	1.4851	1.60177	2.57443	1.37162	1.68674	1.23652	1.08573	1.11358	2.13	1.30913	1.15862	1.03088	1.38517	1.12695	0.957657
79.4	6.12793	18.6768	11.0352	13.7695	12.3535	26.6663	7.4707	13.0859	17.1875	15.6006	19.1101	19.8425	8.3313	10.7971	16.4795	13.855	17.511	8.53272	13.7939	6.35376	12.677	24.3897	20.3918	14.5752	13.4094	32.904	19.6486	20.0208	13.9547	23.7976		1.13635	1.0756	1.45009	1.48378	1.60019	2.57149	1.36826	1.69068	1.2374	1.08488	1.11429	2.13131	1.31202	1.15601	1.03126	1.38273	1.12539	0.957657
79.5	6.10352	18.6462	11.0168	13.7329	12.384	26.648	7.4585	13.0615	17.157	15.5945	19.1223	19.8303	8.30689	10.7849	16.4429	13.8733	17.5293	8.53882	13.7451	6.34766	12.6831	24.3713	20.398	14.5508	13.3789	32.8764	19.6492	20.011	13.9486	23.8647		1.13182	1.07384	1.44767	1.47984	1.60415	2.56972	1.36603	1.68753	1.23521	1.08446	1.115	2.13	1.30817	1.1547	1.02897	1.38456	1.12656	0.958341
79.6	6.12793	18.6157	11.0413	13.7268	12.384	26.6663	7.4585	13.0798	17.1326	15.6128	19.0979	19.8669	8.3374	10.791	16.449	13.8245	17.5293	8.55103	13.6658	6.32324	12.6709	24.3774	20.4651	14.5508	13.3911	32.8447	19.6462	20.0085	13.9343	23.822		1.13635	1.07209	1.45089	1.47918	1.60415	2.57149	1.36603	1.6899	1.23345	1.08573	1.11358	2.13393	1.31298	1.15535	1.02935	1.37969	1.12656	0.959712
79.7	6.073	18.6462	11.0413	13.7085	12.384	26.6968	7.45239	13.0798	17.1143	15.6067	19.0857	19.873	8.34961	10.7788	16.449	13.855	17.5049	8.56323	13.6536	6.35376	12.6587	24.3591	20.4956	14.5386	13.4033	32.8256	19.6332	19.991	13.9404	23.7854		1.12616	1.07384	1.45089	1.47721	1.60415	2.57443	1.36491	1.6899	1.23213	1.08531	1.11287	2.13459	1.3149	1.15405	1.02935	1.38273	1.12499	0.961081
79.8	6.09131	18.6707	11.0107	13.739	12.4146	26.6602	7.4646	13.0798	17.1326	15.6128	19.0979	19.9341	8.34351	10.8032	16.4612	13.8367	17.511	8.55713	13.5986	6.32935	12.6526	24.3652	20.4895	14.5203	13.3789	32.7964	19.6131	19.9837	13.9303	23.7427		1.12956	1.07525	1.44687	1.4805	1.60811	2.5709	1.36714	1.6899	1.23345	1.08573	1.11358	2.14115	1.31394	1.15666	1.03011	1.38091	1.12539	0.960396
79.9	6.09741	18.6829	11.0352	13.7024	12.4023	26.6541	7.4707	13.1104	17.1265	15.6006	19.0613	19.9463	8.3374	10.8093	16.4612	13.8733	17.5049	8.53882	13.5681	6.32324	12.6526	24.3652	20.4529	14.5081	13.4216	32.7696	19.5738	19.9959	13.9119	23.7671		1.13069	1.07596	1.45009	1.47655	1.60652	2.57031	1.36826	1.69385	1.23301	1.08488	1.11145	2.14246	1.31298	1.15731	1.03011	1.38456	1.12499	0.958341
80	6.12183	18.6829	10.9985	13.6963	12.3901	26.6541	7.4707	13.0981	17.1265	15.6067	19.0674	19.989	8.30689	10.791	16.4795	13.8855	17.4683	8.56934	13.5315	6.33545	12.6587	24.3958	20.3918	14.5203	13.4338	32.7598	19.526	19.9992	13.914	23.7732		1.13522	1.07596	1.44527	1.47589	1.60494	2.57031	1.36826	1.69226	1.23301	1.08531	1.1118	2.14705	1.30817	1.15535	1.03126	1.38578	1.12264	0.961767
80.1	6.10962	18.6707	11.0352	13.6719	12.4023	26.6663	7.4707	13.1042	17.1509	15.5945	19.0613	20.0439	8.3252	10.8032	16.4551	13.8977	17.4316	8.56934	13.5193	6.34155	12.6404	24.4446	20.4407	14.4592	13.4399	32.7465	19.4947	20.0142	13.8855	23.7671		1.13295	1.07525	1.45009	1.47327	1.60652	2.57149	1.36826	1.69305	1.23477	1.08446	1.11145	2.15294	1.31106	1.15666	1.02973	1.387	1.12028	0.961767
80.2	6.10352	18.689	10.9985	13.6597	12.4023	26.6602	7.44629	13.1042	17.1265	15.5823	19.0552	20.0439	8.31299	10.791	16.4368	13.9099	17.4438	8.53882	13.5193	6.37207	12.6282	24.4202	20.3613	14.4348	13.4583	32.7357	19.476	20.009	13.8875	23.7671		1.13182	1.07631	1.44527	1.47195	1.60652	2.5709	1.36379	1.69305	1.23301	1.08361	1.11109	2.15294	1.30913	1.15535	1.02859	1.38821	1.12107	0.958341
80.3	6.12183	18.6462	10.9985	13.6597	12.4084	26.648	7.4585	13.1348	17.1204	15.5823	19.0613	20.0562	8.30689	10.8093	16.4307	13.8733	17.4438	8.52051	13.5193	6.35987	12.6282	24.4812	20.3735	14.4348	13.4705	32.719	19.4564	20.0203	13.8774	23.7915		1.13522	1.07384	1.44527	1.47195	1.60731	2.56972	1.36603	1.697	1.23257	1.08361	1.11145	2.15426	1.30817	1.15731	1.0282	1.38456	1.12107	0.956286
80.4	6.12183	18.634	11.0168	13.6841	12.4023	26.648	7.47681	13.1226	17.0654	15.5945	19.043	20.0623	8.27637	10.7971	16.4307	13.8794	17.4377	8.52661	13.5315	6.37207	12.6038	24.5178	20.4712	14.4104	13.4827	32.7016	19.4501	20.0195	13.8855	23.7732		1.13522	1.07314	1.44767	1.47458	1.60652	2.56972	1.36938	1.69543	1.22861	1.08446	1.11038	2.15492	1.30337	1.15601	1.0282	1.38517	1.12067	0.956971
80.5	6.10962	18.6218	10.9863	13.6658	12.384	26.6296	7.44629	13.1409	17.0715	15.5884	19.0247	20.0501	8.28247	10.7666	16.4185	13.8855	17.4622	8.55103	13.5803	6.39038	12.5916	24.5361	20.4285	14.4043	13.4705	32.6873	19.4539	19.9992	13.8794	23.7793		1.13295	1.07244	1.44367	1.47261	1.60415	2.56795	1.36379	1.69779	1.22905	1.08403	1.10931	2.15361	1.30433	1.15274	1.02744	1.38578	1.12225	0.959712
80.6	6.10352	18.634	10.9802	13.6719	12.384	26.6296	7.44629	13.1348	17.0532	15.6006	19.0002	20.0562	8.30078	10.7727	16.4734	13.9099	17.4316	8.55103	13.6353	6.39038	12.6038	24.5728	20.3613	14.3921	13.501	32.6651	19.4435	19.9715	13.8774	23.7732		1.13182	1.07314	1.44286	1.47327	1.60415	2.56795	1.36379	1.697	1.22773	1.08488	1.10788	2.15426	1.30721	1.15339	1.03088	1.38821	1.12028	0.959712
80.7	6.09741	18.6218	10.9802	13.6597	12.4023	26.5869	7.42188	13.147	17.0288	15.5823	18.988	20.0684	8.29468	10.7605	16.4551	13.8672	17.395	8.55103	13.6841	6.35376	12.5855	24.6155	20.398	14.3433	13.4949	32.6277	19.4226	19.95	13.8875	23.8037		1.13069	1.07244	1.44286	1.47195	1.60652	2.56383	1.35932	1.69858	1.22598	1.08361	1.10717	2.15557	1.30625	1.15209	1.02973	1.38395	1.11793	0.959712
80.8	6.09741	18.634	10.9863	13.6719	12.3596	26.6296	7.4585	13.1348	17.041	15.5823	19.0125	20.0562	8.28858	10.7788	16.4429	13.8794	17.3706	8.53882	13.8001	6.35987	12.5977	24.6155	20.3125	14.3494	13.501	32.6029	19.4052	19.943	13.8835	23.7793		1.13069	1.07314	1.44367	1.47327	1.60098	2.56795	1.36603	1.697	1.22685	1.08361	1.1086	2.15426	1.30529	1.15405	1.02897	1.38517	1.11636	0.958341
80.9	6.08521	18.5913	11.0046	13.6719	12.3474	26.6174	7.44019	13.1287	17.0044	15.5884	19.0247	20.0501	8.28247	10.7666	16.4551	13.855	17.3645	8.55713	13.8184	6.39038	12.6038	24.646	20.3857	14.2944	13.4949	32.5761	19.3952	19.9406	13.8875	23.7915		1.12842	1.07068	1.44607	1.47327	1.5994	2.56677	1.36267	1.69621	1.22422	1.08403	1.10931	2.15361	1.30433	1.15274	1.02973	1.38273	1.11597	0.960396
81	6.073	18.5791	11.0046	13.678	12.3474	26.6357	7.4646	13.1287	17.0044	15.5823	19.0125	20.0378	8.28247	10.7422	16.4917	13.8062	17.4072	8.53882	13.8733	6.4148	12.6221	24.6521	20.282	14.2639	13.5315	32.5494	19.3947	19.9365	13.9181	23.8037		1.12616	1.06998	1.44607	1.47392	1.5994	2.56853	1.36714	1.69621	1.22422	1.08361	1.1086	2.15229	1.30433	1.15013	1.03202	1.37786	1.11871	0.958341
81.1	6.073	18.5913	11.023	13.6963	12.3291	26.6357	7.44019	13.147	16.9861	15.6067	19.0125	20.0073	8.29468	10.7666	16.4673	13.8367	17.4438	8.52051	13.9099	6.39038	12.6038	24.6765	20.3247	14.2761	13.5498	32.5218	19.3891	19.9235	13.9181	23.7915		1.12616	1.07068	1.44849	1.47589	1.59703	2.56853	1.36267	1.69858	1.2229	1.08531	1.1086	2.14901	1.30625	1.15274	1.03049	1.38091	1.12107	0.956286
81.2	6.10962	18.5425	11.0352	13.6902	12.3047	26.6418	7.43408	13.1531	16.9739	15.5945	19.0186	19.989	8.27637	10.7727	16.4673	13.8611	17.4133	8.4961	13.9343	6.37818	12.6343	24.6887	20.4285	14.2456	13.5925	32.4876	19.3948	19.9211	13.9445	23.8281		1.13295	1.06787	1.45009	1.47524	1.59387	2.56912	1.36155	1.69937	1.22202	1.08446	1.10896	2.14705	1.30337	1.15339	1.03049	1.38334	1.11911	0.953547
81.3	6.08521	18.5486	11.0779	13.678	12.2925	26.6052	7.45239	13.1409	16.9617	15.5945	19.0186	19.9585	8.27637	10.7788	16.4551	13.8428	17.4072	8.47168	13.9526	6.37207	12.6221	24.6887	20.3613	14.2334	13.562	32.4572	19.3991	19.9056	13.9587	23.8037		1.12842	1.06822	1.4557	1.47392	1.59229	2.56559	1.36491	1.69779	1.22114	1.08446	1.10896	2.14377	1.30337	1.15405	1.02973	1.38152	1.11871	0.950806
81.4	6.0791	18.573	11.0901	13.6963	12.3108	26.6296	7.45239	13.1653	16.9434	15.5823	18.9941	19.989	8.29468	10.7666	16.4307	13.8062	17.3889	8.5022	13.9465	6.39038	12.6038	24.7009	20.3918	14.2151	13.5986	32.4128	19.4022	19.895	13.9913	23.7854		1.12729	1.06963	1.45731	1.47589	1.59466	2.56795	1.36491	1.70094	1.21983	1.08361	1.10753	2.14705	1.30625	1.15274	1.0282	1.37786	1.11754	0.954231
81.5	6.073	18.573	11.1084	13.6902	12.3169	26.6174	7.44019	13.147	16.9251	15.6006	18.9697	19.9951	8.34351	10.7727	16.4368	13.8306	17.3767	8.48389	13.9465	6.38428	12.6282	24.707	20.3735	14.2029	13.6108	32.3778	19.3886	19.8584	14.0076	23.7793		1.12616	1.06963	1.45971	1.47524	1.59545	2.56677	1.36267	1.69858	1.21851	1.08488	1.1061	2.1477	1.31394	1.15339	1.02859	1.3803	1.11675	0.952176
81.6	6.05469	18.5669	11.1389	13.6963	12.3047	26.6174	7.40967	13.1348	16.9739	15.6494	18.927	19.9951	8.30689	10.7605	16.4673	13.8184	17.4072	8.51441	13.9282	6.37818	12.616	24.7131	20.3125	14.1907	13.6475	32.3494	19.3848	19.8588	13.9933	23.7793		1.12277	1.06927	1.46372	1.47589	1.59387	2.56677	1.35708	1.697	1.22202	1.08828	1.10362	2.1477	1.30817	1.15209	1.03049	1.37908	1.11871	0.955602
81.7	6.073	18.5364	11.1694	13.6902	12.2925	26.5808	7.42798	13.1592	16.9556	15.6494	18.9392	19.989	8.31909	10.7361	16.449	13.7939	17.4316	8.4961	13.9343	6.37818	12.6221	24.6887	20.3369	14.1663	13.6536	32.3232	19.3764	19.8674	13.9832	23.7549		1.12616	1.06752	1.46773	1.47524	1.59229	2.56324	1.36044	1.70016	1.22071	1.08828	1.10433	2.14705	1.31009	1.14948	1.02935	1.37664	1.12028	0.953547
81.8	6.04859	18.5364	11.1633	13.6902	12.2559	26.5442	7.44019	13.1348	16.9617	15.6677	18.9331	20.0378	8.34961	10.7483	16.449	13.7512	17.4316	8.5083	13.9282	6.37207	12.616	24.707	20.2454	14.1357	13.6292	32.2894	19.3639	19.884	14.0015	23.7		1.12163	1.06752	1.46693	1.47524	1.58755	2.55971	1.36267	1.697	1.22114	1.08955	1.10397	2.15229	1.3149	1.15078	1.02935	1.37238	1.12028	0.954916
81.9	6.073	18.5059	11.2488	13.6719	12.2314	26.5198	7.44019	13.147	16.9617	15.6799	18.9392	19.9829	8.34961	10.7605	16.4551	13.739	17.4561	8.52051	13.8916	6.37818	12.6038	24.6948	20.2271	14.1418	13.6292	32.2768	19.3552	19.884	13.9913	23.6938		1.12616	1.06576	1.47816	1.47327	1.58438	2.55736	1.36267	1.69858	1.22114	1.0904	1.10433	2.14639	1.3149	1.15209	1.02973	1.37116	1.12186	0.956286
82	6.06079	18.5059	11.2732	13.678	12.2192	26.4954	7.44629	13.1714	16.9983	15.7043	18.9453	19.989	8.3313	10.7422	16.4368	13.7573	17.4744	8.4961	13.8916	6.40259	12.5977	24.6521	20.2087	14.1113	13.6353	32.2459	19.3416	19.8885	13.9913	23.7488		1.1239	1.06576	1.48137	1.47392	1.5828	2.555	1.36379	1.70173	1.22378	1.09209	1.10468	2.14705	1.31202	1.15013	1.02859	1.37298	1.12303	0.953547
82.1	6.073	18.5181	11.2793	13.6536	12.2314	26.4893	7.4585	13.147	16.9739	15.6799	18.9148	19.9707	8.30689	10.73	16.4001	13.7756	17.4622	8.48999	13.855	6.40869	12.5855	24.6582	20.2087	14.0991	13.6169	32.2206	19.3093	19.8934	13.9811	23.7549		1.12616	1.06646	1.48217	1.47129	1.58438	2.55442	1.36603	1.69858	1.22202	1.0904	1.1029	2.14508	1.30817	1.14882	1.02629	1.37481	1.12225	0.952861
82.2	6.04859	18.4937	11.3281	13.6597	12.2376	26.4587	7.4585	13.1714	17.0227	15.7532	18.9087	19.9463	8.30689	10.7361	16.4001	13.7512	17.5049	8.48999	13.8062	6.4209	12.5732	24.6643	20.2393	14.1113	13.6169	32.1949	19.2756	19.8796	14.0035	23.7671		1.12163	1.06506	1.48858	1.47195	1.58518	2.55147	1.36603	1.70173	1.22554	1.09549	1.10255	2.14246	1.30817	1.14948	1.02629	1.37238	1.12499	0.952861
82.3	6.09741	18.5364	11.3342	13.6536	12.2376	26.4587	7.45239	13.1714	16.9861	15.7471	18.8721	19.9463	8.3313	10.7117	16.4001	13.7573	17.5171	8.5022	13.7634	6.35987	12.561	24.6643	20.166	14.1113	13.6169	32.1636	19.2449	19.8743	13.9811	23.7366		1.13069	1.06752	1.48938	1.47129	1.58518	2.55147	1.36491	1.70173	1.2229	1.09507	1.10041	2.14246	1.31202	1.14686	1.02629	1.37298	1.12578	0.954231
82.4	6.05469	18.5242	11.3281	13.6536	12.2437	26.4709	7.4646	13.1714	16.98	15.7715	18.8293	19.9463	8.28858	10.7239	16.3757	13.7512	17.572	8.47168	13.7451	6.39649	12.5671	24.6094	20.0928	14.1418	13.6169	32.1281	19.222	19.8612	13.9648	23.7366		1.12277	1.06682	1.48858	1.47129	1.58597	2.55264	1.36714	1.70173	1.22246	1.09677	1.09792	2.14246	1.30529	1.14817	1.02476	1.37238	1.12931	0.950806
82.5	6.04859	18.4876	11.3831	13.6536	12.2498	26.4832	7.45239	13.2324	16.9739	15.7776	18.8599	19.9219	8.31299	10.7361	16.4124	13.7756	17.572	8.48389	13.7085	6.35376	12.561	24.6338	20.1416	14.2029	13.6169	32.1041	19.1932	19.871	13.9445	23.7183		1.12163	1.06471	1.49581	1.47129	1.58676	2.55383	1.36491	1.70961	1.22202	1.09719	1.0997	2.13984	1.30913	1.14948	1.02706	1.37481	1.12931	0.952176
82.6	6.0669	18.4937	11.3831	13.6414	12.2437	26.5015	7.45239	13.2385	17.0105	15.8142	18.8477	19.9036	8.30078	10.7666	16.3757	13.7695	17.5903	8.4961	13.6719	6.38428	12.5793	24.6155	20.0928	14.2639	13.5925	32.0841	19.188	19.8816	13.9242	23.7305		1.12503	1.06506	1.49581	1.46998	1.58597	2.55559	1.36491	1.7104	1.22466	1.09974	1.09899	2.13787	1.30721	1.15274	1.02476	1.3742	1.13048	0.953547
82.7	6.05469	18.5059	11.4136	13.6414	12.2253	26.5198	7.43408	13.2385	16.9983	15.8386	18.811	19.9158	8.3313	10.73	16.3818	13.7451	17.627	8.52051	13.6475	6.37818	12.5671	24.6216	20.1538	14.3433	13.5681	32.0605	19.1804	19.9023	13.916	23.7366		1.12277	1.06576	1.49982	1.46998	1.58359	2.55736	1.36155	1.7104	1.22378	1.10143	1.09685	2.13918	1.31202	1.14882	1.02514	1.37177	1.13284	0.956286
82.8	6.06079	18.5181	11.4197	13.6414	12.207	26.5015	7.4646	13.2324	17.0288	15.8447	18.8416	19.8853	8.3313	10.7361	16.3757	13.7268	17.6758	8.53272	13.6047	6.36597	12.5671	24.5972	20.0989	14.4531	13.5681	32.0388	19.1656	19.9198	13.916	23.7244		1.1239	1.06646	1.50062	1.46998	1.58122	2.55559	1.36714	1.70961	1.22598	1.10186	1.09864	2.13591	1.31202	1.14948	1.02476	1.36994	1.13598	0.957657
82.9	6.05469	18.5242	11.4258	13.6475	12.1948	26.4893	7.48902	13.2324	17.0349	15.8875	18.8538	19.8486	8.30078	10.73	16.3513	13.7207	17.6941	8.51441	13.5986	6.39038	12.561	24.5667	20.0378	14.5142	13.562	32.0194	19.1579	19.9341	13.8977	23.7		1.12277	1.06682	1.50142	1.47064	1.57964	2.55442	1.37162	1.70961	1.22641	1.10483	1.09935	2.13197	1.30721	1.14882	1.02324	1.36933	1.13715	0.955602
83	6.05469	18.5547	11.4563	13.6414	12.1887	26.4771	7.49512	13.2385	17.0349	15.9058	18.8599	19.8425	8.25806	10.73	16.3208	13.7146	17.7551	8.48999	13.5986	6.37207	12.5488	24.5728	20.0073	14.6606	13.5437	31.9884	19.1355	19.9565	13.9038	23.7183		1.12277	1.06857	1.50543	1.46998	1.57885	2.55324	1.37273	1.7104	1.22641	1.10611	1.0997	2.13131	1.30048	1.14882	1.02133	1.36872	1.14107	0.952861
83.1	6.0791	18.5791	11.4563	13.6169	12.2009	26.4832	7.44629	13.2324	17.0715	15.9119	18.8904	19.7937	8.30078	10.7239	16.3452	13.7451	17.7612	8.47778	13.5193	6.38428	12.561	24.5422	19.8914	14.7644	13.5376	31.9599	19.1209	19.9634	13.8875	23.7		1.12729	1.06998	1.50543	1.46734	1.58043	2.55383	1.36379	1.70961	1.22905	1.10653	1.10148	2.12607	1.30721	1.14817	1.02285	1.37177	1.14147	0.95149
83.2	6.0669	18.5852	11.4624	13.6353	12.1948	26.4893	7.4707	13.2629	17.0776	15.9119	18.8904	19.7937	8.25806	10.7056	16.3696	13.7817	17.7979	8.48999	13.4705	6.37818	12.5549	24.5422	19.8853	14.8438	13.5071	31.9264	19.1099	19.9699	13.8997	23.645		1.12503	1.07033	1.50623	1.46932	1.57964	2.55442	1.36826	1.71355	1.22949	1.10653	1.10148	2.12607	1.30048	1.14621	1.02438	1.37542	1.14382	0.952861
83.3	6.073	18.5913	11.4868	13.6353	12.2192	26.4832	7.4707	13.2751	17.0776	15.9363	18.866	19.812	8.27637	10.7056	16.3696	13.7573	17.8284	8.48389	13.4644	6.37207	12.561	24.4812	19.8853	14.9414	13.501	31.894	19.106	19.9552	13.9079	23.6389		1.12616	1.07068	1.50943	1.46932	1.5828	2.55383	1.36826	1.71513	1.22949	1.10823	1.10006	2.12803	1.30337	1.14621	1.02438	1.37298	1.14578	0.952176
83.4	6.04248	18.5791	11.4441	13.623	12.1948	26.4893	7.4646	13.269	17.0593	15.9546	18.8721	19.8242	8.27637	10.7056	16.3818	13.7939	17.865	8.48389	13.4522	6.36597	12.5793	24.4446	19.9768	15.0208	13.501	31.8649	19.1092	19.976	13.9201	23.6328		1.1205	1.06998	1.50382	1.468	1.57964	2.55442	1.36714	1.71434	1.22817	1.1095	1.10041	2.12934	1.30337	1.14621	1.02514	1.37664	1.14814	0.952176
83.5	6.0669	18.6157	11.4746	13.6292	12.1704	26.4526	7.45239	13.2874	17.0959	15.9668	18.8782	19.8059	8.28247	10.7178	16.3818	13.7817	17.8467	8.5022	13.4155	6.36597	12.5732	24.4263	19.9829	15.0818	13.5132	31.8479	19.1025	19.9955	13.9486	23.6084		1.12503	1.07209	1.50783	1.46866	1.57648	2.55088	1.36491	1.71672	1.23081	1.11035	1.10077	2.12738	1.30433	1.14752	1.02514	1.37542	1.14696	0.954231
83.6	6.08521	18.6157	11.4746	13.6169	12.1338	26.4465	7.41577	13.2568	17.1265	15.9912	18.8965	19.7876	8.28858	10.7117	16.3879	13.8001	17.9138	8.48999	13.385	6.36597	12.5916	24.3713	19.873	15.155	13.5193	31.8226	19.1015	20.0106	13.9709	23.584		1.12842	1.07209	1.50783	1.46734	1.57174	2.55029	1.3582	1.71276	1.23301	1.11204	1.10184	2.12541	1.30529	1.14686	1.02553	1.37726	1.15127	0.952861
83.7	6.04859	18.634	11.4746	13.6169	12.1155	26.4038	7.42798	13.2629	17.1326	16.0034	18.8965	19.7693	8.25806	10.7056	16.3696	13.8001	17.9199	8.47778	13.3728	6.39038	12.5732	24.3408	19.8669	15.155	13.5193	31.7906	19.0877	20.0248	14.0096	23.5657		1.12163	1.07314	1.50783	1.46734	1.56937	2.54617	1.36044	1.71355	1.23345	1.11289	1.10184	2.12345	1.30048	1.14621	1.02438	1.37726	1.15166	0.95149
83.8	6.05469	18.6462	11.4746	13.5864	12.0972	26.3611	7.43408	13.2446	17.1265	16.0095	18.8843	19.7571	8.27027	10.6934	16.333	13.8001	17.9199	8.4961	13.3545	6.37818	12.5549	24.3469	19.8608	15.2039	13.501	31.7718	19.0729	20.0427	14.0157	23.5474		1.12277	1.07384	1.50783	1.46405	1.56699	2.54205	1.36155	1.71119	1.23301	1.11332	1.10113	2.12214	1.3024	1.1449	1.02209	1.37726	1.15166	0.953547
83.9	6.03638	18.6768	11.4929	13.6047	12.0911	26.3428	7.44019	13.2385	17.1448	16.0156	18.9514	19.7327	8.28858	10.7056	16.3391	13.8062	17.9382	8.48389	13.3362	6.34766	12.5732	24.3042	19.8181	15.2405	13.5071	31.7363	19.0726	20.0444	14.032	23.5596		1.11937	1.0756	1.51024	1.46602	1.5662	2.54029	1.36267	1.7104	1.23433	1.11374	1.10504	2.11952	1.30529	1.14621	1.02247	1.37786	1.15284	0.952176
84	6.04248	18.6768	11.4746	13.5986	12.085	26.3001	7.44019	13.2446	17.1631	16.04	18.9148	19.7083	8.24585	10.7056	16.333	13.8245	17.9443	8.46558	13.3057	6.35987	12.5793	24.2493	19.7815	15.21	13.4949	31.6998	19.0773	20.0488	14.0361	23.5291		1.1205	1.0756	1.50783	1.46537	1.56541	2.53617	1.36267	1.71119	1.23564	1.11544	1.1029	2.1169	1.29856	1.14621	1.02209	1.37969	1.15323	0.950121
84.1	6.02417	18.6646	11.4868	13.5986	12.0972	26.2634	7.40967	13.2019	17.1631	16.0034	18.9209	19.6838	8.25195	10.6873	16.3574	13.855	17.9749	8.45947	13.2629	6.39038	12.6038	24.2126	19.8364	15.2161	13.4888	31.658	19.0771	20.0244	14.0564	23.4924		1.11711	1.0749	1.50943	1.46537	1.56699	2.53263	1.35708	1.70567	1.23564	1.11289	1.10326	2.11426	1.29952	1.14425	1.02362	1.38273	1.1552	0.949435
84.2	6.04859	18.6646	11.4746	13.5742	12.0911	26.2756	7.41577	13.2141	17.1082	16.0339	18.9392	19.696	8.25806	10.6751	16.3513	13.9038	17.9504	8.45337	13.2385	6.37207	12.5916	24.1821	19.8425	15.1978	13.4583	31.6386	19.0831	20.0081	14.0584	23.468		1.12163	1.0749	1.50783	1.46274	1.5662	2.53381	1.3582	1.70725	1.23169	1.11501	1.10433	2.11557	1.30048	1.14294	1.02324	1.3876	1.15362	0.948751
84.3	6.03028	18.6829	11.4746	13.562	12.0789	26.2756	7.39136	13.2385	17.1265	16.0706	18.9392	19.6716	8.27637	10.7117	16.3452	13.9526	17.9504	8.48389	13.2263	6.39649	12.5977	24.1638	19.751	15.2344	13.4583	31.6245	19.0719	20.0114	14.0727	23.4741		1.11824	1.07596	1.50783	1.46142	1.56462	2.53381	1.35373	1.7104	1.23301	1.11757	1.10433	2.11295	1.30337	1.14686	1.02285	1.39248	1.15362	0.952176
84.4	6.03028	18.689	11.4868	13.562	12.0544	26.2573	7.37915	13.208	17.1387	16.0645	18.9453	19.6533	8.25806	10.6995	16.3452	14.0259	17.9504	8.48389	13.2385	6.37818	12.5977	24.115	19.8181	15.1917	13.4216	31.6095	19.0637	20.0102	14.0849	23.4619		1.11824	1.07631	1.50943	1.46142	1.56145	2.53204	1.35149	1.70646	1.23389	1.11714	1.10468	2.11099	1.30048	1.14556	1.02285	1.39979	1.15362	0.952176
84.5	6.04248	18.7256	11.4929	13.562	12.0361	26.2817	7.39136	13.2324	17.1082	16.095	18.9331	19.6167	8.27027	10.6751	16.3391	14.0808	17.9077	8.47168	13.1897	6.37818	12.5916	24.115	19.7022	15.1917	13.4094	31.5837	19.0641	20.0199	14.0808	23.4741		1.1205	1.07841	1.51024	1.46142	1.55908	2.5344	1.35373	1.70961	1.23169	1.11926	1.10397	2.10706	1.3024	1.14294	1.02247	1.40527	1.15088	0.950806
84.6	6.03028	18.7134	11.4685	13.5803	12.0178	26.2878	7.39136	13.2202	17.1143	16.1011	18.927	19.5862	8.28858	10.7117	16.3757	14.1296	17.865	8.4961	13.1836	6.39038	12.561	24.1028	19.812	15.1733	13.4094	31.5711	19.0659	20.0273	14.091	23.4741		1.11824	1.07771	1.50703	1.46339	1.55671	2.53499	1.35373	1.70804	1.23213	1.11969	1.10362	2.10378	1.30529	1.14686	1.02476	1.41014	1.14814	0.953547
84.7	6.0791	18.6951	11.4563	13.5864	11.9995	26.2878	7.40967	13.2568	17.0715	16.1133	18.9453	19.5618	8.28247	10.7056	16.3269	14.1663	17.8894	8.48999	13.1409	6.38428	12.5488	24.0723	19.8059	15.1245	13.4155	31.5414	19.0828	20.0236	14.0666	23.4741		1.12729	1.07666	1.50543	1.46405	1.55434	2.53499	1.35708	1.71276	1.22905	1.12054	1.10468	2.10116	1.30433	1.14621	1.02171	1.4138	1.1497	0.952861
84.8	6.01807	18.6768	11.4685	13.5559	11.9812	26.3001	7.40357	13.2385	17.0959	16.1133	18.9514	19.5129	8.26416	10.6995	16.333	14.1907	17.8955	8.48389	13.1531	6.40259	12.5977	24.0967	19.7693	15.1062	13.3972	31.517	19.1089	20.0029	14.0584	23.5168		1.11597	1.0756	1.50703	1.46077	1.55197	2.53617	1.35597	1.7104	1.23081	1.12054	1.10504	2.09591	1.30144	1.14556	1.02209	1.41624	1.1501	0.952176
84.9	5.99976	18.6707	11.4502	13.5559	12.0239	26.2878	7.42798	13.2507	17.0776	16.1072	18.9697	19.4885	8.27027	10.6934	16.3147	14.2639	17.8955	8.52051	13.1226	6.39649	12.561	24.1089	19.812	15.0513	13.3484	31.4745	19.1359	19.9825	14.0401	23.5168		1.11258	1.07525	1.50463	1.46077	1.5575	2.53499	1.36044	1.71198	1.22949	1.12011	1.1061	2.09329	1.3024	1.1449	1.02094	1.42354	1.1501	0.956286
85	6.02417	18.6951	11.4746	13.5254	12.03	26.2756	7.41577	13.2874	17.0166	16.1438	18.9819	19.4824	8.23364	10.7239	16.3391	14.3127	17.8894	8.5022	13.0981	6.4209	12.5488	24.1089	19.7022	15.0269	13.3606	31.4403	19.1467	19.9239	14.0503	23.5474		1.11711	1.07666	1.50783	1.45748	1.55829	2.53381	1.3582	1.71672	1.2251	1.12266	1.10682	2.09263	1.29664	1.14817	1.02247	1.42841	1.1497	0.954231
85.1	6.03638	18.6646	11.4441	13.562	12.0178	26.2634	7.40967	13.2874	17.0105	16.1133	19.0186	19.4641	8.22754	10.7178	16.3269	14.3188	17.8772	8.47778	13.0737	6.40259	12.5427	24.1272	19.751	14.9902	13.3362	31.4252	19.1515	19.8796	14.0299	23.5718		1.11937	1.0749	1.50382	1.46142	1.55671	2.53263	1.35708	1.71672	1.22466	1.12054	1.10896	2.09067	1.29568	1.14752	1.02171	1.42902	1.14892	0.95149
85.2	6.03028	18.689	11.4258	13.562	12.0178	26.239	7.39746	13.3057	16.9983	16.1499	18.988	19.4946	8.25806	10.7178	16.3269	14.3433	17.8772	8.47778	13.0615	6.40259	12.5488	24.1577	19.6655	14.9475	13.3484	31.4151	19.1741	19.8511	14.0401	23.6145		1.11824	1.07631	1.50142	1.46142	1.55671	2.53028	1.35485	1.71908	1.22378	1.12308	1.10717	2.09394	1.30048	1.14752	1.02171	1.43147	1.14892	0.95149
85.3	6.04859	18.6829	11.4197	13.5742	11.9995	26.239	7.37915	13.3057	17.0227	16.1621	18.9758	19.458	8.23975	10.6873	16.3452	14.4104	17.9016	8.47168	13.0432	6.39649	12.5427	24.1821	19.7327	14.9292	13.3179	31.4026	19.1972	19.8511	14.0177	23.6511		1.12163	1.07596	1.50062	1.46274	1.55434	2.53028	1.35149	1.71908	1.22554	1.12393	1.10646	2.09001	1.2976	1.14425	1.02285	1.43816	1.15049	0.950806
85.4	6.04248	18.689	11.4136	13.5559	11.9629	26.2512	7.39136	13.3301	17.0227	16.1621	18.9941	19.4519	8.25195	10.6689	16.3452	14.4592	17.8894	8.47168	13.0554	6.40259	12.5061	24.2249	19.6167	14.8987	13.2996	31.39	19.2205	19.9601	14.0076	23.7		1.1205	1.07631	1.49982	1.46077	1.5496	2.53146	1.35373	1.72224	1.22554	1.12393	1.10753	2.08936	1.29952	1.14228	1.02285	1.44303	1.1497	0.950806
85.5	6.03028	18.6279	11.4014	13.5498	11.9568	26.2573	7.37915	13.3606	17.0471	16.217	19.0002	19.4031	8.26416	10.6873	16.3635	14.4531	17.8772	8.48999	13.0127	6.40259	12.5122	24.2554	19.6106	14.8315	13.2996	31.3682	19.2561	20.0326	13.9689	23.7061		1.11824	1.07279	1.49821	1.46011	1.54881	2.53204	1.35149	1.72618	1.22729	1.12775	1.10788	2.08411	1.30144	1.14425	1.024	1.44243	1.14892	0.952861
85.6	6.03638	18.6401	11.3953	13.5437	11.9507	26.2573	7.39746	13.3362	17.0532	16.1987	18.9758	19.3848	8.23975	10.6323	16.3452	14.4775	17.865	8.51441	13.0127	6.427	12.5366	24.292	19.7632	14.8132	13.2629	31.3425	19.2749	20.0814	13.9323	23.7305		1.11937	1.07349	1.49741	1.45945	1.54802	2.53204	1.35485	1.72302	1.22773	1.12647	1.10646	2.08215	1.2976	1.13836	1.02285	1.44486	1.14814	0.955602
85.7	6.03028	18.6218	11.3709	13.562	11.9507	26.2695	7.39136	13.3423	17.0288	16.1987	18.9575	19.4031	8.28858	10.6689	16.3269	14.502	17.865	8.48389	12.9761	6.4148	12.5183	24.3408	19.7266	14.7583	13.2813	31.3054	19.2862	20.1257	13.9119	23.7		1.11824	1.07244	1.4942	1.46142	1.54802	2.53322	1.35373	1.72381	1.22598	1.12647	1.10539	2.08411	1.30529	1.14228	1.02171	1.44731	1.14814	0.952176
85.8	6.01807	18.6096	11.3586	13.5803	11.9446	26.2573	7.41577	13.3667	17.0044	16.1987	18.988	19.4153	8.30689	10.6506	16.3086	14.5203	17.8589	8.48389	12.9517	6.39649	12.5061	24.353	19.7266	14.7278	13.2507	31.2667	19.3005	20.1969	13.8814	23.7549		1.11597	1.07173	1.49259	1.46339	1.54723	2.53204	1.3582	1.72696	1.22422	1.12647	1.10717	2.08542	1.30817	1.14032	1.02056	1.44913	1.14774	0.952176
85.9	6.01196	18.5913	11.3586	13.5925	11.9568	26.2573	7.39746	13.3728	16.9983	16.2109	18.9941	19.397	8.29468	10.6506	16.3147	14.5325	17.8589	8.48999	12.8784	6.40259	12.5	24.3897	19.6777	14.6851	13.269	31.244	19.3172	20.2051	13.8774	23.761		1.11484	1.07068	1.49259	1.46471	1.54881	2.53204	1.35485	1.72775	1.22378	1.12732	1.10753	2.08346	1.30625	1.14032	1.02094	1.45035	1.14774	0.952861
86	6.00586	18.6035	11.3525	13.623	11.9507	26.2634	7.37915	13.3728	17.0105	16.1987	18.9819	19.458	8.29468	10.6506	16.333	14.5508	17.8528	8.44727	12.8845	6.38428	12.5244	24.4141	19.5923	14.6729	13.2568	31.2192	19.3246	20.1599	13.8692	23.7854		1.11371	1.07138	1.49179	1.468	1.54802	2.53263	1.35149	1.72775	1.22466	1.12647	1.10682	2.09001	1.30625	1.14032	1.02209	1.45218	1.14735	0.948066
86.1	6.01807	18.6035	11.3525	13.5864	11.908	26.2085	7.37915	13.3972	17.0166	16.2048	18.9819	19.5007	8.31909	10.6934	16.3147	14.5264	17.8406	8.48389	12.8662	6.37818	12.5061	24.4385	19.5557	14.6118	13.2568	31.1725	19.3387	20.1168	13.8611	23.8159		1.11597	1.07138	1.49179	1.46405	1.54249	2.52734	1.35149	1.7309	1.2251	1.1269	1.10682	2.0946	1.31009	1.1449	1.02094	1.44974	1.14657	0.952176
86.2	6.01196	18.6096	11.3281	13.5986	11.9019	26.2085	7.36695	13.3789	16.9922	16.2109	18.9941	19.4946	8.27637	10.6689	16.3086	14.502	17.8589	8.45947	12.8418	6.38428	12.5	24.469	19.5374	14.563	13.269	31.1286	19.3543	20.0818	13.8428	23.8953		1.11484	1.07173	1.48858	1.46537	1.5417	2.52734	1.34926	1.72854	1.22334	1.12732	1.10753	2.09394	1.30337	1.14228	1.02056	1.44731	1.14774	0.949435
86.3	6.01807	18.5608	11.322	13.6108	11.8713	26.2207	7.37305	13.3606	17.0166	16.217	18.9941	19.5129	8.27027	10.6812	16.3269	14.5203	17.8284	8.44727	12.8418	6.37818	12.5061	24.4751	19.574	14.5386	13.2202	31.0809	19.3466	20.1005	13.796	23.9136		1.11597	1.06892	1.48778	1.46668	1.53773	2.52851	1.35038	1.72618	1.2251	1.12775	1.10753	2.09591	1.3024	1.1436	1.02171	1.44913	1.14578	0.948066
86.4	6.02417	18.5303	11.3037	13.6353	11.8958	26.1902	7.37305	13.3728	16.9983	16.2109	18.9819	19.5496	8.29468	10.6384	16.3147	14.5081	17.8223	8.44116	12.8418	6.37818	12.4939	24.4934	19.5618	14.5203	13.2141	31.0427	19.3198	20.1143	13.7716	23.9258		1.11711	1.06717	1.48537	1.46932	1.54091	2.52557	1.35038	1.72775	1.22378	1.12732	1.10682	2.09985	1.30625	1.13901	1.02094	1.44791	1.14539	0.94738
86.5	6.03028	18.5303	11.2976	13.623	11.8897	26.1902	7.38526	13.3484	17.0166	16.2231	18.9453	19.635	8.28247	10.6506	16.2598	14.5203	17.8284	8.45337	12.854	6.37818	12.5244	24.4873	19.635	14.4714	13.2385	31.007	19.3132	20.1115	13.7533	23.9258		1.11824	1.06717	1.48457	1.468	1.54012	2.52557	1.35261	1.7246	1.2251	1.12817	1.10468	2.10902	1.30433	1.14032	1.01751	1.44913	1.14578	0.948751
86.6	6.03028	18.5303	11.2793	13.623	11.9019	26.1597	7.39136	13.324	17.0105	16.2109	18.9148	19.7205	8.29468	10.6323	16.2598	14.5325	17.8345	8.46558	12.854	6.36597	12.4878	24.5056	19.5923	14.4226	13.1836	30.9848	19.305	20.0708	13.7451	23.9502		1.11824	1.06717	1.48217	1.468	1.5417	2.52263	1.35373	1.72145	1.22466	1.12732	1.1029	2.11821	1.30625	1.13836	1.01751	1.45035	1.14618	0.950121
86.7	6.02417	18.5303	11.2671	13.623	11.908	26.1536	7.37915	13.324	16.9861	16.1926	18.927	19.7998	8.28858	10.6506	16.272	14.5203	17.865	8.46558	12.8845	6.4148	12.5183	24.5056	19.5923	14.3677	13.1592	30.9777	19.2899	20.0073	13.7451	23.9624		1.11711	1.06717	1.48057	1.468	1.54249	2.52204	1.35149	1.72145	1.2229	1.12605	1.10362	2.12672	1.30529	1.14032	1.01827	1.44913	1.14814	0.950121
86.8	5.99365	18.5059	11.2671	13.6108	11.9141	26.1353	7.38526	13.3057	16.9434	16.1926	18.8965	19.9097	8.26416	10.6201	16.2537	14.5508	17.8589	8.47168	12.9517	6.4209	12.5	24.4812	19.574	14.3982	13.1592	30.9824	19.2908	20.0106	13.7248	23.9868		1.11145	1.06576	1.48057	1.46668	1.54328	2.52028	1.35261	1.71908	1.21983	1.12605	1.10184	2.13853	1.30144	1.13706	1.01713	1.45218	1.14774	0.950806
86.9	6.00586	18.512	11.261	13.6169	11.9324	26.1292	7.37915	13.324	16.9434	16.2048	18.8782	19.989	8.27637	10.6262	16.2842	14.5264	17.865	8.43506	13.0127	6.4209	12.5	24.4812	19.5251	14.3616	13.1531	30.9901	19.2795	20.0403	13.7288	23.9868		1.11371	1.06611	1.47976	1.46734	1.54565	2.51969	1.35149	1.72145	1.21983	1.1269	1.10077	2.14705	1.30337	1.13771	1.01904	1.44974	1.14814	0.946696
87	6.03638	18.4814	11.2488	13.6108	11.908	26.0864	7.37915	13.3179	16.9189	16.2231	18.8965	20.0928	8.26416	10.6262	16.2598	14.4897	17.8589	8.47778	13.1104	6.38428	12.5	24.4934	19.4946	14.3188	13.1409	31.0129	19.2927	20.0846	13.68	24.0234		1.11937	1.06435	1.47816	1.46668	1.54249	2.51556	1.35149	1.72066	1.21806	1.12817	1.10184	2.1582	1.30144	1.13771	1.01751	1.44608	1.14774	0.95149
87.1	5.99365	18.457	11.2488	13.5986	11.8835	26.0559	7.36084	13.3423	16.9312	16.1987	18.8843	20.166	8.23975	10.6323	16.2781	14.5081	17.8833	8.45947	13.2141	6.40869	12.4756	24.4751	19.5557	14.3066	13.147	31.0624	19.275	20.1131	13.6719	24.0173		1.11145	1.06295	1.47816	1.46537	1.53931	2.51262	1.34814	1.72381	1.21895	1.12647	1.10113	2.16606	1.2976	1.13836	1.01865	1.44791	1.14931	0.949435
87.2	5.99976	18.457	11.2671	13.5925	11.8897	26.0742	7.36084	13.324	16.9312	16.2048	18.8599	20.2393	8.19702	10.6445	16.2598	14.4592	17.8833	8.43506	13.3484	6.4209	12.4756	24.4873	19.5313	14.2822	13.1104	31.1078	19.2689	20.1213	13.6597	24.0112		1.11258	1.06295	1.48057	1.46471	1.54012	2.51439	1.34814	1.72145	1.21895	1.1269	1.0997	2.17393	1.29087	1.13967	1.01751	1.44303	1.14931	0.946696
87.3	6.00586	18.4448	11.2854	13.6047	11.9141	26.0498	7.38526	13.3545	16.9189	16.2048	18.8782	20.2698	8.22144	10.6323	16.217	14.4714	17.8955	8.41675	13.4705	6.40259	12.4756	24.469	19.4153	14.2578	13.1287	31.1676	19.2743	20.1152	13.6597	24.0234		1.11371	1.06224	1.48297	1.46602	1.54328	2.51203	1.35261	1.72539	1.21806	1.1269	1.10077	2.17721	1.29471	1.13836	1.01483	1.44425	1.1501	0.944641
87.4	6.02417	18.4509	11.2732	13.5925	11.908	26.0437	7.39746	13.3667	16.9251	16.2354	18.8538	20.3613	8.23975	10.6018	16.2476	14.4531	17.9199	8.45337	13.5925	6.4209	12.4756	24.4507	19.3909	14.2395	13.1042	31.246	19.2708	20.1058	13.6739	23.999		1.11711	1.06259	1.48137	1.46471	1.54249	2.51145	1.35485	1.72696	1.21851	1.12903	1.09935	2.18704	1.2976	1.1351	1.01675	1.44243	1.15166	0.948751
87.5	5.98755	18.4692	11.3037	13.562	11.9141	26.062	7.39746	13.3728	16.9434	16.1987	18.8355	20.4041	8.21533	10.6567	16.217	14.4409	17.9382	8.43506	13.6841	6.43921	12.4817	24.4324	19.4275	14.2517	13.1287	31.3587	19.277	20.0948	13.6678	24.0417		1.11031	1.06365	1.48537	1.46142	1.54328	2.51321	1.35485	1.72775	1.21983	1.12647	1.09828	2.19163	1.29375	1.14097	1.01483	1.44121	1.15284	0.946696
87.6	5.99976	18.4509	11.3037	13.5803	11.9324	26.0437	7.40357	13.3789	16.9312	16.1987	18.8171	20.459	8.24585	10.6262	16.2292	14.4836	17.9321	8.45337	13.8123	6.45752	12.4817	24.4141	19.458	14.2334	13.1042	31.4868	19.2801	20.0745	13.6393	24.054		1.11258	1.06259	1.48537	1.46339	1.54565	2.51145	1.35597	1.72854	1.21895	1.12647	1.09721	2.19753	1.29856	1.13771	1.01559	1.44547	1.15245	0.948751
87.7	5.99976	18.4204	11.3403	13.5925	11.9324	26.0498	7.40967	13.4033	16.9067	16.1804	18.8232	20.5444	8.23975	10.6689	16.2537	14.4531	17.926	8.48999	13.8977	6.4209	12.5122	24.4141	19.4946	14.2273	13.092	31.6279	19.3019	20.0728	13.6454	24.0662		1.11258	1.06084	1.49018	1.46471	1.54565	2.51203	1.35708	1.73169	1.21719	1.1252	1.09756	2.2067	1.2976	1.14228	1.01713	1.44243	1.15206	0.952861
87.8	6.02417	18.4143	11.3709	13.5742	11.9446	26.0071	7.40357	13.3423	16.9128	16.1926	18.866	20.5444	8.28858	10.6689	16.2598	14.5142	17.9321	8.46558	14.0137	6.427	12.5305	24.4263	19.5435	14.2334	13.0737	31.7785	19.3006	20.0578	13.6027	24.054		1.11711	1.06049	1.4942	1.46274	1.54723	2.50792	1.35597	1.72381	1.21762	1.12605	1.10006	2.2067	1.30529	1.14228	1.01751	1.44852	1.15245	0.950121
87.9	6.06079	18.4021	11.4014	13.562	11.908	25.9827	7.41577	13.3667	16.9251	16.1865	18.8843	20.6055	8.22144	10.6934	16.2964	14.4653	17.9382	8.47778	14.0869	6.427	12.5122	24.4019	19.6167	14.2395	13.0615	31.9553	19.2896	20.0529	13.6007	24.0417		1.1239	1.05978	1.49821	1.46142	1.54249	2.50556	1.3582	1.72696	1.21851	1.12563	1.10113	2.21327	1.29471	1.1449	1.0198	1.44364	1.15284	0.95149
88	6.04248	18.3899	11.4319	13.5925	11.8774	25.9644	7.37915	13.385	16.9006	16.1865	18.9209	20.5933	8.26416	10.6873	16.2537	14.5142	17.9138	8.47778	14.1785	6.43311	12.5244	24.3958	19.6716	14.2334	13.0554	32.1338	19.2815	20.0509	13.6007	24.0173		1.1205	1.05908	1.50222	1.46471	1.53852	2.5038	1.35149	1.72933	1.21675	1.12563	1.10326	2.21195	1.30144	1.14425	1.01713	1.44852	1.15127	0.95149
88.1	5.99365	18.4265	11.4563	13.5742	11.8835	25.9583	7.36084	13.3606	16.9251	16.1682	18.9819	20.5994	8.23364	10.73	16.2598	14.4836	17.926	8.47778	14.2273	6.43921	12.5244	24.3958	19.7632	14.2273	13.1104	32.3176	19.2731	20.0374	13.5885	24.0234		1.11145	1.06119	1.50543	1.46274	1.53931	2.50321	1.34814	1.72618	1.21851	1.12435	1.10682	2.21261	1.29664	1.14882	1.01751	1.44547	1.15206	0.95149
88.2	6.00586	18.4387	11.4807	13.5681	11.8897	25.946	7.39136	13.3667	16.9128	16.1865	19.043	20.5994	8.25806	10.7605	16.2476	14.4775	17.8955	8.47168	14.2578	6.44531	12.5366	24.3774	19.928	14.2456	13.0432	32.5186	19.268	20.0281	13.6027	24.0051		1.11371	1.06189	1.50863	1.46208	1.54012	2.50203	1.35373	1.72696	1.21762	1.12563	1.11038	2.21261	1.30048	1.15209	1.01675	1.44486	1.1501	0.950806
88.3	5.98755	18.457	11.5234	13.5803	11.8835	25.9827	7.36695	13.3606	16.9251	16.1804	19.0979	20.5994	8.21533	10.7666	16.2354	14.4165	17.8955	8.45947	14.2822	6.46362	12.5427	24.3652	19.9829	14.2822	13.0737	32.7108	19.2504	20.0167	13.6007	24.0051		1.11031	1.06295	1.51424	1.46339	1.53931	2.50556	1.34926	1.72618	1.21851	1.1252	1.11358	2.21261	1.29375	1.15274	1.01598	1.43877	1.1501	0.949435
88.4	5.99365	18.4509	11.5417	13.5864	11.8897	25.9705	7.40357	13.3362	16.9251	16.1682	19.1467	20.6177	8.23364	10.7971	16.2231	14.4348	17.865	8.47168	14.2944	6.46973	12.5916	24.3652	20.0806	14.2822	13.0737	32.9287	19.2256	19.9906	13.5885	23.9868		1.11145	1.06259	1.51665	1.46405	1.54012	2.50439	1.35597	1.72302	1.21851	1.12435	1.11643	2.21458	1.29664	1.15601	1.01521	1.4406	1.14814	0.950806
88.5	5.99365	18.4509	11.5662	13.5925	11.8897	25.9644	7.36084	13.3423	16.8823	16.156	19.2017	20.6177	8.23975	10.8276	16.2476	14.4226	17.8772	8.44116	14.2944	6.44531	12.5916	24.3713	20.1599	14.2517	13.0798	33.1164	19.1927	19.9707	13.5803	23.9563		1.11145	1.06259	1.51987	1.46471	1.54012	2.5038	1.34814	1.72381	1.21543	1.1235	1.11963	2.21458	1.2976	1.15927	1.01675	1.43938	1.14892	0.94738
88.6	6.00586	18.4021	11.5967	13.5803	11.8774	25.9766	7.38526	13.3362	16.8579	16.1682	19.2566	20.6421	8.25806	10.8093	16.2415	14.4043	17.865	8.44116	14.3127	6.47583	12.5977	24.3958	20.2881	14.2761	13.0798	33.3131	19.1621	19.9609	13.5437	23.9319		1.11371	1.05978	1.52388	1.46339	1.53852	2.50498	1.35261	1.72302	1.21367	1.12435	1.12283	2.2172	1.30048	1.15731	1.01636	1.43755	1.14814	0.94738
88.7	5.99976	18.4204	11.5845	13.562	11.8408	25.9338	7.35474	13.3301	16.8274	16.1438	19.3481	20.6299	8.27027	10.8582	16.2598	14.4165	17.8467	8.45337	14.3066	6.49414	12.5916	24.3897	20.3003	14.2578	13.0554	33.4934	19.1429	19.9626	13.5396	23.8892		1.11258	1.06084	1.52227	1.46142	1.53378	2.50085	1.34702	1.72224	1.21148	1.12266	1.12817	2.21589	1.3024	1.16255	1.01751	1.43877	1.14696	0.948751
88.8	5.99365	18.4143	11.6333	13.5742	11.8469	25.9277	7.34863	13.3118	16.803	16.1682	19.3909	20.6116	8.24585	10.8704	16.2476	14.447	17.8345	8.47168	14.3005	6.49414	12.6221	24.4141	20.4285	14.27	13.0554	33.6652	19.1274	19.9772	13.5234	23.8831		1.11145	1.06049	1.52869	1.46274	1.53457	2.50026	1.3459	1.71987	1.20972	1.12435	1.13066	2.21392	1.29856	1.16385	1.01675	1.44182	1.14618	0.950806
88.9	5.98755	18.457	11.6394	13.5742	11.8286	25.8728	7.34863	13.2751	16.8091	16.156	19.4153	20.6055	8.27637	10.8887	16.2598	14.4043	17.8345	8.47168	14.27	6.49414	12.6038	24.4202	20.5627	14.2334	13.0188	33.8231	19.1269	19.9801	13.5315	23.8464		1.11031	1.06295	1.52949	1.46274	1.5322	2.49497	1.3459	1.71513	1.21016	1.1235	1.13209	2.21327	1.30337	1.16581	1.01751	1.43755	1.14618	0.950806
89	5.98755	18.4631	11.676	13.5742	11.8225	25.8667	7.31812	13.3057	16.8152	16.1682	19.4458	20.6116	8.23975	10.8826	16.2476	14.4226	17.8528	8.45337	14.2456	6.50635	12.6099	24.4263	20.5811	14.209	13.0066	33.9735	19.1261	19.9703	13.5335	23.8342		1.11031	1.0633	1.5343	1.46274	1.53141	2.49438	1.34032	1.71908	1.2106	1.12435	1.13387	2.21392	1.2976	1.16516	1.01675	1.43938	1.14735	0.948751
89.1	5.98145	18.4753	11.6882	13.562	11.8225	25.8301	7.31201	13.2996	16.803	16.1621	19.4519	20.636	8.27027	10.907	16.2659	14.3921	17.8528	8.43506	14.2212	6.51245	12.6099	24.4385	20.6604	14.1846	12.9822	34.1048	19.1399	19.9833	13.5315	23.8281		1.10918	1.064	1.5359	1.46142	1.53141	2.49085	1.3392	1.71829	1.20972	1.12393	1.13422	2.21654	1.3024	1.16777	1.01789	1.43634	1.14735	0.946696
89.2	5.98145	18.4448	11.7188	13.562	11.8408	25.8301	7.34253	13.2874	16.8152	16.1621	19.4885	20.6055	8.25195	10.9314	16.2292	14.4104	17.865	8.44116	14.1785	6.51856	12.5916	24.469	20.7031	14.1785	12.9822	34.2394	19.126	19.9898	13.5152	23.8159		1.10918	1.06224	1.53992	1.46142	1.53378	2.49085	1.34479	1.71672	1.2106	1.12393	1.13636	2.21327	1.29952	1.17039	1.01559	1.43816	1.14814	0.94738
89.3	5.96924	18.4204	11.7188	13.5315	11.8347	25.8301	7.31812	13.2996	16.7908	16.1255	19.4458	20.6116	8.23975	10.9741	16.2109	14.3738	17.8467	8.43506	14.093	6.53076	12.6099	24.4873	20.7703	14.148	12.9883	34.3632	19.1258	19.976	13.5132	23.7915		1.10692	1.06084	1.53992	1.45814	1.53299	2.49085	1.34032	1.71829	1.20884	1.12138	1.13387	2.21392	1.2976	1.17496	1.01445	1.43451	1.14696	0.946696
89.4	5.95093	18.4387	11.731	13.5315	11.8469	25.8301	7.34253	13.3118	16.7969	16.1194	19.4275	20.5872	8.23975	10.9802	16.1926	14.3799	17.8345	8.43506	14.0503	6.53687	12.5916	24.4812	20.9351	14.1541	12.9456	34.4678	19.1356	19.9589	13.4908	23.7793		1.10352	1.06189	1.54152	1.45814	1.53457	2.49085	1.34479	1.71987	1.20928	1.12096	1.1328	2.2113	1.2976	1.17561	1.0133	1.43512	1.14618	0.946696
89.5	5.98755	18.4265	11.731	13.5376	11.8103	25.8606	7.33032	13.3179	16.7908	16.095	19.4153	20.5933	8.20923	10.9985	16.2109	14.3372	17.8284	8.45947	14.0076	6.54297	12.5793	24.5056	21.0022	14.1418	12.9639	34.551	19.1352	19.954	13.4888	23.7732		1.11031	1.06119	1.54152	1.45879	1.52983	2.49379	1.34255	1.72066	1.20884	1.11926	1.13209	2.21195	1.29279	1.17757	1.01445	1.43086	1.14578	0.949435
89.6	5.97534	18.457	11.731	13.5437	11.8164	25.8362	7.34253	13.2935	16.7664	16.1011	19.3604	20.5566	8.22754	11.0596	16.2354	14.3372	17.8345	8.44116	13.9709	6.53076	12.5855	24.5361	21.051	14.1174	12.97	34.6393	19.1451	19.9483	13.4705	23.7671		1.10805	1.06295	1.54152	1.45945	1.53062	2.49144	1.34479	1.71751	1.20708	1.11969	1.12889	2.20801	1.29568	1.18411	1.01598	1.43086	1.14618	0.94738
89.7	5.98755	18.4448	11.7432	13.5681	11.8408	25.8606	7.36084	13.3057	16.7725	16.0767	19.3665	20.5383	8.19702	11.0596	16.2109	14.3188	17.8528	8.44727	13.916	6.53076	12.5793	24.5605	21.0754	14.0747	12.9639	34.7105	19.1508	19.9626	13.4827	23.7793		1.11031	1.06224	1.54313	1.46208	1.53378	2.49379	1.34814	1.71908	1.20752	1.11799	1.12924	2.20605	1.29087	1.18411	1.01445	1.42902	1.14735	0.948066
89.8	5.98755	18.4448	11.7554	13.5864	11.7981	25.8789	7.33032	13.3057	16.7603	16.095	19.3176	20.5383	8.21533	11.084	16.2292	14.3066	17.8284	8.44116	13.8733	6.50635	12.5916	24.585	21.0693	14.0503	12.9639	34.7593	19.1575	19.9597	13.4908	23.7793		1.11031	1.06224	1.54473	1.46405	1.52825	2.49555	1.34255	1.71908	1.20665	1.11926	1.12639	2.20605	1.29375	1.18672	1.01559	1.4278	1.14578	0.94738
89.9	5.99976	18.4448	11.7554	13.5803	11.792	25.8362	7.31812	13.3057	16.7725	16.0828	19.3359	20.5078	8.21533	11.084	16.217	14.3066	17.8101	8.46558	13.8367	6.51245	12.5855	24.5911	21.167	14.0198	12.9578	34.8081	19.1604	19.9577	13.4867	23.7732		1.11258	1.06224	1.54473	1.46339	1.52746	2.49144	1.34032	1.71908	1.20752	1.11841	1.12746	2.20277	1.29375	1.18672	1.01483	1.4278	1.14461	0.950121
90	5.99976	18.4143	11.7432	13.5559	11.8225	25.824	7.31201	13.3118	16.7725	16.0828	19.3054	20.5139	8.25806	11.1084	16.2048	14.3372	17.7673	8.42896	13.7878	6.54297	12.5793	24.5972	21.1548	14.0137	12.9517	34.8544	19.1482	19.9581	13.4867	23.7732		1.11258	1.06049	1.54313	1.46077	1.53141	2.49026	1.3392	1.71987	1.20752	1.11841	1.12568	2.20343	1.30048	1.18934	1.01407	1.43086	1.14186	0.946011
90.1	5.97534	18.4143	11.7493	13.5559	11.8408	25.7996	7.31812	13.2751	16.748	16.0645	19.2993	20.52	8.20923	11.1206	16.1621	14.2944	17.7979	8.42896	13.7573	6.51245	12.5793	24.6155	21.2219	14.0015	12.9456	34.8903	19.1482	19.9377	13.4745	23.7488		1.10805	1.06049	1.54393	1.46077	1.53378	2.48791	1.34032	1.71513	1.20576	1.11714	1.12532	2.20408	1.29279	1.19064	1.0114	1.42659	1.14382	0.946011
90.2	5.99365	18.4021	11.7554	13.5742	11.8286	25.7935	7.34253	13.2629	16.7603	16.0706	19.2688	20.5444	8.19702	11.1084	16.1865	14.3188	17.8101	8.44727	13.7024	6.51856	12.5977	24.6643	21.2097	13.9954	12.9395	34.919	19.1424	19.9056	13.4623	23.7305		1.11145	1.05978	1.54473	1.46274	1.5322	2.48732	1.34479	1.71355	1.20665	1.11757	1.12355	2.2067	1.29087	1.18934	1.01292	1.42902	1.14461	0.948066
90.3	5.97534	18.4448	11.7432	13.5803	11.7859	25.7935	7.34253	13.2874	16.7358	16.0767	19.2505	20.5444	8.20313	11.1206	16.1926	14.325	17.7795	8.44116	13.6597	6.52466	12.5732	24.646	21.1548	13.9832	12.9272	34.9327	19.1362	19.8857	13.4501	23.7427		1.10805	1.06224	1.54313	1.46339	1.52667	2.48732	1.34479	1.71672	1.20488	1.11799	1.12248	2.2067	1.29183	1.19064	1.0133	1.42964	1.14264	0.94738
90.4	5.95703	18.4448	11.7249	13.5925	11.7798	25.7813	7.34253	13.2629	16.7358	16.0706	19.22	20.5627	8.20313	11.1328	16.1865	14.3127	17.7979	8.44727	13.6536	6.56128	12.5671	24.6582	21.1365	13.9587	12.9272	34.9473	19.1324	19.8832	13.4399	23.7183		1.10466	1.06224	1.54072	1.46471	1.52588	2.48614	1.34479	1.71355	1.20488	1.11757	1.1207	2.20867	1.29183	1.19195	1.01292	1.42841	1.14382	0.948066
90.5	5.97534	18.457	11.7371	13.5925	11.7615	25.7751	7.33032	13.2568	16.7114	16.0522	19.2139	20.5872	8.19092	11.1389	16.2048	14.325	17.7795	8.44116	13.5742	6.52466	12.5977	24.6704	21.1304	13.9465	12.915	34.9394	19.1162	19.8775	13.4359	23.7122		1.10805	1.06295	1.54233	1.46471	1.52351	2.48554	1.34255	1.71276	1.20312	1.11629	1.12034	2.2113	1.28991	1.1926	1.01407	1.42964	1.14264	0.94738
90.6	5.95703	18.457	11.731	13.5803	11.792	25.769	7.31201	13.2202	16.7053	16.0522	19.1467	20.636	8.23364	11.1694	16.2109	14.2639	17.7307	8.43506	13.5742	6.48804	12.5916	24.7131	21.1914	13.9526	12.9578	34.9438	19.0952	19.8661	13.4359	23.7183		1.10466	1.06295	1.54152	1.46339	1.52746	2.48496	1.3392	1.70804	1.20269	1.11629	1.11643	2.21654	1.29664	1.19587	1.01445	1.42354	1.13951	0.946696
90.7	5.98755	18.4082	11.7188	13.5376	11.7676	25.7874	7.33032	13.2385	16.7053	16.0461	19.1284	20.6848	8.20923	11.1877	16.2048	14.2456	17.749	8.45947	13.562	6.50635	12.5916	24.7131	21.2097	13.9465	12.9456	34.9317	19.0511	19.8653	13.4277	23.6816		1.11031	1.06014	1.53992	1.45879	1.5243	2.48673	1.34255	1.7104	1.20269	1.11586	1.11536	2.22178	1.29279	1.19783	1.01407	1.42172	1.14068	0.949435
90.8	5.96924	18.3777	11.731	13.5925	11.792	25.7568	7.32422	13.1897	16.687	16.0584	19.104	20.7336	8.21533	11.1633	16.2231	14.2334	17.7185	8.45337	13.501	6.50025	12.5916	24.7192	21.2097	13.9771	12.8906	34.9261	19.006	19.8641	13.4054	23.6755		1.10692	1.05838	1.54152	1.46471	1.52746	2.48378	1.34143	1.7041	1.20137	1.11672	1.11394	2.22702	1.29375	1.19521	1.01521	1.4205	1.13872	0.948751
90.9	5.99365	18.4204	11.7188	13.5864	11.7554	25.7141	7.30591	13.1836	16.7358	16.0461	19.0796	20.8008	8.22144	11.1755	16.1987	14.209	17.7246	8.46558	13.4949	6.51856	12.5855	24.7131	21.2097	14.0076	12.9028	34.9218	18.9804	19.8596	13.4033	23.6572		1.11145	1.06084	1.53992	1.46405	1.52272	2.47966	1.33808	1.70331	1.20488	1.11586	1.11251	2.23424	1.29471	1.19652	1.01369	1.41806	1.13911	0.950121
91	5.97534	18.4265	11.7004	13.5803	11.7798	25.7202	7.30591	13.1897	16.7175	16.0522	19.0552	20.8679	8.23364	11.1755	16.1682	14.1846	17.7429	8.45947	13.4399	6.50635	12.5732	24.7498	21.1731	14.093	12.9028	34.9146	18.9499	19.8364	13.4074	23.6267		1.10805	1.06119	1.5375	1.46339	1.52588	2.48025	1.33808	1.7041	1.20356	1.11629	1.11109	2.24145	1.29664	1.19652	1.01178	1.41563	1.14029	0.949435
91.1	5.98145	18.4082	11.6699	13.5864	11.7432	25.708	7.29981	13.1897	16.7114	16.0706	19.0552	20.9106	8.24585	11.1633	16.1743	14.1602	17.7307	8.45947	13.4155	6.48804	12.5732	24.7498	21.1243	14.1968	12.8906	34.9085	18.9463	19.8108	13.387	23.6328		1.10918	1.06014	1.5335	1.46405	1.52114	2.47907	1.33696	1.7041	1.20312	1.11757	1.11109	2.24604	1.29856	1.19521	1.01216	1.41319	1.13951	0.949435
91.2	6.01196	18.4204	11.676	13.5803	11.731	25.7202	7.2876	13.2202	16.7114	16.0522	19.0308	20.9595	8.23975	11.1755	16.1987	14.1724	17.7002	8.44116	13.3545	6.52466	12.5732	24.8047	21.0999	14.3188	12.8662	34.8885	18.9379	19.8153	13.3565	23.6145		1.11484	1.06084	1.5343	1.46339	1.51956	2.48025	1.33473	1.70804	1.20312	1.11629	1.10967	2.25129	1.2976	1.19652	1.01369	1.41441	1.13754	0.94738
91.3	5.98755	18.4509	11.6394	13.5498	11.7371	25.7263	7.29981	13.2202	16.6809	16.0522	19.0063	20.9961	8.23364	11.1511	16.1621	14.1602	17.688	8.43506	13.3423	6.53076	12.5427	24.8169	21.167	14.4165	12.8784	34.8662	18.9267	19.8287	13.3769	23.6084		1.11031	1.06259	1.52949	1.46011	1.52035	2.48084	1.33696	1.70804	1.20093	1.11629	1.10824	2.25522	1.29664	1.19391	1.0114	1.41319	1.13676	0.946696
91.4	5.97534	18.4509	11.6333	13.5559	11.7371	25.7324	7.31812	13.2324	16.687	16.1011	19.0063	21.0022	8.22144	11.1511	16.1865	14.1418	17.7063	8.42285	13.3362	6.53076	12.5427	24.823	21.1426	14.5569	12.8418	34.8435	18.9114	19.8311	13.3728	23.5962		1.10805	1.06259	1.52869	1.46077	1.52035	2.48143	1.34032	1.70961	1.20137	1.11969	1.10824	2.25588	1.29471	1.19391	1.01292	1.41136	1.13794	0.945325
91.5	5.96924	18.4265	11.6089	13.5681	11.7493	25.7019	7.31201	13.2141	16.6809	16.095	18.9514	21.0144	8.23364	11.145	16.1621	14.1052	17.6758	8.42896	13.2751	6.51856	12.5427	24.8413	21.0449	14.6606	12.8479	34.8079	18.9003	19.8454	13.3687	23.584		1.10692	1.06119	1.52548	1.46208	1.52193	2.47849	1.3392	1.70725	1.20093	1.11926	1.10504	2.25719	1.29664	1.19325	1.0114	1.4077	1.13598	0.946011
91.6	5.97534	18.4509	11.615	13.5559	11.7615	25.6714	7.31201	13.2019	16.6687	16.1499	18.9514	21.0144	8.24585	11.1389	16.1865	14.1052	17.6697	8.44727	13.269	6.50025	12.5549	24.8352	21.0938	14.7766	12.8296	34.7695	18.8947	19.8604	13.3687	23.6023		1.10805	1.06259	1.52628	1.46077	1.52351	2.47554	1.3392	1.70567	1.20005	1.12308	1.10504	2.25719	1.29856	1.1926	1.01292	1.4077	1.13558	0.948066
91.7	5.95093	18.4387	11.5845	13.5376	11.7554	25.6653	7.2937	13.2019	16.6809	16.2231	18.9636	21.0388	8.23364	11.1145	16.1743	14.0625	17.6758	8.43506	13.2446	6.51856	12.5549	24.8474	21.1121	14.8926	12.8357	34.7539	18.895	19.8678	13.3708	23.5718		1.10352	1.06189	1.52227	1.45879	1.52272	2.47496	1.33584	1.70567	1.20093	1.12817	1.10575	2.25981	1.29664	1.18999	1.01216	1.40344	1.13598	0.946696
91.8	5.95703	18.4692	11.5784	13.5071	11.7615	25.647	7.31201	13.2019	16.6748	16.2659	18.9392	21.0388	8.24585	11.0962	16.1682	14.0564	17.6636	8.42896	13.2385	6.53687	12.5549	24.8657	21.1487	14.9536	12.854	34.7352	18.8928	19.8649	13.3708	23.5901		1.10466	1.06365	1.52147	1.45551	1.52351	2.47319	1.3392	1.70567	1.20049	1.13115	1.10433	2.25981	1.29856	1.18803	1.01178	1.40283	1.13519	0.946011
91.9	5.96924	18.5059	11.554	13.4827	11.7371	25.647	7.29981	13.2019	16.6626	16.3269	18.927	21.0449	8.23975	11.0901	16.1743	14.0625	17.6331	8.44116	13.2202	6.52466	12.5366	24.884	21.1304	15.0391	12.8662	34.7219	18.9074	19.8556	13.3647	23.5718		1.10692	1.06576	1.51827	1.45288	1.52035	2.47319	1.33696	1.70567	1.19961	1.13539	1.10362	2.26046	1.2976	1.18738	1.01216	1.40344	1.13323	0.94738
92	5.98755	18.5364	11.5601	13.5071	11.7188	25.6287	7.31812	13.2324	16.6565	16.3635	18.9453	21.0449	8.25195	11.0779	16.1499	14.0503	17.6086	8.45947	13.1592	6.54297	12.5671	24.884	21.0144	15.0879	12.8418	34.7002	18.9141	19.8543	13.3525	23.5535		1.11031	1.06752	1.51907	1.45551	1.51798	2.47143	1.34032	1.70961	1.19917	1.13793	1.10468	2.26046	1.29952	1.18607	1.01063	1.40223	1.13166	0.949435
92.1	5.99365	18.5242	11.5356	13.4888	11.7554	25.592	7.32422	13.208	16.626	16.4246	18.9331	21.0449	8.23975	11.1206	16.1682	14.032	17.6086	8.44116	13.1592	6.50025	12.5427	24.8779	21.106	15.1123	12.8601	34.6739	18.9098	19.8564	13.3606	23.5535		1.11145	1.06682	1.51585	1.45353	1.52272	2.46789	1.34143	1.70646	1.19698	1.14218	1.10397	2.26046	1.2976	1.19064	1.01178	1.4004	1.13166	0.94738
92.2	5.95703	18.5303	11.5234	13.4827	11.7615	25.5798	7.31812	13.2202	16.626	16.4856	18.9209	21.0022	8.20313	11.0962	16.1865	14.0442	17.572	8.42285	13.1653	6.52466	12.5427	24.8901	21.0205	15.1245	12.8479	34.6361	18.8979	19.882	13.3504	23.5474		1.10466	1.06717	1.51424	1.45288	1.52351	2.46671	1.34032	1.70804	1.19698	1.14643	1.10326	2.25588	1.29183	1.18803	1.01292	1.40162	1.12931	0.945325
92.3	5.96314	18.4937	11.5112	13.4888	11.7615	25.5493	7.34253	13.2202	16.6138	16.5161	18.9209	20.9778	8.20923	11.0962	16.1926	14.0076	17.5659	8.42285	13.1226	6.52466	12.5427	24.8901	21.0327	15.1306	12.8235	34.5941	18.8972	19.9141	13.3606	23.5718		1.10579	1.06506	1.51264	1.45353	1.52351	2.46377	1.34479	1.70804	1.1961	1.14855	1.10326	2.25325	1.29279	1.18803	1.0133	1.39796	1.12891	0.945325
92.4	5.95703	18.457	11.499	13.4583	11.7554	25.5493	7.34863	13.2141	16.626	16.6016	18.9331	20.9778	8.19092	11.0718	16.2109	14.0076	17.5476	8.44116	13.1409	6.51245	12.5488	24.9084	21.051	15.155	12.8357	34.5502	18.893	19.9264	13.3423	23.5962		1.10466	1.06295	1.51104	1.45025	1.52272	2.46377	1.3459	1.70725	1.19698	1.15449	1.10397	2.25325	1.28991	1.18542	1.01445	1.39796	1.12774	0.94738
92.5	5.95703	18.4753	11.5051	13.4766	11.7493	25.5493	7.33643	13.208	16.6199	16.6626	18.8843	20.9473	8.19702	11.0596	16.2109	13.9893	17.511	8.45947	13.1531	6.52466	12.5488	24.9329	20.9778	15.1306	12.8418	34.4941	18.8911	19.9341	13.3464	23.6084		1.10466	1.064	1.51184	1.45222	1.52193	2.46377	1.34367	1.70646	1.19654	1.15873	1.10113	2.24998	1.29087	1.18411	1.01445	1.39614	1.12539	0.949435
92.6	5.93262	18.4937	11.4868	13.4766	11.7493	25.531	7.33643	13.1897	16.6382	16.7236	18.9026	20.9717	8.20923	11.0779	16.2109	13.9832	17.4622	8.45337	13.1653	6.50635	12.5488	24.9146	20.9167	15.1062	12.7991	34.4501	18.8843	19.9398	13.3382	23.6023		1.10013	1.06506	1.50943	1.45222	1.52193	2.46201	1.34367	1.7041	1.19785	1.16298	1.10219	2.2526	1.29279	1.18607	1.01445	1.39553	1.12225	0.948751
92.7	5.94483	18.4753	11.4929	13.4827	11.7432	25.5676	7.32422	13.1836	16.6443	16.7969	18.8721	20.9534	8.22754	11.0596	16.1865	13.9709	17.5049	8.45947	13.1836	6.53687	12.5549	24.9207	20.8679	15.1001	12.7991	34.4115	18.8649	19.9479	13.326	23.6145		1.10239	1.064	1.51024	1.45288	1.52114	2.46554	1.34143	1.70331	1.19829	1.16807	1.10041	2.25063	1.29568	1.18411	1.01292	1.3943	1.12499	0.949435
92.8	5.94483	18.4998	11.4807	13.4827	11.7371	25.5737	7.33032	13.1836	16.6443	16.8457	18.9331	20.9351	8.20923	11.0535	16.1926	13.9832	17.4683	8.45947	13.2324	6.50635	12.5549	24.9451	20.7886	15.1184	12.8113	34.3635	18.8395	19.9312	13.326	23.5657		1.10239	1.06541	1.50863	1.45288	1.52035	2.46612	1.34255	1.70331	1.19829	1.17147	1.10397	2.24867	1.29279	1.18346	1.0133	1.39553	1.12264	0.949435
92.9	5.93872	18.4876	11.4868	13.501	11.7004	25.5554	7.31201	13.2019	16.626	16.9006	18.927	20.929	8.19702	11.0779	16.1743	13.9648	17.4927	8.46558	13.2446	6.51245	12.5183	24.9573	20.8069	15.0696	12.7686	34.3057	18.8107	19.9219	13.3179	23.5413		1.10126	1.06471	1.50943	1.45485	1.5156	2.46436	1.3392	1.70567	1.19698	1.17529	1.10362	2.24801	1.29087	1.18607	1.01216	1.39369	1.12421	0.950121
93	5.95093	18.4814	11.4624	13.4888	11.7004	25.5493	7.31201	13.1775	16.6138	16.9373	18.9697	20.929	8.21533	11.0474	16.156	13.9893	17.4438	8.45337	13.2446	6.53076	12.5305	24.9573	20.7703	15.033	12.793	34.2581	18.8019	19.9064	13.3097	23.5352		1.10352	1.06435	1.50623	1.45353	1.5156	2.46377	1.3392	1.70252	1.1961	1.17784	1.1061	2.24801	1.29375	1.18281	1.01101	1.39614	1.12107	0.948751
93.1	5.95093	18.4692	11.4929	13.4949	11.6943	25.5676	7.30591	13.1775	16.5955	16.9556	18.9819	20.8862	8.20923	11.023	16.1865	13.9832	17.4316	8.43506	13.2629	6.54907	12.5122	24.9573	20.7336	15.033	12.7625	34.2012	18.796	19.8853	13.3097	23.5046		1.10352	1.06365	1.51024	1.45419	1.51481	2.46554	1.33808	1.70252	1.19478	1.17911	1.10682	2.24342	1.29279	1.18019	1.01292	1.39553	1.12028	0.946696
93.2	5.96924	18.4937	11.5051	13.4766	11.7004	25.5249	7.2937	13.1836	16.5833	16.9922	18.9819	20.8862	8.20923	11.0596	16.1743	13.9526	17.4072	8.44116	13.269	6.56738	12.5244	24.9695	20.7336	14.9902	12.7686	34.1485	18.7978	19.8926	13.2955	23.4802		1.10692	1.06506	1.51184	1.45222	1.5156	2.46142	1.33584	1.70331	1.1939	1.18166	1.10682	2.24342	1.29279	1.18411	1.01216	1.39248	1.11871	0.94738
93.3	5.94483	18.457	11.5234	13.5071	11.7188	25.5127	7.29981	13.1592	16.6077	17.0532	19.0247	20.874	8.1543	11.0779	16.1743	13.9343	17.4194	8.43506	13.3362	6.53687	12.5366	24.9451	20.7825	14.9597	12.793	34.0999	18.8108	19.8853	13.2874	23.4497		1.10239	1.06295	1.51424	1.45551	1.51798	2.46024	1.33696	1.70016	1.19566	1.1859	1.10931	2.24211	1.28414	1.18607	1.01216	1.39065	1.1195	0.946696
93.4	5.96314	18.4814	11.5295	13.4949	11.6943	25.5066	7.2937	13.1653	16.5955	17.0715	19.043	20.8435	8.19092	11.0352	16.1987	13.9465	17.4072	8.42896	13.324	6.53076	12.5183	24.9573	20.6848	14.9109	12.793	34.0553	18.8154	19.8844	13.2975	23.4436		1.10579	1.06435	1.51505	1.45419	1.51481	2.45965	1.33584	1.70094	1.19478	1.18717	1.11038	2.23883	1.28991	1.1815	1.01369	1.39187	1.11871	0.946011
93.5	5.95093	18.4509	11.5356	13.5193	11.7065	25.47	7.30591	13.147	16.5894	17.1143	19.0308	20.8313	8.23975	11.0535	16.156	13.8977	17.4438	8.44116	13.3423	6.54907	12.5366	24.9329	20.6604	14.9048	12.7869	34.0249	18.8189	19.88	13.2874	23.4375		1.10352	1.06259	1.51585	1.45682	1.51639	2.45612	1.33808	1.69858	1.19434	1.19015	1.10967	2.23752	1.2976	1.18346	1.01101	1.387	1.12107	0.94738
93.6	5.98145	18.4753	11.5417	13.501	11.7065	25.4578	7.2876	13.1348	16.5772	17.1448	19.0613	20.7886	8.22144	11.0596	16.1621	13.8672	17.3767	8.42896	13.3179	6.54297	12.5671	24.9573	20.5994	14.8682	12.793	33.9728	18.8263	19.869	13.2751	23.4619		1.10918	1.064	1.51665	1.45485	1.51639	2.45495	1.33473	1.697	1.19346	1.19227	1.11145	2.23293	1.29471	1.18411	1.0114	1.38395	1.11675	0.946011
93.7	5.93262	18.4753	11.5662	13.4827	11.6699	25.4456	7.2815	13.1287	16.5894	17.157	19.0674	20.813	8.22144	11.0718	16.1011	13.8123	17.3828	8.41065	13.324	6.53687	12.5122	24.9207	20.5811	14.8254	12.7747	33.9241	18.8494	19.8743	13.2609	23.4131		1.10013	1.064	1.51987	1.45288	1.51165	2.45377	1.33361	1.69621	1.19434	1.19312	1.1118	2.23555	1.29471	1.18542	1.00758	1.37847	1.11715	0.943956
93.8	5.92652	18.4692	11.5601	13.501	11.6699	25.4456	7.25098	13.1775	16.5833	17.1814	19.0979	20.8069	8.18482	11.0535	16.1133	13.8367	17.395	8.41675	13.3057	6.57959	12.4817	24.9084	20.6299	14.7766	12.7869	33.8799	18.8724	19.8694	13.2589	23.3643		1.099	1.06365	1.51907	1.45485	1.51165	2.45377	1.32802	1.70252	1.1939	1.19481	1.11358	2.2349	1.28895	1.18346	1.00834	1.38091	1.11793	0.944641
93.9	5.93872	18.4326	11.5845	13.5071	11.676	25.47	7.26929	13.147	16.5772	17.1997	19.1223	20.7886	8.22754	11.0718	16.1072	13.8428	17.3584	8.39844	13.2507	6.54907	12.4573	24.9207	20.5811	14.74	12.7441	33.8219	18.8968	19.856	13.2548	23.3459		1.10126	1.06154	1.52227	1.45551	1.51244	2.45612	1.33137	1.69858	1.19346	1.19608	1.115	2.23293	1.29568	1.18542	1.00796	1.38152	1.11558	0.942586
94	5.93872	18.4387	11.5906	13.5071	11.7065	25.4334	7.25708	13.1409	16.5527	17.218	19.1101	20.752	8.19702	11.0474	16.1377	13.8428	17.3767	8.39844	13.2568	6.55518	12.4695	24.884	20.5933	14.7156	12.7625	33.7608	18.9154	19.8311	13.2589	23.3215		1.10126	1.06189	1.52307	1.45551	1.51639	2.45259	1.32914	1.69779	1.1917	1.19736	1.11429	2.229	1.29087	1.18281	1.00987	1.38152	1.11675	0.942586
94.1	5.91431	18.457	11.6089	13.4888	11.7065	25.4517	7.2815	13.1409	16.571	17.2485	19.1162	20.7092	8.20923	11.0718	16.1316	13.8184	17.3767	8.39234	13.2507	6.53076	12.4817	24.8657	20.5078	14.6545	12.7686	33.7125	18.9302	19.8446	13.2711	23.3276		1.09673	1.06295	1.52548	1.45353	1.51639	2.45436	1.33361	1.69779	1.19302	1.19948	1.11465	2.2244	1.29279	1.18542	1.00949	1.37908	1.11675	0.941901
94.2	5.96924	18.4326	11.6211	13.4888	11.7249	25.4822	7.25098	13.1348	16.5527	17.2424	19.1406	20.6909	8.19092	11.0657	16.1377	13.8245	17.3401	8.39234	13.2385	6.53076	12.4817	24.8352	20.4834	14.6301	12.7808	33.6652	18.9398	19.8568	13.2751	23.3276		1.10692	1.06154	1.52708	1.45353	1.51877	2.4573	1.32802	1.697	1.1917	1.19905	1.11607	2.22244	1.28991	1.18476	1.00987	1.37969	1.1144	0.941901
94.3	5.92652	18.4753	11.6211	13.4644	11.7065	25.4517	7.27539	13.1287	16.5833	17.2607	19.104	20.6665	8.1604	11.0657	16.1072	13.8184	17.3157	8.38013	13.2446	6.50635	12.4878	24.8108	20.4468	14.5996	12.7991	33.6206	18.9688	19.858	13.2751	23.3276		1.099	1.064	1.52708	1.45091	1.51639	2.45436	1.33249	1.69621	1.1939	1.20033	1.11394	2.21982	1.2851	1.18476	1.00796	1.37908	1.11283	0.940531
94.4	5.95703	18.4387	11.6211	13.4644	11.7432	25.4456	7.27539	13.1531	16.5894	17.2607	19.0857	20.6604	8.1604	11.0657	16.1194	13.8245	17.3645	8.38623	13.2385	6.54907	12.4634	24.7864	20.4773	14.5386	12.7808	33.5752	18.9922	19.86	13.2548	23.3276		1.10466	1.06189	1.52708	1.45091	1.52114	2.45377	1.33249	1.69937	1.19434	1.20033	1.11287	2.21916	1.2851	1.18476	1.00872	1.37969	1.11597	0.941215
94.5	5.94483	18.457	11.6516	13.4766	11.7249	25.4089	7.26929	13.1348	16.6016	17.2424	19.0918	20.6665	8.19092	11.0718	16.095	13.8001	17.3767	8.38013	13.2202	6.54907	12.4573	24.7681	20.3796	14.5142	12.7991	33.5292	19.0048	19.8702	13.2507	23.3215		1.10239	1.06295	1.53109	1.45222	1.51877	2.45023	1.33137	1.697	1.19522	1.19905	1.11322	2.21982	1.28991	1.18542	1.0072	1.37726	1.11675	0.940531
94.6	5.94483	18.4265	11.6455	13.501	11.7188	25.3662	7.26929	13.1287	16.6321	17.2913	19.043	20.6421	8.16651	11.0779	16.1072	13.7695	17.3828	8.40454	13.1958	6.51245	12.439	24.7376	20.3735	14.447	12.7808	33.4692	19.0271	19.8657	13.2548	23.3093		1.10239	1.06119	1.53029	1.45485	1.51798	2.44611	1.33137	1.69621	1.19742	1.20245	1.11038	2.2172	1.28606	1.18607	1.00796	1.3742	1.11715	0.94327
94.7	5.93262	18.4021	11.6272	13.5193	11.7065	25.3601	7.25708	13.1165	16.6687	17.2791	19.0247	20.6055	8.18482	11.0779	16.0828	13.7512	17.3645	8.39234	13.1714	6.51856	12.4512	24.7009	20.4529	14.4226	12.7808	33.419	19.0238	19.8592	13.2548	23.291		1.10013	1.05978	1.52788	1.45682	1.51639	2.44553	1.32914	1.69464	1.20005	1.20161	1.10931	2.21327	1.28895	1.18607	1.00643	1.37238	1.11597	0.941901
94.8	5.93262	18.3899	11.6516	13.5071	11.7249	25.3784	7.26929	13.147	16.6626	17.2546	19.0125	20.5994	8.17871	11.0474	16.1316	13.7451	17.3462	8.42285	13.147	6.56128	12.4756	24.7009	20.3674	14.386	12.7808	33.3624	19.0036	19.8364	13.265	23.2849		1.10013	1.05908	1.53109	1.45551	1.51877	2.44729	1.33137	1.69858	1.19961	1.1999	1.1086	2.21261	1.28799	1.18281	1.00949	1.37177	1.11479	0.945325
94.9	5.91431	18.396	11.6699	13.501	11.7249	25.3723	7.26319	13.092	16.6992	17.2424	19.0308	20.5322	8.19092	11.0413	16.1316	13.7756	17.3218	8.39844	13.1104	6.51856	12.4573	24.6826	20.3186	14.325	12.7747	33.2967	18.9777	19.8047	13.265	23.2788		1.09673	1.05943	1.5335	1.45485	1.51877	2.4467	1.33025	1.69147	1.20225	1.19905	1.10967	2.20539	1.28991	1.18215	1.00949	1.37481	1.11323	0.942586
95	5.93262	18.4021	11.6516	13.4949	11.7676	25.3906	7.26319	13.1104	16.6992	17.273	18.9697	20.5383	8.18482	11.0413	16.1438	13.7939	17.3157	8.38013	13.1165	6.51856	12.4451	24.6216	20.3552	14.3005	12.7502	33.2491	18.9495	19.8079	13.2711	23.2666		1.10013	1.05978	1.53109	1.45419	1.5243	2.44847	1.33025	1.69385	1.20225	1.20118	1.1061	2.20605	1.28895	1.18215	1.01025	1.37664	1.11283	0.940531
95.1	5.94483	18.3838	11.6638	13.501	11.8042	25.3845	7.26319	13.092	16.7236	17.3035	18.9819	20.5383	8.19092	11.0413	16.1621	13.7695	17.3218	8.38623	13.092	6.49414	12.4512	24.6216	20.3003	14.2639	12.7258	33.19	18.9247	19.8031	13.2528	23.2483		1.10239	1.05873	1.53269	1.45485	1.52904	2.44788	1.33025	1.69147	1.204	1.2033	1.10682	2.20605	1.28991	1.18215	1.0114	1.3742	1.11323	0.941215
95.2	5.93262	18.4204	11.6577	13.5071	11.8347	25.3845	7.2815	13.0615	16.7419	17.273	18.9758	20.5078	8.22144	11.0413	16.1499	13.7817	17.3462	8.40454	13.0615	6.53076	12.4573	24.5605	20.282	14.2151	12.7197	33.1449	18.9064	19.814	13.2324	23.2422		1.10013	1.06084	1.53189	1.45551	1.53299	2.44788	1.33361	1.68753	1.20532	1.20118	1.10646	2.20277	1.29471	1.18215	1.01063	1.37542	1.11479	0.94327
95.3	5.97534	18.3777	11.6577	13.5193	11.8469	25.3784	7.30591	13.0615	16.7603	17.3096	18.9636	20.5017	8.20923	11.0352	16.1255	13.7756	17.3096	8.39844	13.0676	6.50025	12.4634	24.5361	20.3125	14.1968	12.7136	33.0775	18.8841	19.8153	13.2141	23.2239		1.10805	1.05838	1.53189	1.45682	1.53457	2.44729	1.33808	1.68753	1.20665	1.20373	1.10575	2.20212	1.29279	1.1815	1.00911	1.37481	1.11244	0.942586
95.4	5.99976	18.3655	11.6516	13.5315	11.8652	25.3784	7.2876	13.0676	16.7969	17.3096	18.9758	20.5078	8.19092	11.0352	16.1072	13.7817	17.273	8.40454	13.031	6.50635	12.4573	24.4751	20.4102	14.1602	12.7014	33.0238	18.884	19.8226	13.2161	23.1995		1.11258	1.05768	1.53109	1.45814	1.53694	2.44729	1.33473	1.68832	1.20928	1.20373	1.10646	2.20277	1.28991	1.1815	1.00796	1.37542	1.11009	0.94327
95.5	5.98755	18.3533	11.6394	13.5437	11.8897	25.3601	7.25708	13.0798	16.8152	17.2791	18.9514	20.4651	8.20923	11.0352	16.1194	13.7817	17.2791	8.38013	12.9944	6.52466	12.439	24.4629	20.2881	14.1052	12.7136	32.9687	18.8593	19.8263	13.2039	23.1812		1.11031	1.05697	1.52949	1.45945	1.54012	2.44553	1.32914	1.6899	1.2106	1.20161	1.10504	2.19818	1.29279	1.1815	1.00872	1.37542	1.11048	0.940531
95.6	5.96924	18.3533	11.6394	13.5315	11.9202	25.3418	7.23877	13.0798	16.8579	17.2974	18.9331	20.4285	8.20923	11.023	16.1072	13.7634	17.2363	8.42896	12.9517	6.50025	12.439	24.4202	20.343	14.1296	12.7197	32.9123	18.8417	19.8214	13.208	23.1751		1.10692	1.05697	1.52949	1.45814	1.54407	2.44376	1.32578	1.6899	1.21367	1.20288	1.10397	2.19425	1.29279	1.18019	1.00796	1.37359	1.10773	0.946011
95.7	5.95093	18.3472	11.6272	13.5193	11.9629	25.3052	7.25098	13.0859	16.8457	17.2668	18.8965	20.3674	8.22144	11.023	16.1316	13.7268	17.2363	8.39844	12.9334	6.51245	12.4512	24.3713	20.3491	14.1052	12.7197	32.8581	18.8337	19.8088	13.1938	23.1751		1.10352	1.05662	1.52788	1.45682	1.5496	2.44023	1.32802	1.69068	1.21279	1.20075	1.10184	2.18769	1.29471	1.18019	1.00949	1.36994	1.10773	0.942586
95.8	5.92652	18.3838	11.6333	13.5132	11.9812	25.2991	7.23267	13.0798	16.8762	17.2913	18.8782	20.3552	8.24585	10.9924	16.1316	13.7085	17.2241	8.38623	12.9272	6.51245	12.4512	24.3225	20.2698	14.0686	12.7441	32.8023	18.8318	19.7909	13.2039	23.1751		1.099	1.05873	1.52869	1.45616	1.55197	2.43964	1.32466	1.6899	1.21499	1.20245	1.10077	2.18638	1.29856	1.17692	1.00949	1.36811	1.10695	0.941215
95.9	5.94483	18.3838	11.6211	13.5132	12.0361	25.3174	7.26319	13.092	16.8518	17.2607	18.8782	20.3369	8.20923	11.0107	16.1499	13.7085	17.2241	8.38013	12.9639	6.50635	12.439	24.2859	20.282	14.0808	12.7319	32.7454	18.8304	19.7827	13.1999	23.1445		1.10239	1.05873	1.52708	1.45616	1.55908	2.44141	1.33025	1.69147	1.21323	1.20033	1.10077	2.18441	1.29279	1.17888	1.01063	1.36811	1.10695	0.940531
96	5.92652	18.3472	11.6028	13.5254	12.0422	25.293	7.25098	13.1042	16.8701	17.2241	18.8782	20.3308	8.26416	11.0046	16.1377	13.739	17.1753	8.38013	12.9944	6.50635	12.439	24.2432	20.3552	14.0442	12.7319	32.7003	18.8334	19.7978	13.1958	23.1812		1.099	1.05662	1.52468	1.45748	1.55987	2.43905	1.32802	1.69305	1.21455	1.19778	1.10077	2.18376	1.30144	1.17822	1.00987	1.37116	1.10381	0.940531
96.1	5.92652	18.3472	11.6028	13.5315	12.0911	25.293	7.24487	13.1287	16.9006	17.2363	18.8782	20.2942	8.20313	11.0046	16.1621	13.7085	17.1692	8.34351	13.0432	6.50635	12.4329	24.2126	20.4163	14.0198	12.7075	32.6514	18.8498	19.8145	13.2039	23.1628		1.099	1.05662	1.52468	1.45814	1.5662	2.43905	1.3269	1.69621	1.21675	1.19863	1.10077	2.17983	1.29183	1.17822	1.0114	1.36811	1.10342	0.936421
96.2	5.91431	18.3472	11.6028	13.5193	12.085	25.2686	7.25708	13.1226	16.9128	17.2424	18.927	20.3308	8.23975	10.9619	16.1194	13.7329	17.1631	8.35571	13.0798	6.51245	12.4023	24.1516	20.4407	14.0015	12.6892	32.6144	18.8535	19.8242	13.2161	23.1628		1.09673	1.05662	1.52468	1.45682	1.56541	2.4367	1.32914	1.69543	1.21762	1.19905	1.10362	2.18376	1.2976	1.17365	1.00872	1.37055	1.10303	0.93779
96.3	5.92652	18.3899	11.6028	13.4949	12.1155	25.2625	7.26319	13.1226	16.9128	17.2241	18.9087	20.2942	8.20313	10.9741	16.1194	13.7695	17.1753	8.3374	13.1409	6.54297	12.4023	24.1333	20.4529	13.9648	12.6892	32.5548	18.8469	19.8328	13.2385	23.1567		1.099	1.05908	1.52468	1.45419	1.56937	2.43611	1.33025	1.69543	1.21762	1.19778	1.10255	2.17983	1.29183	1.17496	1.00872	1.3742	1.10381	0.935735
96.4	5.92041	18.3655	11.5723	13.4705	12.1216	25.2563	7.26319	13.1348	16.9617	17.1936	18.8965	20.282	8.18482	10.9863	16.0889	13.7573	17.1448	8.36792	13.208	6.53687	12.3901	24.0906	20.3491	14.0015	12.6953	32.5136	18.849	19.8254	13.2263	23.1445		1.09786	1.05768	1.52067	1.45156	1.57016	2.43552	1.33025	1.697	1.22114	1.19566	1.10184	2.17852	1.28895	1.17626	1.00681	1.37298	1.10185	0.93916
96.5	5.92652	18.3777	11.554	13.4766	12.1216	25.238	7.23267	13.1531	16.98	17.1997	18.9087	20.2515	8.14209	10.968	16.1194	13.7451	17.1265	8.38013	13.2385	6.54297	12.3718	24.0356	20.3552	13.9893	12.6709	32.4544	18.8602	19.8165	13.2243	23.1567		1.099	1.05838	1.51827	1.45222	1.57016	2.43375	1.32466	1.69937	1.22246	1.19608	1.10255	2.17524	1.28222	1.1743	1.00872	1.37177	1.10067	0.940531
96.6	5.93262	18.4021	11.554	13.4644	12.146	25.238	7.24487	13.147	16.98	17.1997	18.8721	20.2515	8.17261	10.9619	16.1255	13.7634	17.1204	8.38013	13.3423	6.56128	12.384	24.0112	20.343	13.9954	12.6953	32.3974	18.8569	19.8092	13.2202	23.1567		1.10013	1.05978	1.51827	1.45091	1.57332	2.43375	1.3269	1.69858	1.22246	1.19608	1.10041	2.17524	1.28703	1.17365	1.00911	1.37359	1.10028	0.940531
96.7	5.9082	18.3838	11.5234	13.4827	12.1582	25.2136	7.25098	13.1531	16.9495	17.157	18.8904	20.2332	8.17261	10.9558	16.1255	13.7512	17.1021	8.39234	13.4094	6.52466	12.3901	23.9624	20.3857	14.0015	12.677	32.3498	18.8645	19.7782	13.2304	23.1628		1.0956	1.05873	1.51424	1.45288	1.5749	2.4314	1.32802	1.69937	1.22027	1.19312	1.10148	2.17328	1.28703	1.173	1.00911	1.37238	1.09911	0.941901
96.8	5.92652	18.3838	11.5234	13.4705	12.1887	25.1526	7.26319	13.1714	16.9434	17.1387	18.8538	20.1904	8.16651	10.9924	16.1133	13.7695	17.1082	8.41675	13.4949	6.53076	12.3718	23.9258	20.3735	14.0076	12.6953	32.2969	18.861	19.766	13.2324	23.1873		1.099	1.05873	1.51424	1.45156	1.57885	2.42552	1.33025	1.70173	1.21983	1.19184	1.09935	2.16868	1.28606	1.17692	1.00834	1.3742	1.0995	0.944641
96.9	5.9021	18.3716	11.5234	13.4583	12.207	25.1831	7.22046	13.1287	16.9556	17.1204	18.8293	20.2087	8.18482	10.9619	16.1255	13.8123	17.0959	8.39844	13.501	6.54297	12.384	23.8892	20.3735	14.0198	12.7014	32.2469	18.8431	19.7652	13.2507	23.1873		1.09447	1.05803	1.51424	1.45025	1.58122	2.42846	1.32243	1.69621	1.22071	1.19057	1.09792	2.17064	1.28895	1.17365	1.00911	1.37847	1.09871	0.942586
97	5.9082	18.3777	11.4868	13.446	12.2192	25.1709	7.26319	13.1226	17.0105	17.1143	18.8232	20.2087	8.17261	10.9558	16.1133	13.8733	17.1082	8.39234	13.5376	6.50635	12.384	23.8647	20.4834	14.0137	12.6831	32.1921	18.8168	19.7652	13.2548	23.1995		1.0956	1.05838	1.50943	1.44892	1.5828	2.42728	1.33025	1.69543	1.22466	1.19015	1.09756	2.17064	1.28703	1.173	1.00834	1.38456	1.0995	0.941901
97.1	5.91431	18.4143	11.4746	13.4399	12.1887	25.1709	7.23877	13.1348	16.9739	17.1204	18.8355	20.1843	8.16651	10.968	16.095	13.9282	17.0715	8.39234	13.5742	6.53687	12.384	23.8281	20.4773	14.0259	12.6831	32.1345	18.7979	19.7681	13.2629	23.1812		1.09673	1.06049	1.50783	1.44827	1.57885	2.42728	1.32578	1.697	1.22202	1.19057	1.09828	2.16802	1.28606	1.1743	1.0072	1.39004	1.09714	0.941901
97.2	5.92652	18.4082	11.5051	13.4399	12.2009	25.1709	7.26929	13.1409	17.0044	17.0898	18.8232	20.1477	8.19702	10.9802	16.1316	13.9282	17.0654	8.38623	13.5803	6.53076	12.3657	23.7976	20.5017	14.0198	12.6892	32.0845	18.7722	19.7656	13.2792	23.1628		1.099	1.06014	1.51184	1.44827	1.58043	2.42728	1.33137	1.69779	1.22422	1.18844	1.09756	2.16409	1.29087	1.17561	1.00949	1.39004	1.09675	0.941215
97.3	5.91431	18.4204	11.4746	13.4338	12.1887	25.1709	7.2876	13.1226	16.98	17.0776	18.8232	20.1355	8.1604	10.9436	16.1011	14.0015	17.0715	8.41065	13.5986	6.53687	12.3779	23.7671	20.5444	14.0381	12.6709	32.0186	18.7493	19.7689	13.2792	23.1506		1.09673	1.06084	1.50783	1.44761	1.57885	2.42728	1.33473	1.69543	1.22246	1.18759	1.09756	2.16278	1.2851	1.17169	1.00758	1.39736	1.09714	0.943956
97.4	5.9021	18.4204	11.4807	13.4522	12.1765	25.177	7.26929	13.1287	16.9922	17.0471	18.7866	20.1172	8.16651	10.968	16.1194	14.0503	17.0288	8.38623	13.6353	6.52466	12.384	23.7305	20.4773	14.032	12.6404	31.9718	18.7526	19.7587	13.2751	23.1506		1.09447	1.06084	1.50863	1.44959	1.57727	2.42787	1.33137	1.69621	1.22334	1.18547	1.09543	2.16082	1.28606	1.1743	1.00872	1.40223	1.0944	0.941215
97.5	5.92041	18.3899	11.4685	13.4155	12.1887	25.1709	7.26929	13.1287	16.9922	17.0044	18.7683	20.0867	8.16651	10.9375	16.095	14.0991	17.0471	8.41675	13.623	6.51856	12.3962	23.7061	20.5383	14.0442	12.6038	31.9222	18.7505	19.7522	13.2609	23.1506		1.09786	1.05908	1.50703	1.44564	1.57885	2.42728	1.33137	1.69621	1.22334	1.1825	1.09436	2.15754	1.28606	1.17104	1.0072	1.4071	1.09557	0.944641
97.6	5.92652	18.3899	11.4563	13.4338	12.207	25.1587	7.2815	13.1226	16.9495	16.9922	18.7256	20.1172	8.13599	10.9314	16.0828	14.1357	17.041	8.40454	13.6353	6.53687	12.4207	23.6755	20.5688	14.0442	12.616	31.8833	18.741	19.7241	13.2426	23.1445		1.099	1.05908	1.50543	1.44761	1.58122	2.4261	1.33361	1.69543	1.22027	1.18166	1.09187	2.16082	1.28126	1.17039	1.00643	1.41075	1.09518	0.94327
97.7	5.92652	18.4021	11.4441	13.4399	12.2131	25.1587	7.26929	13.1287	16.9434	16.9739	18.689	20.0867	8.1543	10.9375	16.0828	14.1602	17.0288	8.44116	13.6536	6.52466	12.4084	23.6633	20.4895	14.0259	12.6343	31.8378	18.7333	19.7066	13.2446	23.1567		1.099	1.05978	1.50382	1.44827	1.58201	2.4261	1.33137	1.69621	1.21983	1.18038	1.08974	2.15754	1.28414	1.17104	1.00643	1.41319	1.0944	0.94738
97.8	5.92652	18.3838	11.4502	13.4399	12.1887	25.1343	7.24487	13.0798	16.9067	16.9617	18.689	20.0989	8.1543	10.9375	16.0706	14.1724	16.98	8.40454	13.6292	6.53076	12.4207	23.6267	20.5139	14.0137	12.6099	31.8001	18.7322	19.7013	13.2528	23.1445		1.099	1.05873	1.50463	1.44827	1.57885	2.42375	1.3269	1.6899	1.21719	1.17953	1.08974	2.15885	1.28414	1.17104	1.00567	1.41441	1.09126	0.94327
97.9	5.9082	18.4082	11.438	13.4644	12.2192	25.1221	7.2815	13.1287	16.9434	16.9373	18.6951	20.0745	8.19092	10.9253	16.0461	14.209	16.98	8.42896	13.6169	6.53076	12.4146	23.6145	20.4041	13.9893	12.6038	31.7475	18.7367	19.7119	13.2467	23.1628		1.0956	1.06014	1.50302	1.45091	1.5828	2.42257	1.33361	1.69621	1.21983	1.17784	1.09009	2.15623	1.28991	1.16973	1.00414	1.41806	1.09126	0.946011
98	5.896	18.4387	11.4075	13.4644	12.2131	25.1038	7.27539	13.1104	16.9495	16.9312	18.6707	20.0867	8.19702	10.9253	16.0522	14.2517	16.9739	8.37403	13.5864	6.53687	12.4023	23.5596	20.5017	13.9832	12.6282	31.7144	18.7552	19.7188	13.2467	23.1506		1.09334	1.06189	1.49901	1.45091	1.58201	2.42081	1.33249	1.69385	1.22027	1.17741	1.08867	2.15754	1.29087	1.16973	1.00452	1.42233	1.09087	0.939846
98.1	5.9082	18.4143	11.4014	13.4705	12.2131	25.1038	7.2815	13.1042	16.9434	16.9128	18.689	20.0439	8.1604	10.9192	16.0217	14.2578	16.9556	8.36792	13.5193	6.54907	12.3657	23.5535	20.4956	13.9771	12.616	31.6635	18.7884	19.7367	13.2365	23.1445		1.0956	1.06049	1.49821	1.45156	1.58201	2.42081	1.33361	1.69305	1.21983	1.17613	1.08974	2.15294	1.2851	1.16908	1.00261	1.42293	1.08969	0.93916
98.2	5.9082	18.4082	11.3953	13.4399	12.1582	25.1221	7.26319	13.1348	16.9434	16.8884	18.6829	20.0134	8.16651	10.907	16.0217	14.3066	16.9556	8.38013	13.5071	6.54297	12.3901	23.5168	20.3918	13.9587	12.6343	31.6138	18.819	19.7384	13.2263	23.114		1.0956	1.06014	1.49741	1.44827	1.5749	2.42257	1.33025	1.697	1.21983	1.17444	1.08938	2.14967	1.28606	1.16777	1.00261	1.4278	1.08969	0.940531
98.3	5.91431	18.3777	11.3953	13.4522	12.1826	25.0916	7.25098	13.1287	16.9373	16.8457	18.6768	20.0012	8.14209	10.9192	16.04	14.3433	16.9617	8.41065	13.4766	6.53687	12.4146	23.4924	20.4895	13.9832	12.6282	31.5851	18.8445	19.7473	13.21	23.1445		1.09673	1.05838	1.49741	1.44959	1.57806	2.41963	1.32802	1.69621	1.21939	1.17147	1.08903	2.14836	1.28222	1.16908	1.00375	1.43147	1.09008	0.943956
98.4	5.9082	18.3655	11.3586	13.4705	12.1765	25.0793	7.22656	13.1287	16.9189	16.7908	18.6768	19.9707	8.16651	10.9131	16.0461	14.3738	16.9678	8.38623	13.4705	6.53076	12.4146	23.4741	20.4895	13.9648	12.6221	31.5412	18.8776	19.7567	13.1897	23.1323		1.0956	1.05768	1.49259	1.45156	1.57727	2.41845	1.32355	1.69621	1.21806	1.16765	1.08903	2.14508	1.28606	1.16843	1.00414	1.43451	1.09048	0.941215
98.5	5.9021	18.3533	11.3586	13.4888	12.1765	25.0671	7.21436	13.1226	16.9251	16.8152	18.689	19.9158	8.11768	10.907	16.0095	14.3982	16.9617	8.38013	13.4216	6.53687	12.3718	23.4497	20.5078	13.9343	12.616	31.513	18.899	19.7306	13.1816	23.1445		1.09447	1.05697	1.49259	1.45353	1.57727	2.41727	1.32131	1.69543	1.21851	1.16935	1.08974	2.13918	1.27837	1.16777	1.00185	1.43695	1.09008	0.940531
98.6	5.9082	18.3655	11.3647	13.4705	12.2009	25.0549	7.21436	13.1287	16.8945	16.7969	18.6707	19.9158	8.13599	10.9192	16.0339	14.386	16.9251	8.41065	13.3789	6.53076	12.3657	23.4314	20.4041	13.9282	12.6221	31.4897	18.9417	19.7152	13.1795	23.1567		1.0956	1.05768	1.49339	1.45156	1.58043	2.41609	1.32131	1.69621	1.21631	1.16807	1.08867	2.13918	1.28126	1.16908	1.00337	1.43573	1.08773	0.943956
98.7	5.93262	18.3716	11.3525	13.4888	12.2192	25.0305	7.24487	13.1409	16.9006	16.7664	18.6707	19.8792	8.13599	10.9009	16.04	14.3921	16.9251	8.39234	13.385	6.53076	12.3779	23.4131	20.3552	13.8916	12.6221	31.4409	18.9785	19.7221	13.2039	23.1812		1.10013	1.05803	1.49179	1.45353	1.5828	2.41374	1.3269	1.69779	1.21675	1.16595	1.08867	2.13525	1.28126	1.16712	1.00375	1.43634	1.08773	0.941901
98.8	5.93262	18.3838	11.322	13.4766	12.1948	25	7.22656	13.1348	16.8823	16.7725	18.6829	19.8669	8.14209	10.8826	16.0156	14.4043	16.9189	8.41065	13.3362	6.55518	12.3596	23.407	20.3247	13.8672	12.5977	31.4146	19.005	19.731	13.208	23.1934		1.10013	1.05873	1.48778	1.45222	1.57964	2.4108	1.32355	1.697	1.21543	1.16638	1.08938	2.13393	1.28222	1.16516	1.00223	1.43755	1.08733	0.943956
98.9	5.92041	18.3655	11.3403	13.4644	12.2131	25	7.21436	13.1104	16.8945	16.7725	18.6768	19.812	8.14209	10.9253	15.979	14.4226	16.9434	8.39234	13.3179	6.54297	12.3474	23.4253	20.3735	13.8672	12.6038	31.3596	19.0276	19.7453	13.21	23.2178		1.09786	1.05768	1.49018	1.45091	1.58201	2.4108	1.32131	1.69385	1.21631	1.16638	1.08903	2.12803	1.28222	1.16973	0.999937	1.43938	1.08891	0.941901
99	5.896	18.3411	11.322	13.4949	12.1887	24.9573	7.22656	13.1409	16.9006	16.7542	18.6707	19.7998	8.16651	10.9192	16.0095	14.4226	16.9556	8.37403	13.2446	6.56738	12.3657	23.4253	20.3552	13.855	12.616	31.3189	19.0439	19.7575	13.1958	23.1873		1.09334	1.05627	1.48778	1.45419	1.57885	2.40668	1.32355	1.69779	1.21675	1.1651	1.08867	2.12672	1.28606	1.16908	1.00185	1.43938	1.08969	0.939846
99.1	5.9021	18.3411	11.3159	13.4827	12.146	24.9329	7.22046	13.1226	16.9189	16.7053	18.689	19.7754	8.17261	10.9314	16.0034	14.4165	17.0044	8.36792	13.2507	6.54907	12.3596	23.4558	20.343	13.8428	12.6221	31.2743	19.0362	19.7441	13.1897	23.1995		1.09447	1.05627	1.48698	1.45288	1.57332	2.40433	1.32243	1.69543	1.21806	1.1617	1.08974	2.1241	1.28703	1.17039	1.00146	1.43877	1.09283	0.93916
99.2	5.9082	18.3472	11.3159	13.4766	12.146	24.9329	7.22046	13.1348	16.9067	16.6748	18.6707	19.751	8.17871	10.9314	16.0034	14.4409	16.9678	8.38623	13.2202	6.54297	12.3718	23.4558	20.3735	13.8123	12.6099	31.2466	19.0285	19.7437	13.1856	23.2239		1.0956	1.05662	1.48698	1.45222	1.57332	2.40433	1.32243	1.697	1.21719	1.15958	1.08867	2.12148	1.28799	1.17039	1.00146	1.44121	1.09048	0.941215
99.3	5.93262	18.3105	11.2854	13.4583	12.146	24.9146	7.19605	13.1409	16.8823	16.6687	18.6829	19.7266	8.21533	10.9436	16.0217	14.4531	16.9495	8.39844	13.2263	6.53076	12.3657	23.4985	20.3613	13.8062	12.6221	31.2081	19.0205	19.7331	13.147	23.2056		1.10013	1.05451	1.48297	1.45025	1.57332	2.40257	1.31796	1.69779	1.21543	1.15916	1.08938	2.11886	1.29375	1.17169	1.00261	1.44243	1.0893	0.942586
99.4	5.91431	18.3472	11.3037	13.4399	12.1643	24.9512	7.21436	13.1226	16.8579	16.6748	18.6829	19.6838	8.23975	10.9375	16.04	14.4836	16.9495	8.41675	13.2202	6.53076	12.3901	23.5596	20.343	13.7634	12.6221	31.1686	19.019	19.7022	13.1694	23.2178		1.09673	1.05662	1.48537	1.44827	1.57569	2.40609	1.32131	1.69543	1.21367	1.15958	1.08938	2.11426	1.2976	1.17104	1.00375	1.44547	1.0893	0.944641
99.5	5.9021	18.3472	11.2793	13.4155	12.1582	24.9512	7.21436	13.1165	16.864	16.6321	18.6584	19.7083	8.28247	10.9253	16.0584	14.4714	16.9678	8.39844	13.2263	6.55518	12.3657	23.5962	20.343	13.7695	12.5793	31.13	19.0214	19.6684	13.1714	23.2239		1.09447	1.05662	1.48217	1.44564	1.5749	2.40609	1.32131	1.69464	1.21411	1.15661	1.08795	2.1169	1.30433	1.16973	1.00491	1.44425	1.09048	0.942586
99.6	5.92652	18.3533	11.2976	13.4216	12.146	24.9939	7.22656	13.1042	16.8152	16.6565	18.6707	19.7022	8.31299	10.9131	16.0645	14.5081	16.9434	8.42896	13.2141	6.54297	12.384	23.645	20.3796	13.7207	12.5732	31.0891	19.0137	19.6468	13.151	23.2178		1.099	1.05697	1.48457	1.44629	1.57332	2.41021	1.32355	1.69305	1.2106	1.15831	1.08867	2.11624	1.30913	1.16843	1.00529	1.44791	1.08891	0.946011
99.7	5.92652	18.3105	11.2793	13.4338	12.146	24.9695	7.25098	13.1104	16.8213	16.6626	18.6401	19.696	8.3313	10.8948	16.04	14.4714	16.9617	8.40454	13.2263	6.53687	12.3718	23.6572	20.4041	13.7451	12.5855	31.0492	19.0217	19.6525	13.1429	23.2117		1.099	1.05451	1.48217	1.44761	1.57332	2.40786	1.32802	1.69385	1.21104	1.15873	1.08689	2.11557	1.31202	1.16647	1.00375	1.44425	1.09008	0.94327
99.8	5.9082	18.3167	11.2793	13.4216	12.1155	24.9939	7.22656	13.1165	16.8091	16.6748	18.6279	19.696	8.36792	10.8887	16.0156	14.4775	16.9678	8.41675	13.2446	6.54297	12.3779	23.7061	20.4285	13.739	12.5732	31.0106	19.0015	19.6635	13.1368	23.1812		1.0956	1.05487	1.48217	1.44629	1.56937	2.41021	1.32355	1.69464	1.21016	1.15958	1.08617	2.11557	1.31778	1.16581	1.00223	1.44486	1.09048	0.944641
99.9	5.93262	18.3167	11.2793	13.4338	12.1277	24.9817	7.23877	13.0981	16.7847	16.6199	18.6646	19.6472	8.40454	10.8704	16.0095	14.4592	16.9495	8.40454	13.1958	6.54907	12.384	23.7671	20.4163	13.7146	12.5977	30.9838	18.9846	19.6667	13.1348	23.1628		1.10013	1.05487	1.48217	1.44761	1.57095	2.40904	1.32578	1.69226	1.2084	1.15576	1.08831	2.11033	1.32355	1.16385	1.00185	1.44303	1.0893	0.94327
100	5.87158	18.3167	11.2366	13.4277	12.1094	25	7.21436	13.0798	16.7908	16.6138	18.6707	19.6716	8.48999	10.8521	16.0156	14.447	16.8884	8.40454	13.1714	6.54297	12.3596	23.7854	20.4956	13.7207	12.5732	30.9462	18.9811	19.6729	13.1205	23.1751		1.08881	1.05487	1.47656	1.44695	1.56858	2.4108	1.32131	1.6899	1.20884	1.15534	1.08867	2.11295	1.33701	1.1619	1.00223	1.44182	1.08537	0.94327
	5.88989	18.3228	11.2793	13.4216	12.1033	24.9451	7.22656		16.7786	16.6138	18.6707	19.6289	8.51441	10.8582	16.0278	14.4287	16.8762	8.36792	13.1714	6.53687	12.3718	23.8342	20.5566	13.6963	12.5549	30.9129	18.9697	19.6737	13.1266	23.1506		1.0922	1.05522	1.48217	1.44629	1.56778	2.40551	1.32355	0	1.20796	1.15534	1.08867	2.10837	1.34085	1.16255	1.00299	1.43999	1.08459	0.93916
	5.87158	18.3289	11.2854		12.0789		7.20825		16.7969	16.6077	18.6829	19.6228	8.54492	10.8765	16.0339	14.447	16.8457			6.54907	12.3779	23.877	20.6848	13.6597	12.561	30.8864	18.9795	19.6708	13.1144	23.1384		1.08881	1.05557	1.48297	0	1.56462	0	1.32019	0	1.20928	1.15492	1.08938	2.10771	1.34566	1.16451	1.00337	1.44182	1.08263	0
	5.9082	18.3289			12.1094					16.6199											12.384	23.9136	20.7153	13.6536	12.5732	30.8442		19.6716	13.1104	23.1262		1.0956	1.05557	0	0	1.56858	0	0	0	0	1.15576	0	0	0	0	0	0	0	0
	5.9021																				12.3657	23.9807	20.8801	13.6414	12.5855	30.8			13.0981			1.09447	0	0	0	0	0	0	0	0	0	0	0	0	0	0	0	0	0
	5.896																						20.8191		12.5793	30.7669						1.09334	0	0	0	0	0	0	0	0	0	0	0	0	0	0	0	0	0
	5.92652																								12.5793	30.7442						1.099	0	0	0	0	0	0	0	0	0	0	0	0	0	0	0	0	0
	5.88989																															1.0922	0	0	0	0	0	0	0	0	0	0	0	0	0	0	0	0	0
																																0	0	0	0	0	0	0	0	0	0	0	0	0	0	0	0	0	0
																																0	0	0	0	0	0	0	0	0	0	0	0	0	0	0	0	0	0
																																0	0	0	0	0	0	0	0	0	0	0	0	0	0	0	0	0	0
																																0	0	0	0	0	0	0	0	0	0	0	0	0	0	0	0	0	0
																																0	0	0	0	0	0	0	0	0	0	0	0	0	0	0	0	0	0
																																0	0	0	0	0	0	0	0	0	0	0	0	0	0	0	0	0	0
																																0	0	0	0	0	0	0	0	0	0	0	0	0	0	0	0	0	0
																																0	0	0	0	0	0	0	0	0	0	0	0	0	0	0	0	0	0
																																0	0	0	0	0	0	0	0	0	0	0	0	0	0	0	0	0	0
																																0	0	0	0	0	0	0	0	0	0	0	0	0	0	0	0	0	0
																																0	0	0	0	0	0	0	0	0	0	0	0	0	0	0	0	0	0
																																0	0	0	0	0	0	0	0	0	0	0	0	0	0	0	0	0	0
																																0	0	0	0	0	0	0	0	0	0	0	0	0	0	0	0	0	0
																																0	0	0	0	0	0	0	0	0	0	0	0	0	0	0	0	0	0
																																0	0	0	0	0	0	0	0	0	0	0	0	0	0	0	0	0	0
																																0	0	0	0	0	0	0	0	0	0	0	0	0	0	0	0	0	0
																																0	0	0	0	0	0	0	0	0	0	0	0	0	0	0	0	0	0
																																0	0	0	0	0	0	0	0	0	0	0	0	0	0	0	0	0	0
																																0	0	0	0	0	0	0	0	0	0	0	0	0	0	0	0	0	0
																																0	0	0	0	0	0	0	0	0	0	0	0	0	0	0	0	0	0
																																0	0	0	0	0	0	0	0	0	0	0	0	0	0	0	0	0	0
																																0	0	0	0	0	0	0	0	0	0	0	0	0	0	0	0	0	0
																																0	0	0	0	0	0	0	0	0	0	0	0	0	0	0	0	0	0
																																0	0	0	0	0	0	0	0	0	0	0	0	0	0	0	0	0	0
																																0	0	0	0	0	0	0	0	0	0	0	0	0	0	0	0	0	0
																																0	0	0	0	0	0	0	0	0	0	0	0	0	0	0	0	0	0
																																0	0	0	0	0	0	0	0	0	0	0	0	0	0	0	0	0	0
																																0	0	0	0	0	0	0	0	0	0	0	0	0	0	0	0	0	0
																																0	0	0	0	0	0	0	0	0	0	0	0	0	0	0	0	0	0
																																0	0	0	0	0	0	0	0	0	0	0	0	0	0	0	0	0	0
																																0	0	0	0	0	0	0	0	0	0	0	0	0	0	0	0	0	0
																																0	0	0	0	0	0	0	0	0	0	0	0	0	0	0	0	0	0
																																0	0	0	0	0	0	0	0	0	0	0	0	0	0	0	0	0	0
																																0	0	0	0	0	0	0	0	0	0	0	0	0	0	0	0	0	0
																																0
																																0
																																0
																																0
																																0
																																0
																																0
																																0
																																0
																																0
																																0
																																0
																																0
																																0
																																0
																																0
[truncated: 15 more columns]

## Sheet: HP2 + chart
Time	1	2	4	5	6	7	8	9	10	12	13	14	15	16	17	18	19	20	21	22	23	24	25	26	27	28	29	30	31	32		1C	2C	4C	5C	6C	7C	8C	9C	10C	12C	13C	14C	15C	16C	17C	18C	19C	20C
100		18.3289																														0	1.05557	0	0	0	0	0	0	0	0	0	0	0	0	0	0	0	0
100.1		18.3044																														0	1.05416	0	0	0	0	0	0	0	0	0	0	0	0	0	0	0	0
100.2		18.2678																														0	1.05205	0	0	0	0	0	0	0	0	0	0	0	0	0	0	0	0
100.3		18.2556																														0	1.05135	0	0	0	0	0	0	0	0	0	0	0	0	0	0	0	0
100.4		18.2617																														0	1.0517	0	0	0	0	0	0	0	0	0	0	0	0	0	0	0	0
100.5		18.2739																														0	1.0524	0	0	0	0	0	0	0	0	0	0	0	0	0	0	0	0
100.6		18.2556																														0	1.05135	0	0	0	0	0	0	0	0	0	0	0	0	0	0	0	0
100.7		18.3044																	13.1714													0	1.05416	0	0	0	0	0	0	0	0	0	0	0	0	0	0	0	0
100.8		18.2617																	13.1592													0	1.0517	0	0	0	0	0	0	0	0	0	0	0	0	0	0	0	0
100.9		18.2556					7.20825						8.54492					8.36792	13.1592													0	1.05135	0	0	0	0	1.32019	0	0	0	0	0	1.34566	0	0	0	0	0.93916
101		18.2129	11.2854			24.9451	7.20825						8.56323		16.0339	14.447		8.35571	13.1592													0	1.04889	1.48297	0	0	2.40551	1.32019	0	0	0	0	0	1.34854	0	1.00337	1.44182	0	0.93779
101.1		18.2434	11.261		12.1094	24.9756	7.20825	13.0798	16.7969	16.6199			8.55713		16.0339	14.4409	16.8457	8.36792	13.147													0	1.05064	1.47976	0	1.56858	2.40845	1.32019	1.6899	1.20928	1.15576	0	0	1.34758	0	1.00337	1.44121	1.08263	0.93916
101.2		18.2129	11.2793		12.085	24.9634	7.19605	13.1165	16.7603	16.6077			8.59375	10.8765	16.04	14.4348	16.8396	8.40454	13.1348	6.54907			20.8191					19.6716				0	1.04889	1.48217	0	1.56541	2.40727	1.31796	1.69464	1.20665	1.15492	0	0	1.35335	1.16451	1.00375	1.4406	1.08224	0.94327
101.3		18.2312	11.2549		12.0972	24.9573	7.21436	13.1104	16.7236	16.5955	18.6829	19.6228	8.62427	10.8459	16.0156	14.4165	16.8518	8.35571	13.1226	6.54907		23.9807	21.0022	13.6414			18.9795	19.6655	13.0981			0	1.04994	1.47896	0	1.56699	2.40668	1.32131	1.69385	1.204	1.15407	1.08938	2.10771	1.35815	1.16123	1.00223	1.43877	1.08302	0.93779
101.4		18.2434	11.2671	13.4216	12.1033	24.9695	7.21436	13.092	16.748	16.6016	18.6707	19.6167	8.66089	10.8582	16.0584	14.4165	16.8274	8.36182	13.0737	6.53076		23.999	20.99	13.5986			18.9914	19.6375	13.1002			0	1.05064	1.48057	1.44629	1.56778	2.40786	1.32131	1.69147	1.20576	1.15449	1.08867	2.10706	1.36392	1.16255	1.00491	1.43877	1.08145	0.938476
101.5		18.2617	11.261	13.4216	12.1033	24.9634	7.23267	13.092	16.7358	16.6077	18.6768	19.6167	8.6853	10.8459	16.0339	14.386	16.803	8.37403	13.0371	6.55518		24.0173	21.0022	13.5986			18.9865	19.6472	13.0941			0	1.0517	1.47976	1.44629	1.56778	2.40727	1.32466	1.69147	1.20488	1.15492	1.08903	2.10706	1.36776	1.16123	1.00337	1.43573	1.07988	0.939846
101.6		18.2434	11.2671	13.4155	12.0911	24.9634	7.22656	13.1104	16.7542	16.5649	18.6646	19.6411	8.66699	10.8521	16.0095	14.386	16.7603	8.36182	13.0249	6.54297		24.0234	21.0327	13.5803			18.9776	19.6586	13.092			0	1.05064	1.48057	1.44564	1.5662	2.40727	1.32355	1.69385	1.20621	1.15194	1.08831	2.10968	1.36488	1.1619	1.00185	1.43573	1.07714	0.938476
101.7		18.219	11.261	13.4216	12.0605	24.939	7.23267	13.1226	16.7603	16.5527	18.6768	19.6045	8.66699	10.8276	15.9973	14.3433	16.7725	8.34351	13.0432	6.56738		24.054	21.1609	13.562			18.9746	19.672	13.1104			0	1.04924	1.47976	1.44629	1.56224	2.40492	1.32466	1.69543	1.20665	1.15109	1.08903	2.10575	1.36488	1.15927	1.00108	1.43147	1.07792	0.936421
101.8		18.2068	11.2183	13.4338	12.0789	24.9268	7.22656	13.1287	16.7419	16.5588	18.6523	19.5557	8.66089	10.8459	16.0156	14.3127	16.7603	8.38013	13.0371	6.55518	12.3657	24.0723	21.1731	13.5498			18.974	19.6847	13.1185			0	1.04854	1.47415	1.44761	1.56462	2.40374	1.32355	1.69621	1.20532	1.15152	1.0876	2.1005	1.36392	1.16123	1.00223	1.42841	1.07714	0.940531
101.9		18.2251	11.2488	13.446	12.0544	24.9023	7.19605	13.1226	16.7786	16.5588	18.6523	19.574	8.69751	10.8582	16.0217	14.3188	16.7786	8.35571	13.0371	6.57349	12.3657	24.0784	21.1975	13.5071			18.9789	19.6993	13.1226			0	1.04959	1.47816	1.44892	1.56145	2.40138	1.31796	1.69543	1.20796	1.15152	1.0876	2.10247	1.36969	1.16255	1.00261	1.42902	1.07832	0.93779
102		18.2129	11.2366	13.4338	12.0728	24.884	7.17774	13.1104	16.7542	16.5649	18.6768	19.519	8.6731	10.8215	16.0461	14.325	16.7847	8.34351	12.9822	6.56738	12.3474	24.0662	21.1548	13.4644			18.9814	19.7038	13.1185			0	1.04889	1.47656	1.44761	1.56383	2.39961	1.3146	1.69385	1.20621	1.15194	1.08903	2.09656	1.36584	1.15862	1.00414	1.42964	1.07871	0.936421
[truncated: 1,037 more rows]
[truncated: 15 more columns]

## Sheet: HP3 + chart
Time	1	2	4	5	6	7	8	9	10	12	13	14	15	16	17	18	19	20	21	22	23	24	25	26	27	28	29	30	31	32		1C	2C	4C	5C	6C	7C	8C	9C	10C	12C	13C	14C	15C	16C	17C	18C	19C	20C
200		17.2058																														0	0.990889	0	0	0	0	0	0	0	0	0	0	0	0	0	0	0	0
200.1		17.218																														0	0.991591	0	0	0	0	0	0	0	0	0	0	0	0	0	0	0	0
[truncated: 1,105 more rows]
[truncated: 44 more columns]

## Sheet: HP4 + chart
Time	1	2	4	5	6	7	8	9	10	12	13	14	15	16	17	18	19	20	21	22	23	24	25	26	27	28	29	30	31	32		1C	2C	4C	5C	6C	7C	8C	9C	10C	12C	13C	14C	15C	16C	17C	18C	19C	20C
[truncated: 1,157 more rows]
[truncated: 43 more columns]

[truncated: 1 more sheets: HP5 + chart]
