# Supplementary material for: Noninvasive vagus nerve stimulation alters neural response and physiological autonomic tone to noxious thermal challenge
Source: PLoS One. 2019 Feb 13;14(2):e0201212. doi: 10.1371/journal.pone.0201212 (PMC6373934; doi:10.1371/journal.pone.0201212)
Supplement: S3 Data Set — This data set contains cluster results for group × time analysis of noxious thermal stimuli. (CSV) [file pone.0201212.s008.csv]

Subj	Time	Group	ROI_01	ROI_02	ROI_03	ROI_04	ROI_05	ROI_06	ROI_07	ROI_08	ROI_09	ROI_10	ROI_11	ROI_12	ROI_13	ROI_14	ROI_15	ROI_16	ROI_17	ROI_18	ROI_19	ROI_20	ROI_21
VNS_01	2	VNS	0.3637	0.0083	0.1453	0.3253	0.4134	0.1755	0.013	0.1459	0.3379	0.0021	0.7154	0.033	0.1659	0.0625	-0.0747	0.3895	0.1893	0.0552	-0.06	0.0635	0.0627
VNS_02	2	VNS	-0.4997	-0.2283	-0.2672	-0.3943	-0.1668	-0.3937	-0.3259	-0.2279	-0.1562	-0.5111	-1.1168	-0.1383	-0.2867	-0.4829	-0.2449	-0.7113	-0.1065	-0.1643	-0.079	-0.0718	-0.0551
VNS_04	2	Sham	-0.3542	-0.139	-0.2116	-0.3167	-0.148	-0.272	-0.164	-0.052	-0.0774	-0.0864	-0.6031	0.1262	-0.0613	-0.2779	-0.0559	-0.1375	-0.063	-0.0577	0.1762	0.0186	0.0067
VNS_05	2	VNS	0.2133	0.0775	0.2687	0.1602	0.202	0.384	0.0664	0.2872	0.3099	0.0721	0.9524	0.0886	0.0322	0.9532	0.1043	0.1711	0.0238	0.1936	0.0997	0.151	0.1081
VNS_06	2	Sham	-0.842	-0.2183	-0.4287	-0.4701	-0.8559	-1.0297	-0.2978	-0.1446	-0.517	-0.363	-0.5604	-0.1835	-0.2399	-1.0401	-0.3962	-0.4428	-0.3077	-0.2891	-0.342	-0.1922	-0.2187
VNS_07	2	VNS	0.0254	-0.0357	0.1252	-0.0798	0.0546	-0.2085	-0.0485	0.0047	0.0385	-0.1227	-0.2521	-0.0082	0.0204	0.2813	-0.0988	-0.1367	0.135	0.0383	-0.0409	-0.0548	-0.0306
VNS_08	2	Sham	-0.004	0.0635	-0.0591	0.1843	-0.0961	0.1997	0.194	0.2488	-0.0387	0.1741	0.5555	-0.017	0.0982	0.1386	0.017	0.1472	0.0628	0.202	0.1642	0.0742	0.0239
VNS_09	2	Sham	-0.0326	0.0109	0.0201	-0.1092	-0.058	-0.2005	0.0018	0.0864	0.1914	0.0001	-0.3161	-0.0092	-0.1445	-0.4196	-0.0804	0.0078	0.1916	0.1125	-0.0427	0.0596	0.0513
VNS_10	2	VNS	0.027	-0.144	-0.093	-0.3983	-0.0068	-0.5593	-0.1075	-0.1481	-0.0396	-0.1693	-0.0772	0.0112	0.0132	-0.2608	0.0036	-0.2604	0.0097	-0.054	-0.2167	-0.0304	0.0154
VNS_12	2	Sham	0.2814	0.1477	0.0331	0.3332	0.3073	0.2618	0.3508	0.2852	0.1958	0.3802	0.1443	0.1582	0.3951	0.4301	0.153	0.0606	0.2093	0.1601	0.2505	0.1763	-0.0394
VNS_13	2	VNS	0.764	0.1932	0.3611	0.619	1.0145	0.393	0.3542	0.2547	0.4082	0.1026	1.2279	0.119	0.137	1.7671	0.2387	0.4774	0.3296	0.3391	-0.0526	0.2586	0.1067
VNS_14	2	VNS	-0.0174	-0.0547	0.048	0.0656	-0.0587	-0.0088	-0.1831	0.2271	0.1179	-0.0516	-0.0444	-0.0696	0.1195	0.2666	-0.1458	0.2473	0.0193	0.1061	-0.0637	-0.1045	-0.0216
VNS_15	2	VNS	0.1709	-0.1476	0.1899	-0.26	0.5229	-0.0127	-0.3196	0.0703	0.5238	-0.2932	-0.791	-0.0182	-0.0717	0.1357	0.0072	0.0405	-0.0731	0.072	-0.0399	-0.2025	-0.0342
VNS_16	2	Sham	-0.2754	-0.1442	-0.1916	0.0198	-0.2097	-0.4768	-0.2854	-0.2997	-0.21	-0.0746	-0.2306	-0.0499	0.0232	-0.1318	-0.057	-0.1386	0.0271	-0.1464	-0.1887	-0.0826	-0.0561
VNS_17	2	Sham	-0.0448	0.0102	0.0216	0.0073	-0.0689	-0.4946	-0.1599	-0.3131	-0.0207	0.0519	0.0173	-0.0645	-0.0911	0.1563	-0.2832	0.0705	0.0593	-0.0926	-0.1479	-0.0506	-0.1336
VNS_18	2	VNS	0.1453	0.0797	0.0489	0.018	0.1592	0.3506	-0.0632	-0.0675	-0.0437	0.0267	0.3319	0.0416	-0.0372	0.1512	-0.0218	-0.0473	0.0287	-0.0305	0.0842	0.0228	0.0096
VNS_19	2	VNS	-0.0164	0.0114	-0.0347	0.1809	-0.1193	0.5009	0.2492	0.0069	-0.2197	0.1707	0.5547	0.0201	0.0103	0.1419	-0.0586	0.0806	0.1944	0.0483	-0.23	-0.0918	0.0015
VNS_20	2	VNS	0.019	0.0518	0.023	0.0028	0.0561	0.0245	0.088	0.1451	-0.0092	-0.0325	0.0138	-0.0031	0.0439	0.1486	-0.1591	0.1387	0.1309	0.0419	-0.0412	0.1164	0.0253
VNS_21	2	VNS	-0.3834	-0.394	-0.217	-0.7151	-0.3695	-1.0195	-0.5914	0.0007	-0.1172	-0.631	-0.8297	-0.059	-0.4627	-0.2427	0.1121	-0.5653	-0.5082	-0.4443	0.0244	-0.3685	-0.1181
VNS_22	2	Sham	-0.1833	0.005	0.0019	-0.1835	-0.1092	-0.3378	-0.0483	-0.1408	-0.0667	-0.1151	-0.0507	0.0845	-0.2145	-0.0538	-0.2221	0.0486	0.0809	-0.1277	-0.0595	0.0002	-0.1166
VNS_23	2	Sham	-0.1752	0.038	0.0218	-0.1408	-0.1791	-0.1962	-0.079	-0.0771	0.081	-0.2003	0.0241	0.0005	-0.2541	-0.2341	-0.0877	0.0093	0.0438	0.0977	-0.0394	-0.069	-0.0882
VNS_24	2	Sham	-0.2149	0.1016	-0.0682	0.0183	-0.1888	-0.3769	0.0893	0.1135	-0.2552	0.1395	-0.2919	-0.0247	0.0806	0.0892	-0.0109	-0.2514	0.0606	0.1055	-0.0993	0.0957	0.0049
VNS_25	2	VNS	-0.3812	0.0828	-0.2417	-0.1674	-0.2754	-0.3214	-0.2447	0.1099	-0.2408	-0.0498	-0.0321	-0.071	-0.062	-0.4229	-0.0775	0.031	-0.2532	-0.0431	-0.2199	-0.0605	-0.0161
VNS_26	2	Sham	-0.3064	-0.0208	-0.0923	-0.1756	-0.2199	-0.704	-0.1574	0.443	-0.082	-0.2724	-0.1456	-0.1083	-0.0818	-0.1611	-0.0824	0.0329	0.0379	-0.1576	-0.3389	-0.2113	-0.0805
VNS_27	2	Sham	-0.0308	-0.1549	-0.1071	-0.0971	-0.0074	-0.3115	-0.0774	0.0645	-0.1351	-0.0408	-0.1492	0.0173	-0.1596	0.0193	-0.1978	-0.373	0.0022	-0.1479	-0.1522	-0.082	-0.0703
VNS_28	2	Sham	-0.4054	-0.0452	-0.2185	-0.2084	-0.3727	-0.2206	-0.1797	-0.0601	-0.4002	0.2542	-0.4913	-0.0381	-0.2447	-0.2568	0.0909	-0.3151	-0.016	-0.083	0.0394	0.0029	-0.1118
VNS_29	2	Sham	-0.4255	-0.1624	-0.1473	-0.0488	-0.5937	-0.5025	-0.1637	0.1707	-0.2334	-0.2492	-0.2509	-0.1275	0.0095	-0.1113	-0.058	-0.1021	-0.164	-0.1086	-0.2318	-0.1092	-0.0957
VNS_30	2	Sham	0.2129	0.1598	0.2082	0.2157	0.1633	0.4233	0.169	0.2113	0.2543	0.1386	0.3549	0.0158	-0.0342	0.1082	-0.0331	0.4396	0.1971	0.1745	0.0714	0.1445	-0.067
VNS_31	2	VNS	0.199	-0.0175	0.1451	0.0912	0.2365	0.0282	0.1086	0.0741	0.1097	0.2127	0.4471	-0.0428	0.0819	0.4362	0.0491	0.1397	0.0242	-0.0108	-0.0705	0.0681	-0.0405
VNS_32	2	VNS	0.7163	0.3365	0.487	0.3749	0.5582	1.0072	0.5214	-0.2182	0.7402	0.5095	0.7061	0.2478	0.2548	0.2335	0.0955	0.5754	0.1925	0.2785	0.1586	0.3171	0.1286
VNS_01	3	VNS	0.4681	0.0296	0.1911	0.3626	0.4978	0.186	0.0881	0.1252	0.3617	0.1118	0.6461	0.0699	0.1993	0.0891	-0.0005	0.2503	0.2057	0.0713	-0.0788	0.1423	0.0931
VNS_02	3	VNS	-0.4062	-0.2124	-0.2464	-0.3542	-0.1518	-0.3299	-0.3479	-0.1532	-0.1733	-0.4565	-1.0619	-0.1015	-0.2621	-0.4576	-0.1263	-0.6804	-0.0652	-0.1141	-0.052	-0.0685	0.0328
VNS_04	3	Sham	-0.1593	-0.0551	-0.1172	-0.1843	-0.0567	-0.0011	-0.1276	0.0538	-0.0118	0.0152	-0.3411	0.1513	0.0089	-0.159	0.0018	-0.0363	0.024	-0.0235	0.2622	0.0463	0.0088
VNS_05	3	VNS	0.1478	0.0003	0.1286	0.1099	0.1337	0.4472	0.0984	0.194	0.1361	0.0332	0.834	0.0473	0.0005	0.7601	0.0818	0.0371	-0.0089	0.1495	0.1154	0.0887	0.1239
VNS_06	3	Sham	-0.6966	-0.1694	-0.3601	-0.3606	-0.7215	-0.8732	-0.2195	-0.066	-0.4581	-0.271	-0.4664	-0.1464	-0.2022	-0.9192	-0.2974	-0.3372	-0.2353	-0.2234	-0.249	-0.1278	-0.1223
VNS_07	3	VNS	-0.0746	-0.0201	0.1138	-0.0679	0.0285	-0.1278	-0.13	-0.2449	0.0159	-0.0977	-0.207	0.0199	0.0412	0.0381	-0.0372	-0.1174	0.1071	0.0363	-0.0414	-0.0457	0.0103
VNS_08	3	Sham	0.088	0.0983	-0.0174	0.2458	-0.0138	0.3197	0.2103	0.3091	0.0166	0.228	0.5628	-0.0019	0.1293	0.1722	0.0303	0.2012	0.0696	0.1927	0.2201	0.0645	0.0615
VNS_09	3	Sham	-0.039	-0.0009	-0.0065	0.0202	-0.0444	-0.1777	-0.0452	0.2677	0.1189	-0.0179	-0.1814	-0.0473	-0.056	-0.1995	-0.1752	0.0659	0.2375	0.0497	-0.1667	0.0508	-0.0569
VNS_10	3	VNS	0.0205	-0.0974	-0.0735	-0.4191	0.0022	-0.5979	-0.1791	-0.1626	-0.0319	-0.1921	-0.0515	-0.0344	-0.061	-0.2011	0.0131	-0.2931	-0.0654	-0.0216	-0.1969	-0.0224	0.013
VNS_12	3	Sham	0.2757	0.1496	0.0049	0.3613	0.1811	0.4157	0.2532	0.228	0.0545	0.3519	0.3401	0.154	0.3642	0.647	0.2036	0.0283	0.1347	0.1316	0.2174	0.2325	0.0236
VNS_13	3	VNS	0.5747	0.165	0.179	0.4706	0.8123	0.3869	0.2959	0.1603	0.2943	0.1388	0.8542	0.0517	0.0134	1.5164	0.2018	0.1923	0.2194	0.2984	-0.0609	0.2645	0.0761
VNS_14	3	VNS	0.0751	0.0429	0.1989	0.1129	0.0197	0.0466	-0.0038	0.2776	0.2065	0.1358	0.1485	-0.0529	0.1554	0.392	-0.0487	0.3071	0.0561	0.069	-0.0011	-0.0157	0.0001
VNS_15	3	VNS	0.0487	-0.1705	0.081	-0.2572	0.3931	-0.0183	-0.3062	0.0472	0.346	-0.2799	-0.9144	-0.0268	-0.0922	-0.0004	-0.0279	-0.1282	-0.0963	0.0908	-0.0562	-0.2007	-0.024
VNS_16	3	Sham	-0.2636	-0.1161	-0.1989	-0.0359	-0.1878	-0.4705	-0.2696	-0.2226	-0.1825	-0.1506	-0.265	-0.0506	-0.0383	-0.1174	-0.0002	-0.1706	-0.0232	-0.2162	-0.1672	-0.093	-0.0333
VNS_17	3	Sham	-0.0686	-0.0022	-0.0214	-0.0176	-0.1424	-0.4159	-0.1531	-0.2649	-0.1097	0.0576	-0.0525	-0.0415	-0.1327	0.0435	-0.2096	0.016	0.0539	-0.0902	-0.1171	-0.0447	-0.1233
VNS_18	3	VNS	0.1713	0.0749	0.0659	0.0195	0.1545	0.2976	-0.0388	-0.0886	-0.0012	0.096	0.3175	0.0423	-0.0369	0.1795	-0.0626	-0.0059	0.0409	0.015	0.0429	-0.0287	-0.0319
VNS_19	3	VNS	-0.074	0.03	-0.0394	0.1676	-0.0919	0.2731	0.2748	0.009	-0.2362	0.2061	0.4875	0.0897	0.037	0.0313	-0.1215	0.0772	0.2705	-0.0481	-0.282	-0.0618	0.0018
VNS_20	3	VNS	0.1237	0.0614	0.0805	0.0026	0.1783	0.2093	0.142	0.2042	0.0695	-0.0468	0.2324	0.0188	0.0202	0.2378	-0.1077	0.1444	0.1056	0.0889	0.0194	0.0721	0.0372
VNS_21	3	VNS	-0.4859	-0.492	-0.2956	-0.8854	-0.4768	-1.2447	-0.634	-0.1052	-0.1601	-0.7797	-1.0846	-0.0952	-0.5712	-0.3447	0.0114	-0.7144	-0.5212	-0.4612	-0.1695	-0.4082	-0.1507
VNS_22	3	Sham	0.0093	0.0962	0.0424	0.0316	-0.0437	0.0872	0.0363	-0.0068	0.0146	-0.0531	0.0727	0.1221	-0.0701	0.0466	-0.1522	0.0536	0.1104	-0.0352	0.027	0.0593	-0.0777
VNS_23	3	Sham	-0.124	0.0698	0.0121	0.0215	-0.1463	-0.0299	0.0229	-0.0266	0.0534	-0.0733	0.1465	0.0222	-0.1161	0.1996	-0.059	0.0466	0.0646	0.0864	0.0361	-0.0629	-0.0639
VNS_24	3	Sham	0.0575	0.1486	0.0413	0.2617	-0.014	0.0684	0.2087	0.2046	-0.0457	0.2394	0.0494	0.0096	0.329	0.1714	0.0124	-0.0577	0.1423	0.1496	-0.0119	0.1755	0.0605
VNS_25	3	VNS	-0.3265	0.0931	-0.1921	-0.2187	-0.2114	-0.2058	-0.1689	0.1307	-0.1705	-0.0434	0.0071	-0.062	-0.0514	-0.3223	-0.0454	0.028	-0.2027	-0.0038	-0.1773	-0.1	0.0025
VNS_26	3	Sham	-0.3675	-0.1066	-0.1977	-0.1769	-0.269	-0.5973	-0.2481	0.3963	-0.2214	-0.3528	-0.0276	-0.1342	-0.1021	-0.2905	-0.1762	-0.0296	-0.012	-0.2494	-0.3537	-0.2626	-0.1475
VNS_27	3	Sham	-0.0343	-0.1433	-0.1289	-0.1182	-0.005	-0.2354	-0.0724	0.0158	-0.1575	-0.0801	-0.176	0.0219	-0.1603	0.0098	-0.1475	-0.3367	-0.0031	-0.0943	-0.0945	-0.1198	-0.0832
VNS_28	3	Sham	-0.1969	0.0967	-0.1364	0.0979	-0.2106	0.144	0.0492	0.0818	-0.2915	0.3335	-0.1266	0.0424	0.0594	0.0198	0.075	-0.1433	0.0951	0.0314	0.0677	0.0332	0.0187
VNS_29	3	Sham	-0.3105	-0.1225	-0.1083	-0.0117	-0.4964	-0.2315	-0.0953	0.1654	-0.19	-0.1592	-0.2147	-0.0318	0.0643	-0.0615	-0.0039	-0.0825	-0.0876	-0.1005	-0.0466	-0.0358	-0.0654
VNS_30	3	Sham	0.2956	0.2703	0.2308	0.3075	0.2071	0.4955	0.1523	0.21	0.2784	0.2828	0.4484	0.0107	0.0327	0.1475	-0.1009	0.5018	0.2549	0.1411	0.0434	0.2046	-0.0718
VNS_31	3	VNS	0.1924	0.0539	0.1459	0.2427	0.28	0.1954	0.2022	0.0487	0.104	0.3915	0.5149	0.0013	0.1211	0.4047	0.069	0.1307	0.0344	0.0439	-0.0616	0.11	-0.0134
VNS_32	3	VNS	0.6332	0.2376	0.2855	0.3066	0.4838	0.9611	0.4393	-0.4297	0.5166	0.4707	0.4165	0.2198	0.1723	0.1472	0.1397	0.223	0.0447	0.2737	0.1088	0.173	0.1441
VNS_01	4	VNS	0.5783	0.0789	0.245	0.3942	0.5973	0.2492	0.2094	0.0815	0.3814	0.2353	0.48	0.1116	0.2302	0.1419	0.0716	0.1646	0.226	0.1352	-0.1211	0.2143	0.1198
VNS_02	4	VNS	-0.2378	-0.1723	-0.1931	-0.2771	-0.1365	-0.1748	-0.344	-0.0124	-0.1779	-0.3144	-0.8269	-0.0609	-0.2142	-0.404	0.0559	-0.5172	-0.0195	-0.0235	-0.0458	-0.1029	0.1458
VNS_04	4	Sham	0.1632	0.0568	0.022	0.041	0.092	0.3708	-0.0509	0.1396	0.1002	0.1937	0.0367	0.1451	0.0968	0.0524	0.0795	0.098	0.1531	0.0101	0.3113	0.0652	0.0225
VNS_05	4	VNS	0.0269	-0.1008	-0.0458	0.0544	-0.0238	0.4548	0.0876	0.0389	-0.0779	-0.0255	0.5501	-0.0157	-0.0231	0.3513	0.0071	-0.163	0.0205	0.0886	0.1305	0.0138	0.1461
VNS_06	4	Sham	-0.4168	-0.062	-0.2315	-0.1502	-0.4736	-0.5564	-0.0713	0.0178	-0.3303	-0.1047	-0.2615	-0.087	-0.1387	-0.6053	-0.1209	-0.1611	-0.1236	-0.0601	-0.1142	-0.0175	0.0377
VNS_07	4	VNS	-0.1746	0.0135	0.0965	-0.0129	-0.0063	-0.0479	-0.2049	-0.5747	-0.034	-0.0619	-0.1094	0.0786	0.0746	-0.2437	0.0833	-0.0364	0.0516	0.0452	-0.0149	-0.013	0.0804
VNS_08	4	Sham	0.2274	0.1253	0.0403	0.3373	0.1016	0.4906	0.2108	0.382	0.0744	0.2776	0.5864	0.0375	0.1495	0.1885	0.0344	0.2585	0.0592	0.1626	0.2998	0.0758	0.1235
VNS_09	4	Sham	-0.0495	-0.0328	-0.0604	0.1407	-0.0279	-0.2281	-0.144	0.4639	0.0024	-0.0542	-0.0836	-0.0928	0.0418	0.1208	-0.3204	0.1091	0.3056	-0.0375	-0.3506	-0.0129	-0.2547
VNS_10	4	VNS	-0.0609	0.0026	-0.0615	-0.4119	-0.0222	-0.6667	-0.311	-0.1844	-0.0394	-0.1647	-0.0938	-0.0642	-0.1298	-0.146	0.0111	-0.2383	-0.1877	0.0209	-0.1521	-0.0037	0.0108
VNS_12	4	Sham	0.0636	0.1004	-0.0573	0.3458	-0.0913	0.4494	0.0379	0.0913	-0.2098	0.2861	0.3514	0.0883	0.2655	0.5999	0.1985	-0.0237	-0.002	0.0586	0.0864	0.2805	0.0766
VNS_13	4	VNS	0.388	0.1456	-0.0238	0.3461	0.5748	0.5261	0.244	0.0739	0.1612	0.2231	0.3357	-0.0256	-0.098	1.2423	0.1422	-0.0956	0.1146	0.2842	-0.038	0.2961	0.0494
VNS_14	4	VNS	0.1675	0.2031	0.3879	0.1925	0.1305	0.1564	0.2363	0.3053	0.3023	0.4251	0.373	-0.015	0.1956	0.4207	0.0575	0.3613	0.1137	0.0125	0.0681	0.1385	0.0343
VNS_15	4	VNS	-0.2217	-0.2019	-0.0881	-0.2789	0.1478	-0.0957	-0.3449	-0.0104	0.0416	-0.2701	-1.1634	-0.0396	-0.1239	-0.2736	-0.0684	-0.3651	-0.1248	0.0689	-0.0558	-0.1938	-0.0037
VNS_16	4	Sham	-0.156	-0.0226	-0.1248	-0.0515	-0.0863	-0.2718	-0.1297	0.0177	-0.0915	-0.1662	-0.1336	0.0034	-0.0651	-0.0537	0.0636	-0.1061	-0.0137	-0.2448	-0.0597	-0.0481	0.0083
VNS_17	4	Sham	-0.1074	-0.0344	-0.0716	-0.0209	-0.2564	-0.1511	-0.1598	-0.1363	-0.2351	0.1191	-0.0854	-0.0203	-0.1254	-0.155	-0.0558	-0.0626	0.0644	-0.0755	-0.048	-0.0089	-0.0806
VNS_18	4	VNS	0.1923	0.084	0.1057	0.0477	0.1247	0.2086	0.0153	-0.0524	0.0839	0.2076	0.3987	0.0503	-0.0075	0.2525	-0.0921	0.1058	0.0642	0.0811	-0.0183	-0.0881	-0.0881
VNS_19	4	VNS	0.0588	0.1369	0.007	0.2472	0.029	0.2659	0.391	0.0537	-0.1763	0.281	0.5552	0.2111	0.1215	0.1091	-0.1212	0.1862	0.4077	-0.1055	-0.1787	0.0314	0.0449
VNS_20	4	VNS	0.2884	0.0743	0.1666	0.0046	0.3553	0.4347	0.2069	0.2816	0.1434	-0.0266	0.5232	0.0339	0.0077	0.386	-0.0306	0.134	0.0488	0.1674	0.0706	-0.0074	0.0418
VNS_21	4	VNS	-0.6919	-0.567	-0.4073	-1.0493	-0.6742	-1.4996	-0.6524	-0.1744	-0.2649	-0.9508	-1.3412	-0.1158	-0.6634	-0.5267	-0.1459	-0.8733	-0.5019	-0.4084	-0.431	-0.4398	-0.1803
VNS_22	4	Sham	0.2727	0.2252	0.0717	0.3317	0.0483	0.6802	0.1763	0.2472	0.0866	0.0265	0.2569	0.1922	0.1385	0.2355	-0.0324	0.0599	0.1089	0.0823	0.1321	0.1343	-0.007
VNS_23	4	Sham	-0.1009	0.0947	-0.0469	0.1676	-0.1647	0.1531	0.1487	-0.0264	-0.0765	0.1017	0.2165	0.0323	0.0678	0.5766	-0.0317	0.0578	0.0479	0.0166	0.1215	-0.0945	-0.0484
VNS_24	4	Sham	0.4812	0.1879	0.1988	0.6015	0.2738	0.7116	0.3771	0.3144	0.2722	0.35	0.6113	0.0393	0.6527	0.2993	0.0486	0.2579	0.2151	0.1978	0.139	0.3309	0.1407
VNS_25	4	VNS	-0.24	0.102	-0.1155	-0.2618	-0.1069	-0.1045	-0.0671	0.1229	-0.0607	-0.021	0.0268	-0.0286	-0.0285	-0.1673	0.0231	-0.0141	-0.0613	0.032	-0.0732	-0.158	0.0533
VNS_26	4	Sham	-0.4279	-0.1735	-0.3405	-0.1452	-0.3458	-0.3767	-0.3046	0.2864	-0.4104	-0.3963	0.0724	-0.1614	-0.0858	-0.3836	-0.3224	-0.1433	-0.0664	-0.3399	-0.3523	-0.2325	-0.1685
VNS_27	4	Sham	-0.0387	-0.0617	-0.1276	-0.1467	-0.0109	-0.1002	-0.0189	-0.0707	-0.1692	-0.0927	-0.1994	0.0386	-0.1191	-0.0118	-0.0604	-0.2312	-0.0332	-0.0105	0.0134	-0.1138	-0.0791
VNS_28	4	Sham	0.1419	0.3215	0.0002	0.5837	0.1026	0.7792	0.3962	0.3369	-0.0556	0.4363	0.4628	0.1589	0.5369	0.4817	0.0441	0.1567	0.2498	0.2006	0.1697	0.1044	0.2516
VNS_29	4	Sham	-0.153	-0.048	-0.0661	0.0359	-0.3297	0.2907	0.0482	0.1061	-0.1091	-0.057	-0.0629	0.0884	0.1311	0.0003	0.0831	-0.0273	0.0232	-0.0741	0.2257	0.0991	0.0224
VNS_30	4	Sham	0.4471	0.4389	0.2654	0.4559	0.2947	0.5673	0.1848	0.217	0.311	0.4859	0.5675	0.0099	0.1756	0.2174	-0.1667	0.5516	0.3397	0.0888	0.0425	0.2987	-0.0211
VNS_31	4	VNS	0.1561	0.1678	0.128	0.4168	0.3081	0.4536	0.3424	-0.0025	0.0647	0.5561	0.5689	0.0561	0.1561	0.409	0.0719	0.0907	0.0554	0.1573	0.0027	0.1576	0.0426
VNS_32	4	VNS	0.4673	0.1383	0.0065	0.2386	0.3334	0.8828	0.3823	-0.6814	0.164	0.441	0.1506	0.1564	0.0522	0.0353	0.2087	-0.2012	-0.1247	0.2484	0.0265	-0.0005	0.178
VNS_01	5	VNS	0.5906	0.076	0.2384	0.3249	0.6146	0.2832	0.2491	0.029	0.3461	0.2354	0.3987	0.1041	0.2083	0.1739	0.0738	0.1512	0.1761	0.1581	-0.1426	0.192	0.1182
VNS_02	5	VNS	-0.1926	-0.1503	-0.1698	-0.238	-0.1364	-0.126	-0.3629	0.0318	-0.1533	-0.2693	-0.7308	-0.0519	-0.1878	-0.375	0.143	-0.3703	-0.0114	-0.0183	-0.0407	-0.1404	0.1694
VNS_04	5	Sham	0.3307	0.0772	0.079	0.1761	0.133	0.4684	-0.0231	0.1507	0.1418	0.2817	0.2434	0.1437	0.1223	0.0938	0.1178	0.1375	0.1917	0.038	0.2693	0.0746	0.0352
VNS_05	5	VNS	-0.0602	-0.1345	-0.1464	0.0133	-0.1167	0.3896	0.0734	-0.0188	-0.1891	-0.0692	0.4649	-0.0513	-0.0407	0.0175	-0.0465	-0.1884	0.0245	0.0326	0.0811	-0.0372	0.132
VNS_06	5	Sham	-0.2552	0.0003	-0.151	-0.0006	-0.3167	-0.3406	0.0239	0.061	-0.2481	0.0497	-0.1426	-0.0453	-0.0764	-0.4171	0.0115	-0.0667	-0.0225	0.0302	-0.0169	0.073	0.1328
VNS_07	5	VNS	-0.1237	0.0536	0.0967	0.0834	-0.0009	0.0982	-0.1654	-0.6275	-0.0334	0.0564	0.0137	0.1162	0.1196	-0.369	0.1577	0.0144	0.0572	0.064	0.0371	0.0666	0.1092
VNS_08	5	Sham	0.2688	0.1354	0.0653	0.3235	0.1386	0.5495	0.1908	0.4006	0.0848	0.2589	0.5992	0.0461	0.1307	0.1751	0.042	0.2833	0.0419	0.1379	0.3112	0.0826	0.164
VNS_09	5	Sham	0.0565	0.0261	-0.0226	0.3167	0.0901	-0.1191	-0.1416	0.5688	0.0304	0.0037	0.0683	-0.066	0.1415	0.427	-0.4021	0.1824	0.393	0.0136	-0.354	-0.0033	-0.3183
VNS_10	5	VNS	-0.1268	0.0427	-0.0733	-0.3812	-0.0261	-0.7647	-0.4009	-0.2265	-0.042	-0.1436	-0.1829	-0.0959	-0.1285	-0.1495	-0.014	-0.2761	-0.2526	0.0247	-0.1429	0.0036	-0.0038
VNS_12	5	Sham	-0.0506	0.069	-0.0926	0.2798	-0.1937	0.3155	-0.0195	-0.0402	-0.2949	0.2447	0.1496	0.0265	0.1456	0.5294	0.1542	-0.0881	-0.1025	-0.0259	-0.0021	0.2535	0.0806
VNS_13	5	VNS	0.2317	0.11	-0.1604	0.21	0.3523	0.5611	0.1437	-0.038	0.036	0.2637	-0.0702	-0.0811	-0.1672	0.9524	0.0638	-0.3322	0.0026	0.1904	-0.014	0.3178	-0.0048
VNS_14	5	VNS	0.3109	0.2742	0.4465	0.2296	0.2327	0.3277	0.3241	0.3006	0.3239	0.5162	0.5223	-0.0124	0.2049	0.4682	0.1447	0.3698	0.1341	-0.005	0.1259	0.2276	0.0438
VNS_15	5	VNS	-0.4814	-0.2006	-0.2261	-0.2935	-0.1033	-0.2133	-0.3775	-0.0624	-0.2281	-0.229	-1.4452	-0.0671	-0.1356	-0.521	-0.1186	-0.4676	-0.1262	-0.0034	-0.079	-0.1621	-0.0152
VNS_16	5	Sham	-0.0321	0.0179	-0.0086	0.0029	0.002	-0.1383	-0.0277	0.1155	0.0215	-0.0935	-0.1375	0.0315	-0.0601	-0.0056	0.1028	-0.0415	-0.0057	-0.2072	-0.0109	-0.0087	0.0345
VNS_17	5	Sham	-0.1353	-0.0292	-0.1064	0.0254	-0.3261	-0.0708	-0.1304	-0.0132	-0.2737	0.1841	-0.1537	-0.0002	-0.1177	-0.3382	0.0369	-0.1313	0.0677	-0.0741	-0.0363	0.0448	-0.0544
VNS_18	5	VNS	0.151	0.0576	0.0621	0.07	0.0336	0.2383	0.012	-0.0314	0.0684	0.2357	0.1487	0.0419	0.0509	0.2914	-0.0891	0.0979	0.0615	0.1113	-0.0066	-0.0892	-0.1098
VNS_19	5	VNS	0.0423	0.0954	-0.0284	0.1756	-0.0021	0.0995	0.2901	0.0399	-0.2013	0.1995	0.5002	0.193	0.0777	0.1021	-0.1113	0.1305	0.3312	-0.1705	-0.1261	0.0163	0.0625
VNS_20	5	VNS	0.3725	0.0724	0.2029	0.0103	0.4314	0.4694	0.2071	0.3407	0.1849	-0.0023	0.6207	0.0356	0.0123	0.4633	0.0196	0.1428	0.0168	0.1852	0.0583	-0.0302	0.0279
VNS_21	5	VNS	-0.8776	-0.5845	-0.5125	-1.0974	-0.8162	-1.6662	-0.652	-0.2215	-0.3726	-1.0286	-1.6888	-0.1439	-0.6839	-0.7475	-0.2723	-1.0298	-0.4684	-0.3807	-0.5658	-0.4613	-0.2208
VNS_22	5	Sham	0.4258	0.2675	0.0935	0.47	0.1501	0.927	0.2321	0.356	0.1083	0.0991	0.3305	0.1844	0.2174	0.3616	0.0735	0.0475	0.0856	0.1272	0.1967	0.1433	0.0563
VNS_23	5	Sham	-0.0342	0.128	-0.0543	0.2519	-0.1472	0.2231	0.2037	-0.0539	-0.1154	0.2264	0.2195	0.0439	0.2082	0.6944	0.0251	0.0316	0.0674	0.0054	0.1811	-0.0416	-0.0005
VNS_24	5	Sham	0.6965	0.2042	0.252	0.7441	0.3927	0.9607	0.4843	0.3451	0.3957	0.3664	1.0803	0.0858	0.7249	0.3964	0.0866	0.364	0.2296	0.1935	0.2477	0.4027	0.1921
VNS_25	5	VNS	-0.1542	0.0826	-0.0419	-0.2545	-0.0414	0.005	0.0207	0.1516	0.0152	-0.0278	0.1043	-0.0189	-0.0321	-0.0571	0.0635	0.0008	-0.0424	0.0364	-0.0306	-0.1874	0.0879
VNS_26	5	Sham	-0.3402	-0.1029	-0.2868	-0.0572	-0.2712	-0.196	-0.2059	0.2191	-0.3819	-0.2482	0.2643	-0.0447	0.0256	-0.3263	-0.3191	-0.042	-0.012	-0.2935	-0.2508	-0.116	-0.1036
VNS_27	5	Sham	-0.0262	-0.0116	-0.0941	-0.1326	0.0006	0.0037	-0.0128	-0.093	-0.0994	-0.0736	-0.1579	0.0683	-0.0863	-0.0209	0.0277	-0.1675	-0.0061	0.0615	0.0948	-0.1082	-0.0391
VNS_28	5	Sham	0.5113	0.5348	0.164	0.9954	0.3903	1.3361	0.7152	0.4769	0.1872	0.5067	0.9242	0.2997	0.861	0.8088	0.1162	0.4094	0.4203	0.3912	0.3065	0.2038	0.4334
VNS_29	5	Sham	-0.018	0.0248	-0.0034	0.0954	-0.1913	0.5778	0.1613	0.0844	-0.0442	0.0113	0.0472	0.1612	0.1709	0.0515	0.1582	0.0279	0.0958	-0.0439	0.427	0.2044	0.0717
VNS_30	5	Sham	0.5751	0.5198	0.3147	0.5777	0.3756	0.7183	0.2671	0.2414	0.3814	0.5707	0.7185	0.0432	0.2752	0.267	-0.122	0.6463	0.3642	0.111	0.1058	0.3668	0.0668
VNS_31	5	VNS	0.1511	0.2609	0.093	0.5205	0.3011	0.5777	0.3931	-0.0217	0.0373	0.6633	0.6417	0.0942	0.1845	0.4486	0.0758	0.1219	0.0887	0.1849	0.0512	0.1837	0.0765
VNS_32	5	VNS	0.3006	0.0523	-0.1659	0.1875	0.208	0.7404	0.2907	-0.7199	-0.0616	0.3527	-0.1257	0.119	-0.0126	-0.0099	0.2259	-0.4407	-0.2069	0.1553	-0.0351	-0.1047	0.1879
VNS_01	6	VNS	0.4723	0.0035	0.1511	0.121	0.5223	0.2784	0.1798	-0.0356	0.2374	0.0709	0.4306	0.0309	0.1159	0.1781	-0.0175	0.2342	0.0326	0.1262	-0.1362	0.044	0.079
VNS_02	6	VNS	-0.3116	-0.1525	-0.1862	-0.2495	-0.1568	-0.2189	-0.4122	-0.0528	-0.0896	-0.3533	-0.8201	-0.0849	-0.19	-0.3789	0.1033	-0.2451	-0.0534	-0.1271	-0.0369	-0.1822	0.0735
VNS_04	6	Sham	0.2913	-0.0243	0.0261	0.1909	0.0305	0.2002	-0.0605	0.062	0.0898	0.2493	0.2217	0.1489	0.0646	-0.0914	0.1034	0.0506	0.1095	0.0582	0.1061	0.0715	0.0467
VNS_05	6	VNS	-0.1019	-0.0785	-0.1488	-0.0085	-0.1232	0.2275	0.0545	0.0532	-0.1635	-0.0928	0.6445	-0.0504	-0.0499	-0.2161	-0.0718	0.0194	-0.0052	-0.0169	-0.0546	-0.0565	0.0696
VNS_06	6	Sham	-0.2512	0.0024	-0.1347	0.0678	-0.281	-0.2595	0.0483	0.05	-0.2267	0.1881	-0.1383	-0.0272	-0.0158	-0.3965	0.0852	-0.0815	0.0642	0.0231	0.0304	0.137	0.1413
VNS_07	6	VNS	0.1282	0.1027	0.1204	0.2346	0.058	0.3326	0.0265	-0.311	0.0344	0.2847	0.1707	0.1257	0.1801	-0.2859	0.1706	0.0251	0.144	0.0962	0.1231	0.209	0.0829
VNS_08	6	Sham	0.1797	0.1227	0.0469	0.1692	0.0711	0.4591	0.1436	0.3468	0.0319	0.1491	0.5978	0.0136	0.0598	0.1218	0.0543	0.2647	0.0155	0.1204	0.2313	0.0835	0.1759
VNS_09	6	Sham	0.3181	0.2061	0.1376	0.5667	0.3434	0.2026	-0.0041	0.5519	0.2513	0.1874	0.2923	0.057	0.2437	0.7142	-0.3992	0.2958	0.5063	0.2489	-0.1167	0.1039	-0.2031
VNS_10	6	VNS	-0.1722	0.0032	-0.1168	-0.3193	-0.0026	-0.9018	-0.4349	-0.2957	-0.0379	-0.1307	-0.3344	-0.1301	-0.0335	-0.2311	-0.0701	-0.4373	-0.2408	-0.023	-0.1814	-0.004	-0.0352
VNS_12	6	Sham	-0.0345	0.0614	-0.0921	0.1465	-0.0693	-0.0418	0.1338	-0.165	-0.1409	0.2359	-0.3363	-0.03	-0.0029	0.4279	0.0577	-0.1693	-0.1549	-0.1257	-0.034	0.1265	0.0193
VNS_13	6	VNS	0.1158	0.0529	-0.2089	0.0584	0.1498	0.4574	-0.0213	-0.1836	-0.0785	0.2463	-0.326	-0.1074	-0.1799	0.6416	-0.0397	-0.5003	-0.1187	-0.0095	0.0112	0.3262	-0.0957
VNS_14	6	VNS	0.522	0.2264	0.3313	0.2099	0.3233	0.5808	0.2088	0.2528	0.2467	0.3429	0.5713	-0.057	0.173	0.5406	0.2067	0.3172	0.105	0.0295	0.1685	0.23	0.0202
VNS_15	6	VNS	-0.7271	-0.1557	-0.3227	-0.2986	-0.3621	-0.3848	-0.4021	-0.107	-0.4517	-0.1462	-1.7708	-0.1141	-0.1207	-0.7339	-0.1815	-0.391	-0.0917	-0.1432	-0.1336	-0.0971	-0.0692
VNS_16	6	Sham	0.1136	-0.0125	0.1639	0.1507	0.0728	-0.0918	0.0237	0.0234	0.1639	0.0968	-0.3218	0.0249	-0.0126	0.0216	0.1093	0.0233	-0.0001	-0.0812	-0.0405	0.0234	0.0405
VNS_17	6	Sham	-0.1487	0.0259	-0.1205	0.1378	-0.3365	-0.2364	-0.0528	0.1026	-0.1966	0.2537	-0.269	0.0182	-0.1094	-0.501	0.0484	-0.187	0.0614	-0.0905	-0.1011	0.1226	-0.0501
VNS_18	6	VNS	0.0265	-0.0162	-0.0929	0.0847	-0.1391	0.4263	-0.0677	-0.0307	-0.0813	0.1524	-0.5428	0.0116	0.148	0.2847	-0.0431	-0.0696	0.0241	0.0937	0.1023	-0.0125	-0.0854
VNS_19	6	VNS	-0.1731	-0.1442	-0.173	-0.0978	-0.236	-0.2792	-0.1003	-0.052	-0.3396	-0.0906	0.2817	-0.0112	-0.1371	-0.0178	-0.0886	-0.1449	-0.0303	-0.2454	-0.1411	-0.1434	0.0461
VNS_20	6	VNS	0.3491	0.0505	0.1729	0.0209	0.3729	0.25	0.1212	0.3756	0.1832	0.0276	0.4605	0.0195	0.0396	0.446	0.0338	0.1772	0.0181	0.1219	-0.0386	0.0227	-0.0109
VNS_21	6	VNS	-1.0361	-0.5252	-0.6092	-0.9911	-0.8844	-1.7149	-0.6266	-0.239	-0.4842	-0.982	-2.158	-0.182	-0.6089	-1.0201	-0.3572	-1.183	-0.416	-0.3863	-0.5318	-0.4694	-0.276
VNS_22	6	Sham	0.4321	0.1939	0.1054	0.3925	0.2652	0.7121	0.1756	0.2713	0.0629	0.1624	0.2566	0.0728	0.1233	0.4037	0.161	0.0101	0.033	0.0753	0.2071	0.0641	0.1099
VNS_23	6	Sham	0.0907	0.1722	0.007	0.2538	-0.0819	0.1424	0.1641	-0.1183	-0.0331	0.284	0.1334	0.0578	0.2907	0.4667	0.1213	-0.0443	0.1353	0.0723	0.2061	0.1239	0.0905
VNS_24	6	Sham	0.634	0.1896	0.1662	0.6239	0.2866	0.6841	0.5099	0.2703	0.2599	0.2572	1.4256	0.1547	0.4617	0.4526	0.1272	0.1908	0.1664	0.1194	0.3002	0.363	0.2053
VNS_25	6	VNS	-0.0693	0.0255	0.0279	-0.1799	-0.0277	0.1253	0.0901	0.229	0.0458	-0.0738	0.2589	-0.0408	-0.0714	-0.0067	0.0664	0.0919	-0.187	-0.001	-0.07	-0.1789	0.1006
VNS_26	6	Sham	-0.055	0.1511	0.0286	0.1058	0.0053	-0.0684	0.0999	0.2085	-0.0633	0.1552	0.5789	0.2637	0.264	-0.0685	-0.1167	0.346	0.1873	-0.0647	-0.0155	0.1156	0.0758
VNS_27	6	Sham	0.009	-0.0033	-0.0176	-0.0616	0.0353	0.0657	-0.07	-0.0297	0.0789	-0.0123	-0.0299	0.1154	-0.0646	-0.0134	0.1172	-0.1597	0.0972	0.1175	0.1409	-0.103	0.0487
VNS_28	6	Sham	0.9212	0.7329	0.3639	1.3083	0.6438	1.7885	0.9969	0.4634	0.4394	0.5338	1.2149	0.473	0.9808	0.9561	0.3257	0.5991	0.6116	0.6102	0.4895	0.3409	0.5474
VNS_29	6	Sham	0.0872	0.0952	0.0867	0.1708	-0.0908	0.5515	0.2336	0.1129	-0.0005	0.0344	0.1014	0.1709	0.1749	0.0885	0.2174	0.0831	0.1176	-0.0086	0.5338	0.2704	0.0696
VNS_30	6	Sham	0.6721	0.4837	0.3834	0.6639	0.4477	0.9746	0.4158	0.289	0.5022	0.4978	0.9121	0.122	0.317	0.2895	0.0698	0.8011	0.3084	0.2328	0.2548	0.4004	0.2042
VNS_31	6	VNS	0.1877	0.3261	0.0354	0.5305	0.247	0.5229	0.3245	0.0017	0.0259	0.6938	0.7395	0.1101	0.2039	0.5352	0.0813	0.2479	0.1381	0.0981	0.0786	0.1811	0.0808
VNS_32	6	VNS	0.1328	-0.0158	-0.196	0.1588	0.1161	0.5124	0.1528	-0.4741	-0.1179	0.1861	-0.416	0.1164	-0.0036	0.0336	0.174	-0.4338	-0.1728	-0.0281	-0.0692	-0.1165	0.1657
VNS_01	7	VNS	0.3638	-0.0518	0.0758	-0.0337	0.419	0.2624	0.1235	-0.0914	0.1365	-0.0736	0.485	-0.0295	0.0429	0.1817	-0.0919	0.3151	-0.0827	0.1039	-0.131	-0.0875	0.0468
VNS_02	7	VNS	-0.3875	-0.1411	-0.182	-0.2416	-0.1527	-0.2741	-0.42	-0.1122	-0.0193	-0.3864	-0.8691	-0.1083	-0.1821	-0.3597	0.0594	-0.1127	-0.0801	-0.2022	-0.0272	-0.2013	-0.0083
VNS_04	7	Sham	0.2361	-0.1153	-0.0271	0.1872	-0.0512	-0.0365	-0.0879	-0.0294	0.0389	0.2149	0.2122	0.1441	0.0226	-0.2363	0.0864	-0.0318	0.0353	0.0589	-0.0201	0.0604	0.0619
VNS_05	7	VNS	-0.1479	-0.0368	-0.1556	-0.0292	-0.1356	0.0579	0.0211	0.1081	-0.1484	-0.1184	0.7793	-0.0426	-0.0594	-0.4466	-0.0975	0.177	-0.0289	-0.0537	-0.1697	-0.0722	0.0151
VNS_06	7	Sham	-0.2413	0.011	-0.1219	0.1395	-0.2522	-0.1549	0.0784	0.0499	-0.2105	0.3036	-0.1147	-0.0023	0.0474	-0.339	0.1556	-0.0917	0.1412	0.0121	0.0794	0.1857	0.1451
VNS_07	7	VNS	0.3409	0.1473	0.1428	0.3592	0.1152	0.5147	0.1933	-0.0446	0.0991	0.493	0.2741	0.1284	0.2256	-0.1669	0.1838	0.0377	0.2118	0.133	0.1876	0.3202	0.0646
VNS_08	7	Sham	0.1065	0.1035	0.0303	0.0342	0.0177	0.3674	0.1003	0.2938	-0.0144	0.0488	0.569	-0.0075	0.0015	0.0673	0.0718	0.2372	-0.011	0.0971	0.1668	0.0786	0.1723
VNS_09	7	Sham	0.5571	0.3426	0.2682	0.7876	0.5744	0.5018	0.1201	0.5725	0.4089	0.3222	0.518	0.1587	0.3303	0.9855	-0.3533	0.377	0.5889	0.4336	0.1008	0.2013	-0.1057
VNS_10	7	VNS	-0.2199	-0.026	-0.1557	-0.2696	0.0068	-0.9893	-0.456	-0.3469	-0.044	-0.1248	-0.4656	-0.1507	0.0358	-0.3142	-0.1121	-0.5635	-0.2193	-0.0646	-0.2023	-0.0154	-0.0595
VNS_12	7	Sham	-0.0054	0.0513	-0.0871	0.0392	0.046	-0.3197	0.2527	-0.2516	-0.005	0.2191	-0.7102	-0.07	-0.1081	0.3881	-0.008	-0.2286	-0.1859	-0.1953	-0.0529	0.0235	-0.0359
VNS_13	7	VNS	0.0255	0.0101	-0.234	-0.0797	-0.0087	0.3499	-0.153	-0.2912	-0.1626	0.2183	-0.5379	-0.1267	-0.1882	0.3764	-0.1166	-0.5925	-0.2243	-0.1672	0.0301	0.331	-0.1591
VNS_14	7	VNS	0.6812	0.1804	0.2255	0.1811	0.3858	0.7466	0.12	0.222	0.1818	0.1798	0.5925	-0.0891	0.1373	0.603	0.2543	0.2723	0.0718	0.0558	0.1895	0.2095	0.0068
VNS_15	7	VNS	-0.936	-0.1117	-0.396	-0.3061	-0.5983	-0.5619	-0.4291	-0.1416	-0.6297	-0.0712	-2.0432	-0.1514	-0.1051	-0.9177	-0.2381	-0.3123	-0.0532	-0.2507	-0.1726	-0.0389	-0.1169
VNS_16	7	Sham	0.2151	-0.0438	0.2891	0.2614	0.1213	-0.0621	0.0582	-0.0536	0.2608	0.2434	-0.4678	0.0182	0.0223	0.0404	0.1056	0.0521	-0.0086	0.0109	-0.0664	0.0454	0.0432
VNS_17	7	Sham	-0.14	0.0744	-0.1362	0.2349	-0.3202	-0.3486	0.0101	0.1895	-0.1311	0.312	-0.3346	0.0394	-0.0903	-0.6249	0.0756	-0.2236	0.0623	-0.093	-0.1417	0.1866	-0.0338
VNS_18	7	VNS	-0.0604	-0.0692	-0.2195	0.1199	-0.2558	0.5891	-0.1151	-0.0159	-0.2011	0.0908	-1.088	-0.0045	0.2359	0.2952	0.0029	-0.2046	-0.0003	0.0804	0.201	0.0583	-0.0578
VNS_19	7	VNS	-0.375	-0.3357	-0.2917	-0.3337	-0.4289	-0.6466	-0.4114	-0.1358	-0.45	-0.3313	0.0729	-0.1831	-0.3122	-0.148	-0.1014	-0.3687	-0.3209	-0.3133	-0.1808	-0.2738	0.0199
VNS_20	7	VNS	0.3223	0.0373	0.1449	0.0368	0.3199	0.0699	0.0514	0.3962	0.1821	0.0574	0.3044	0.0024	0.0654	0.4159	0.0475	0.2037	0.0195	0.0666	-0.1054	0.0731	-0.0391
VNS_21	7	VNS	-1.1141	-0.438	-0.654	-0.8432	-0.8958	-1.6855	-0.5689	-0.2343	-0.5448	-0.876	-2.4867	-0.1993	-0.5121	-1.1715	-0.4082	-1.2472	-0.3383	-0.3658	-0.4677	-0.4471	-0.2962
VNS_22	7	Sham	0.4091	0.1119	0.108	0.2865	0.3448	0.4611	0.1102	0.1771	0.0256	0.192	0.1496	-0.0118	0.0243	0.4034	0.2225	-0.0372	-0.0184	0.0156	0.2033	-0.0079	0.141
VNS_23	7	Sham	0.1929	0.1925	0.0486	0.2376	-0.0275	0.079	0.107	-0.17	0.0348	0.3034	0.0788	0.0665	0.3395	0.2554	0.2031	-0.1217	0.1737	0.1154	0.2253	0.2422	0.1582
VNS_24	7	Sham	0.5622	0.1674	0.0896	0.4888	0.1884	0.4492	0.5032	0.192	0.1359	0.1587	1.635	0.2037	0.2174	0.4845	0.1634	0.0404	0.1077	0.0602	0.3288	0.3094	0.2031
VNS_25	7	VNS	0.0059	-0.0158	0.0872	-0.1037	-0.0219	0.2113	0.1603	0.3023	0.0709	-0.0903	0.3877	-0.0507	-0.0953	0.0264	0.0728	0.1592	-0.2915	-0.0249	-0.094	-0.1616	0.1154
VNS_26	7	Sham	0.1985	0.3515	0.2962	0.2539	0.2432	0.0545	0.3475	0.2041	0.193	0.4868	0.8265	0.4993	0.4548	0.1759	0.0655	0.6609	0.3451	0.1318	0.1989	0.2891	0.2212
VNS_27	7	Sham	0.0371	-0.0029	0.0422	0.0024	0.0599	0.1198	-0.0978	0.0248	0.2096	0.0411	0.0753	0.1516	-0.0484	-0.0061	0.193	-0.1474	0.1739	0.1591	0.1727	-0.091	0.1222
VNS_28	7	Sham	1.225	0.8429	0.508	1.5202	0.826	2.0854	1.1873	0.4463	0.6365	0.5195	1.3962	0.6079	1.0395	1.0513	0.496	0.7131	0.7223	0.7467	0.6139	0.427	0.6105
VNS_29	7	Sham	0.1562	0.1433	0.143	0.2235	-0.002	0.4881	0.2663	0.1106	0.0343	0.0422	0.1215	0.1785	0.1821	0.1239	0.262	0.1161	0.1273	0.0045	0.611	0.3089	0.0589
VNS_30	7	Sham	0.713	0.4166	0.4066	0.7078	0.4751	1.1634	0.5193	0.3051	0.5582	0.3889	1.035	0.1783	0.3332	0.2786	0.2288	0.8592	0.2245	0.306	0.3705	0.3998	0.313
VNS_31	7	VNS	0.2273	0.3854	0.0028	0.5453	0.2075	0.4614	0.2808	0.0372	0.0218	0.7118	0.8122	0.123	0.2207	0.6054	0.0883	0.3549	0.1854	0.039	0.1117	0.1858	0.0886
VNS_32	7	VNS	-0.0192	-0.0655	-0.2196	0.1403	0.0243	0.3088	0.031	-0.2211	-0.1833	0.0445	-0.627	0.097	0.0111	0.0602	0.1313	-0.4055	-0.1378	-0.1606	-0.1084	-0.1106	0.1405
VNS_01	8	VNS	0.3144	-0.0042	0.0724	0.1059	0.2502	0.1799	0.1445	-0.095	0.083	-0.0985	0.6749	-0.0133	0.0865	0.181	-0.0646	0.3829	-0.0289	0.1386	-0.1321	-0.1196	0.0563
VNS_02	8	VNS	-0.2056	-0.0483	-0.0539	-0.1182	-0.0023	-0.1037	-0.179	-0.0202	0.0915	-0.1134	-0.6764	-0.0736	-0.1129	-0.2021	-0.0092	0.063	-0.0149	-0.0746	0.0179	-0.0847	-0.0063
VNS_04	8	Sham	0.0856	-0.1427	-0.0824	0.0719	-0.0083	-0.0845	-0.0548	-0.1371	-0.005	0.169	0.2761	0.0796	0.075	-0.1391	0.0533	-0.0877	0.0097	-0.0579	0.0767	0.0017	0.0997
VNS_05	8	VNS	-0.2191	-0.0808	-0.1894	-0.0431	-0.1837	-0.1569	-0.0995	0.0599	-0.1965	-0.1566	0.6451	0.0064	-0.07	-0.6577	-0.125	0.0336	-0.0168	-0.0148	-0.1612	-0.0669	0.0079
VNS_06	8	Sham	-0.1964	0.0587	-0.1305	0.231	-0.2648	0.0909	0.1427	0.1157	-0.2261	0.2809	0.0252	0.0638	0.1269	-0.0599	0.2063	-0.0738	0.1594	-0.0225	0.1387	0.1429	0.1208
VNS_07	8	VNS	0.3178	0.165	0.157	0.324	0.1615	0.3829	0.2091	-0.0785	0.1458	0.5811	0.0559	0.09	0.1807	0.1674	0.1991	0.0625	0.1657	0.1983	0.1225	0.2441	0.0946
VNS_08	8	Sham	0.1288	0.0448	0.0246	0.0147	0.0485	0.2682	0.081	0.2455	-0.0207	0.0048	0.3759	0.0395	0.0195	0.0053	0.1206	0.1562	-0.0376	0.039	0.1943	0.0388	0.0761
VNS_09	8	Sham	0.661	0.2186	0.222	0.8333	0.6713	0.6664	0.165	0.8181	0.1872	0.1635	0.7536	0.1329	0.323	1.1619	-0.0494	0.265	0.4876	0.3143	0.1998	0.2392	-0.1152
VNS_10	8	VNS	-0.2815	0.0061	-0.1673	-0.2928	-0.0681	-0.7788	-0.3994	-0.2907	-0.1111	-0.1615	-0.475	-0.0893	-0.0487	-0.406	-0.0688	-0.4805	-0.1397	-0.0698	-0.1182	-0.0487	-0.0415
VNS_12	8	Sham	0.1012	0.0265	-0.0541	0.0877	0.1072	-0.1214	0.1649	-0.1098	0.0233	0.1545	-0.412	-0.0117	0.047	0.7188	0.1106	-0.1557	-0.0888	-0.0839	0.006	0.0638	-0.054
VNS_13	8	VNS	0.0887	0.0531	-0.119	-0.1368	0.0977	0.2191	-0.0844	-0.17	-0.0642	0.1277	-0.4871	-0.1044	-0.1698	0.3849	-0.0346	-0.229	-0.2356	-0.0715	0.0111	0.3143	-0.0568
VNS_14	8	VNS	0.5284	0.1448	0.177	0.0983	0.2803	0.3878	0.1903	0.2926	0.1905	0.078	0.4467	-0.0469	0.0788	0.6046	0.2155	0.2734	0.0146	0.0324	0.0801	0.0524	0.0544
VNS_15	8	VNS	-0.9239	-0.0731	-0.3293	-0.3277	-0.6991	-0.7728	-0.4705	-0.1161	-0.5344	-0.0428	-1.9974	-0.1297	-0.086	-0.9262	-0.2563	-0.2214	0.0086	-0.1645	-0.1178	-0.0216	-0.1267
VNS_16	8	Sham	0.0513	-0.0803	0.1312	0.1501	0.0352	-0.1325	-0.0089	-0.0394	0.0841	0.1277	-0.3837	0.0102	-0.0177	0.0088	0.0407	-0.1346	-0.1022	-0.1004	-0.0706	0.0062	0.026
VNS_17	8	Sham	0.0019	0.0826	-0.1615	0.2402	-0.1433	-0.1402	-0.0157	0.1025	-0.1352	0.302	-0.102	0.0773	-0.0064	-0.5153	0.1974	-0.1456	0.1066	-0.0121	-0.0368	0.1679	0.055
VNS_18	8	VNS	0.0783	0.0029	-0.1757	0.2787	-0.0359	0.6003	0.0315	0.0828	-0.1419	0.1596	-0.7548	0.0651	0.2691	0.4085	0.0481	-0.1444	0.0536	0.0923	0.2387	0.0941	-0.0115
VNS_19	8	VNS	-0.496	-0.2389	-0.256	-0.3451	-0.3758	-0.9465	-0.2469	-0.1711	-0.3928	-0.276	-0.0776	-0.1618	-0.2485	-0.3399	-0.3264	-0.2822	-0.1855	-0.3384	-0.3685	-0.2283	-0.0649
VNS_20	8	VNS	0.2758	0.0769	0.1288	0.0843	0.3006	0.1248	0.0777	0.3313	0.1847	0.0862	0.1734	-0.0208	0.0821	0.3095	0.0587	0.1817	0.0214	0.0586	0.0088	0.1094	-0.004
VNS_21	8	VNS	-0.7085	-0.1829	-0.3871	-0.4452	-0.5659	-1.1874	-0.3168	-0.0962	-0.2993	-0.4143	-1.9736	-0.0921	-0.284	-0.5964	-0.2557	-0.7771	-0.1089	-0.1885	-0.2235	-0.2423	-0.1071
VNS_22	8	Sham	0.2106	-0.0205	0.0553	0.009	0.2116	-0.0058	-0.0092	0.025	0.0371	0.019	-0.1562	0.0653	-0.1037	0.1475	0.1287	-0.1438	-0.0634	-0.0904	0.1142	-0.0371	0.038
VNS_23	8	Sham	0.1588	0.0688	-0.0275	0.1121	-0.0386	0.1193	-0.0553	-0.1446	0.0162	0.0939	0.2143	0.0442	0.1856	0.143	0.1982	-0.2075	0.0352	0.0159	0.209	0.0772	0.0849
VNS_24	8	Sham	0.4343	0.0995	0.0674	0.2644	0.1382	0.4644	0.3022	0.0933	0.0823	0.1244	1.0288	0.1335	0.0861	0.3705	0.1737	0.027	0.076	0.0912	0.214	0.172	0.109
VNS_25	8	VNS	0.0232	0.0375	0.0838	-0.0177	-0.0632	0.0916	0.2364	0.3514	0.0631	0.0697	0.362	0.0121	-0.0274	-0.0445	0.1003	0.0841	-0.1551	0.032	-0.0252	-0.0919	0.1423
VNS_26	8	Sham	0.2624	0.2301	0.2767	0.3131	0.2489	0.1487	0.2459	0.2374	0.0758	0.3877	0.6722	0.2973	0.3606	0.34	0.1266	0.5372	0.2531	0.1339	0.289	0.1142	0.1627
VNS_27	8	Sham	0.0223	-0.0496	0.0021	0.0245	0.0235	0.1267	0.0503	0.0269	0.0546	0.0471	0.0441	0.1218	-0.0646	-0.0002	0.1867	-0.1089	0.0917	0.1145	0.1188	-0.0385	0.1103
VNS_28	8	Sham	0.8913	0.4248	0.3171	1.1255	0.58	1.4493	0.8299	0.4075	0.503	0.2566	0.9211	0.5125	0.7319	0.8339	0.4318	0.3733	0.3494	0.3883	0.3864	0.2063	0.3684
VNS_29	8	Sham	0.0084	0.057	-0.0042	0.1411	0.0162	0.2022	0.061	-0.0763	0.0162	-0.0413	-0.0634	0.1729	0.2093	0.1499	0.2183	0.0165	0.0643	-0.1146	0.511	0.183	-0.0027
VNS_30	8	Sham	0.4176	0.1632	0.1561	0.4981	0.2342	0.9464	0.3519	0.1322	0.2249	0.0642	0.7337	0.0994	0.1953	0.0671	0.1913	0.3376	-0.0281	0.0884	0.2867	0.194	0.2491
VNS_31	8	VNS	0.2852	0.4093	0.1208	0.5883	0.2552	0.3599	0.3866	0.1459	0.0618	0.6546	0.734	0.1176	0.2216	0.5768	0.1053	0.3481	0.22	0.1464	0.1794	0.2345	0.1179
VNS_32	8	VNS	-0.0763	-0.0041	-0.2044	0.1836	-0.0666	0.251	0.0062	0.0755	-0.3028	0.0523	-0.3631	-0.0237	0.0606	-0.0147	0.1428	-0.2491	-0.0968	0.013	-0.1793	0.0014	0.0979
VNS_01	9	VNS	0.265	0.0433	0.069	0.2456	0.0813	0.0973	0.1655	-0.0985	0.0294	-0.1234	0.8647	0.003	0.1301	0.1804	-0.0373	0.4507	0.0249	0.1732	-0.1332	-0.1516	0.0658
VNS_02	9	VNS	-0.0237	0.0444	0.0743	0.0052	0.1482	0.0668	0.0619	0.0718	0.2022	0.1596	-0.4838	-0.0389	-0.0437	-0.0444	-0.0779	0.2387	0.0504	0.053	0.0631	0.032	-0.0042
VNS_04	9	Sham	-0.0649	-0.1701	-0.1378	-0.0433	0.0346	-0.1325	-0.0216	-0.2448	-0.0489	0.1231	0.3401	0.0151	0.1275	-0.0418	0.0203	-0.1435	-0.016	-0.1747	0.1736	-0.057	0.1375
VNS_05	9	VNS	-0.2903	-0.1247	-0.2232	-0.057	-0.2318	-0.3716	-0.2201	0.0118	-0.2445	-0.1949	0.511	0.0554	-0.0805	-0.8689	-0.1524	-0.1097	-0.0046	0.0241	-0.1527	-0.0615	0.0008
VNS_06	9	Sham	-0.1515	0.1064	-0.139	0.3225	-0.2773	0.3367	0.207	0.1815	-0.2416	0.2582	0.1651	0.1299	0.2064	0.2193	0.2571	-0.0559	0.1777	-0.0571	0.198	0.1	0.0964
VNS_07	9	VNS	0.2947	0.1828	0.1712	0.2887	0.2078	0.251	0.2249	-0.1125	0.1924	0.6691	-0.1623	0.0516	0.1358	0.5017	0.2145	0.0872	0.1197	0.2635	0.0574	0.168	0.1246
VNS_08	9	Sham	0.1511	-0.0139	0.0188	-0.0047	0.0793	0.1689	0.0617	0.1972	-0.027	-0.0391	0.1827	0.0865	0.0374	-0.0568	0.1693	0.0751	-0.0643	-0.019	0.2218	-0.0009	-0.0201
VNS_09	9	Sham	0.765	0.0945	0.1759	0.8791	0.7681	0.831	0.2098	1.0638	-0.0346	0.0049	0.9893	0.1072	0.3158	1.3383	0.2545	0.1529	0.3863	0.1949	0.2987	0.2771	-0.1247
VNS_10	9	VNS	-0.3432	0.0382	-0.1789	-0.3159	-0.143	-0.5684	-0.3429	-0.2345	-0.1782	-0.1981	-0.4843	-0.0279	-0.1332	-0.4978	-0.0256	-0.3974	-0.0601	-0.0749	-0.0341	-0.082	-0.0235
VNS_12	9	Sham	0.2078	0.0017	-0.0211	0.1362	0.1684	0.0769	0.0771	0.0319	0.0515	0.09	-0.1138	0.0467	0.202	1.0495	0.2292	-0.0829	0.0084	0.0275	0.0648	0.1042	-0.0721
VNS_13	9	VNS	0.1518	0.096	-0.004	-0.194	0.2041	0.0884	-0.0159	-0.0489	0.0342	0.0371	-0.4363	-0.082	-0.1515	0.3935	0.0474	0.1345	-0.2469	0.0241	-0.008	0.2975	0.0454
VNS_14	9	VNS	0.3756	0.1093	0.1285	0.0155	0.1747	0.0291	0.2605	0.3632	0.1992	-0.0239	0.3009	-0.0046	0.0202	0.6062	0.1766	0.2744	-0.0426	0.0089	-0.0292	-0.1048	0.1021
VNS_15	9	VNS	-0.9117	-0.0346	-0.2626	-0.3493	-0.7998	-0.9836	-0.512	-0.0907	-0.4391	-0.0144	-1.9516	-0.108	-0.067	-0.9347	-0.2745	-0.1305	0.0703	-0.0782	-0.063	-0.0043	-0.1366
VNS_16	9	Sham	-0.1125	-0.1168	-0.0267	0.0388	-0.0508	-0.203	-0.076	-0.0252	-0.0926	0.012	-0.2997	0.0022	-0.0577	-0.0228	-0.0242	-0.3213	-0.1959	-0.2117	-0.0748	-0.033	0.0087
VNS_17	9	Sham	0.1438	0.0909	-0.1869	0.2456	0.0336	0.0682	-0.0414	0.0154	-0.1392	0.2921	0.1306	0.1153	0.0774	-0.4057	0.3192	-0.0677	0.1509	0.0687	0.0681	0.1493	0.1438
VNS_18	9	VNS	0.2171	0.075	-0.1319	0.4375	0.184	0.6116	0.1781	0.1814	-0.0826	0.2283	-0.4217	0.1346	0.3023	0.5219	0.0934	-0.0841	0.1075	0.1042	0.2763	0.1299	0.0348
VNS_19	9	VNS	-0.617	-0.1422	-0.2202	-0.3565	-0.3226	-1.2464	-0.0823	-0.2065	-0.3355	-0.2208	-0.228	-0.1404	-0.1849	-0.5318	-0.5514	-0.1958	-0.0502	-0.3635	-0.5562	-0.1827	-0.1496
VNS_20	9	VNS	0.2293	0.1164	0.1127	0.1318	0.2814	0.1797	0.1041	0.2663	0.1873	0.115	0.0423	-0.0439	0.0988	0.2032	0.0699	0.1598	0.0232	0.0506	0.123	0.1457	0.0311
VNS_21	9	VNS	-0.3028	0.0723	-0.1202	-0.0471	-0.236	-0.6892	-0.0647	0.042	-0.0539	0.0475	-1.4604	0.0152	-0.0559	-0.0213	-0.1032	-0.307	0.1206	-0.0112	0.0206	-0.0376	0.082
VNS_22	9	Sham	0.0122	-0.153	0.0027	-0.2685	0.0784	-0.4727	-0.1285	-0.127	0.0486	-0.154	-0.462	0.1424	-0.2318	-0.1083	0.0348	-0.2503	-0.1084	-0.1964	0.0251	-0.0662	-0.065
VNS_23	9	Sham	0.1248	-0.0548	-0.1036	-0.0134	-0.0496	0.1595	-0.2176	-0.1192	-0.0024	-0.1156	0.3497	0.022	0.0316	0.0306	0.1933	-0.2934	-0.1033	-0.0836	0.1926	-0.0879	0.0117
VNS_24	9	Sham	0.3063	0.0316	0.0452	0.0401	0.0879	0.4795	0.1012	-0.0054	0.0286	0.0901	0.4226	0.0634	-0.0451	0.2566	0.1841	0.0136	0.0443	0.1222	0.0991	0.0346	0.0149
VNS_25	9	VNS	0.0405	0.0907	0.0804	0.0683	-0.1045	-0.028	0.3124	0.4005	0.0554	0.2296	0.3363	0.0748	0.0404	-0.1154	0.1277	0.009	-0.0188	0.089	0.0436	-0.0222	0.1692
VNS_26	9	Sham	0.3263	0.1088	0.2573	0.3723	0.2546	0.2429	0.1442	0.2706	-0.0413	0.2887	0.518	0.0954	0.2665	0.504	0.1877	0.4135	0.1611	0.1361	0.3791	-0.0608	0.1043
VNS_27	9	Sham	0.0075	-0.0962	-0.0379	0.0466	-0.0129	0.1336	0.1985	0.029	-0.1004	0.053	0.013	0.092	-0.0807	0.0057	0.1805	-0.0704	0.0094	0.0699	0.0649	0.014	0.0983
VNS_28	9	Sham	0.5577	0.0066	0.1262	0.7308	0.334	0.8131	0.4724	0.3686	0.3695	-0.0062	0.4461	0.4171	0.4242	0.6165	0.3675	0.0334	-0.0234	0.03	0.159	-0.0143	0.1263
VNS_29	9	Sham	-0.1394	-0.0292	-0.1514	0.0587	0.0345	-0.0838	-0.1443	-0.2632	-0.0019	-0.1249	-0.2483	0.1673	0.2365	0.176	0.1747	-0.0831	0.0014	-0.2338	0.411	0.057	-0.0643
VNS_30	9	Sham	0.1222	-0.0901	-0.0943	0.2884	-0.0067	0.7294	0.1845	-0.0408	-0.1084	-0.2605	0.4324	0.0205	0.0574	-0.1445	0.1537	-0.1841	-0.2806	-0.1293	0.2029	-0.0118	0.1852
VNS_31	9	VNS	0.3431	0.4331	0.2389	0.6314	0.3029	0.2585	0.4923	0.2545	0.1019	0.5975	0.6557	0.1122	0.2226	0.5481	0.1222	0.3414	0.2545	0.2538	0.247	0.2831	0.1471
VNS_32	9	VNS	-0.1334	0.0573	-0.1892	0.2269	-0.1575	0.1932	-0.0186	0.3721	-0.4223	0.0602	-0.0991	-0.1445	0.11	-0.0897	0.1544	-0.0927	-0.0559	0.1866	-0.2501	0.1134	0.0552
VNS_01	10	VNS	0.1412	0.0352	0.0721	0.244	0.0377	0.0272	0.0877	-0.0298	0.0295	-0.0565	0.4064	-0.0161	0.1168	0.1637	-0.0222	0.3711	0.0182	0.1089	-0.1456	-0.1274	0.0775
VNS_02	10	VNS	-0.0969	-0.0472	-0.0455	-0.0286	0.0396	0.0207	-0.079	-0.0212	0.0615	0.052	-0.5925	-0.0365	-0.0462	-0.1705	-0.0959	0.0191	-0.0143	-0.0093	0.0051	-0.0465	-0.0691
VNS_04	10	Sham	-0.2197	-0.2738	-0.2517	-0.0718	-0.1097	-0.5305	-0.124	-0.2325	-0.1682	-0.0065	-0.2621	-0.0491	0.0921	-0.2767	-0.0615	-0.3158	-0.0974	-0.2447	-0.0813	-0.1336	0.0466
VNS_05	10	VNS	-0.262	-0.0866	-0.1669	-0.0453	-0.1876	-0.3829	-0.1372	0.0337	-0.1641	-0.1775	0.4389	0.0195	-0.0466	-0.7573	-0.1286	0.0086	0.0072	0.0031	-0.1345	-0.0684	0.0402
VNS_06	10	Sham	-0.256	0.0387	-0.1472	0.1968	-0.3368	0.1417	0.1009	0.1035	-0.2688	0.1833	0.0439	0.0365	0.1121	0.0554	0.1252	-0.0801	0.105	-0.0778	0.0893	0.027	0.0488
VNS_07	10	VNS	0.1982	0.0276	0.0065	0.0917	0.1172	0.0585	0.0033	-0.1347	0.0246	0.3982	-0.1026	-0.0184	0.0167	0.5766	0.0866	-0.1346	0.0238	0.1336	-0.0763	0.1402	0.0447
VNS_08	10	Sham	0.0389	-0.0441	-0.023	-0.0278	0.0207	-0.0104	-0.0467	0.054	-0.0502	-0.0614	0.0523	0.0537	0.0565	-0.1283	0.1085	-0.0215	-0.0344	-0.071	0.1266	-0.0322	-0.0165
VNS_09	10	Sham	0.7025	0.1765	0.1951	0.7767	0.7268	0.7971	0.1566	0.758	0.2381	0.0193	0.9188	0.1641	0.3742	1.0713	0.057	0.3111	0.4764	0.2709	0.3131	0.1914	-0.1335
VNS_10	10	VNS	-0.3462	0.0404	-0.1693	-0.3395	-0.1943	-0.5551	-0.3878	-0.2078	-0.1888	-0.1964	-0.429	-0.019	-0.1688	-0.4157	-0.0335	-0.2893	-0.0884	-0.0581	-0.1017	-0.0882	-0.0362
VNS_12	10	Sham	0.0634	-0.0044	-0.0323	0.0515	0.0334	0.0534	0.0229	-0.0369	0.0237	0.0331	-0.262	0.0086	0.11	0.5552	0.157	-0.0338	0.0288	0.0055	0.0336	0.0627	-0.0464
VNS_13	10	VNS	0.1884	0.0757	0.0284	-0.0966	0.2375	0.0624	0.0176	-0.0089	0.0383	0.0611	-0.2733	-0.0528	-0.1139	0.6409	0.116	0.2582	-0.1877	0.1082	0.0718	0.2557	0.0662
VNS_14	10	VNS	0.1442	0.0045	0.0586	-0.0598	0.0191	-0.2034	0.0111	0.329	0.123	-0.1047	0.1516	-0.0174	0.001	0.3793	0.0685	0.0971	-0.0606	-0.0388	-0.0666	-0.1809	0.0114
VNS_15	10	VNS	-0.6458	0.0385	-0.1546	-0.2292	-0.5749	-0.7925	-0.4716	0.0063	-0.2631	0.0495	-1.3835	-0.0256	-0.0407	-0.5851	-0.1798	0.0027	0.1393	-0.0651	0.0412	0.0297	-0.1194
VNS_16	10	Sham	-0.1561	-0.1284	-0.1185	-0.0229	-0.1178	-0.2574	-0.0438	-0.0667	-0.1998	0.036	-0.237	-0.0348	-0.0849	-0.0302	-0.025	-0.3537	-0.1638	-0.1822	-0.0602	-0.0394	0.0021
VNS_17	10	Sham	0.037	0.0126	-0.2203	0.1984	-0.0058	-0.1578	-0.0774	-0.0637	-0.1093	0.1883	-0.0164	0.0472	0.0386	-0.4441	0.1951	-0.1384	0.1209	-0.0872	0.005	0.1202	0.0904
VNS_18	10	VNS	0.3572	0.1543	-0.033	0.6686	0.3678	0.8892	0.2973	0.3086	0.012	0.4196	0.1882	0.2013	0.3688	0.7161	0.129	-0.0022	0.1947	0.1277	0.3512	0.1214	0.0905
VNS_19	10	VNS	0.0327	0.0589	0.0259	0.0811	0.0123	-0.2186	0.2218	0.0645	-0.0517	0.0519	0.3195	-0.0373	0.0787	-0.0273	-0.3651	0.0575	0.1978	-0.1077	-0.1657	-0.0252	-0.076
VNS_20	10	VNS	0.1188	0.0863	0.0653	0.0153	0.2525	0.0864	0.0529	0.2518	0.1421	0.0832	-0.1549	-0.0535	0.0508	0.2552	0.0519	0.0314	-0.0444	-0.0249	0.0614	0.1246	-0.0024
VNS_21	10	VNS	0.0042	0.1132	-0.0936	0.131	-0.0033	-0.2092	0.033	0.1876	0.0793	0.2219	-1.1192	0.0261	0.0915	0.2018	0.0361	-0.0598	0.112	0.0571	0.1879	0.0241	0.1222
VNS_22	10	Sham	-0.1606	-0.2175	-0.0698	-0.3418	-0.0243	-0.564	-0.1483	-0.2331	-0.0302	-0.164	-0.5517	-0.0393	-0.2066	-0.2596	-0.075	-0.2517	-0.161	-0.1897	-0.0475	-0.1227	-0.0755
VNS_23	10	Sham	0.073	-0.0411	-0.1112	-0.111	-0.0472	0.0027	-0.0982	-0.1027	-0.0216	-0.0485	0.2744	0.0242	-0.0556	-0.2024	0.1213	-0.2563	-0.1009	-0.077	0.0816	-0.0003	0.0215
VNS_24	10	Sham	0.1892	-0.0412	0.0305	0.0796	0.0445	0.3134	0.0003	-0.0974	0.0466	-0.0462	0.3223	0.0058	-0.0631	0.1953	0.0639	-0.0551	-0.02	0.0666	-0.0121	0.0685	0.0193
VNS_25	10	VNS	0.2819	0.1429	0.1627	0.2384	0.0922	0.2429	0.4196	0.4692	0.1815	0.3445	0.5861	0.1493	0.0607	0.0745	0.1391	0.2537	0.1481	0.1577	0.0856	0.0743	0.1621
VNS_26	10	Sham	0.0368	-0.0058	0.0824	0.2013	0.0635	-0.1921	-0.0091	0.0643	-0.2713	0.0681	0.103	0.0501	0.1203	0.2622	0.1879	0.0697	-0.0664	0.0465	0.1855	-0.1317	0.0613
VNS_27	10	Sham	-0.0081	-0.0832	-0.03	-0.0547	-0.0388	0.0142	0.0842	-0.0874	-0.0545	-0.0242	-0.015	0.0345	-0.102	-0.0154	0.1041	-0.0284	0.0118	0.0637	0.003	-0.0692	0.0574
VNS_28	10	Sham	0.2184	-0.132	-0.0031	0.19	0.0725	0.0896	0.1766	0.0938	0.1778	-0.1637	0.1071	0.1264	0.0578	0.3374	0.2126	-0.0783	-0.1903	-0.0196	0.0059	-0.1365	-0.0326
VNS_29	10	Sham	-0.2268	-0.0916	-0.2558	-0.0932	-0.2239	-0.031	-0.2874	-0.4224	-0.0935	-0.183	-0.4517	0.0573	0.0591	0.0278	0.1153	-0.2525	0.0125	-0.1251	0.2318	0.0006	-0.1541
VNS_30	10	Sham	0.0605	-0.1051	-0.1486	0.2016	-0.0949	0.6343	0.0888	-0.0508	-0.1855	-0.2943	0.1619	-0.0193	0.0609	-0.1104	0.0342	-0.3114	-0.2532	-0.0801	0.1026	-0.0099	0.1429
VNS_31	10	VNS	0.3558	0.3869	0.1786	0.5868	0.2909	0.4586	0.3539	0.2601	0.0973	0.5526	0.7583	0.1217	0.2023	0.563	0.1795	0.3878	0.2527	0.1508	0.2575	0.304	0.1588
VNS_32	10	VNS	-0.1194	0.0508	-0.1387	0.0785	-0.1424	-0.0121	-0.0933	0.4267	-0.2823	0.0055	-0.2389	-0.1477	0.0839	-0.1072	0.0837	-0.1382	-0.1332	0.035	-0.2297	0.078	0.0391
VNS_01	11	VNS	0.0051	0.0179	0.0764	0.2188	0.0149	-0.041	-0.0065	0.0509	0.0384	0.0257	-0.1599	-0.041	0.094	0.1443	-0.0091	0.2669	0.0015	0.028	-0.1599	-0.0937	0.0896
VNS_02	11	VNS	-0.2127	-0.1696	-0.2067	-0.0885	-0.1122	-0.0615	-0.2836	-0.1451	-0.1211	-0.1191	-0.7514	-0.0396	-0.0607	-0.3438	-0.1054	-0.2665	-0.1006	-0.1032	-0.07	-0.1575	-0.1451
VNS_04	11	Sham	-0.3752	-0.3902	-0.3754	-0.0858	-0.2852	-0.9868	-0.2489	-0.2002	-0.3001	-0.15	-0.9753	-0.1134	0.0421	-0.5668	-0.1515	-0.5076	-0.1881	-0.3068	-0.3947	-0.2132	-0.0659
VNS_05	11	VNS	-0.217	-0.0347	-0.0956	-0.0294	-0.1279	-0.3604	-0.0204	0.0672	-0.0624	-0.151	0.3772	-0.0306	-0.0053	-0.5919	-0.0962	0.1705	0.0189	-0.0277	-0.1147	-0.0773	0.0874
VNS_06	11	Sham	-0.3853	-0.0482	-0.1554	0.0349	-0.4041	-0.1269	-0.0335	0.0014	-0.2979	0.0996	-0.1209	-0.0834	-0.0113	-0.1822	-0.037	-0.1112	0.0172	-0.0962	-0.0475	-0.0509	-0.0026
VNS_07	11	VNS	0.0895	-0.1563	-0.188	-0.1323	0.0037	-0.1441	-0.2577	-0.155	-0.1789	0.0674	0.0033	-0.0935	-0.1148	0.6083	-0.065	-0.3975	-0.0803	-0.0288	-0.2215	0.1204	-0.0536
VNS_08	11	Sham	-0.0957	-0.0697	-0.0708	-0.0514	-0.0528	-0.2031	-0.1699	-0.1051	-0.0763	-0.08	-0.0675	0.0075	0.0757	-0.2013	0.0294	-0.1207	0.0048	-0.122	0.0111	-0.062	0.0038
VNS_09	11	Sham	0.6123	0.2927	0.2253	0.6497	0.6625	0.73	0.087	0.3602	0.5931	0.0626	0.7974	0.2347	0.4437	0.7304	-0.224	0.5142	0.5982	0.3796	0.3134	0.0852	-0.1422
VNS_10	11	VNS	-0.3395	0.0377	-0.1562	-0.3631	-0.2417	-0.5746	-0.4496	-0.1859	-0.1899	-0.1883	-0.3629	-0.0188	-0.1962	-0.3047	-0.05	-0.177	-0.1347	-0.0377	-0.1945	-0.0898	-0.0539
VNS_12	11	Sham	-0.1228	-0.0073	-0.0508	-0.0554	-0.1343	-0.0072	-0.0256	-0.1409	-0.0135	-0.0225	-0.4847	-0.0455	-0.0232	-0.0767	0.0529	0.0113	0.0363	-0.0387	-0.0126	0.0076	-0.0134
VNS_13	11	VNS	0.2205	0.0449	0.047	0.0265	0.2588	0.054	0.0453	0.0177	0.0266	0.1042	-0.0916	-0.0224	-0.0731	0.9281	0.1824	0.3418	-0.1167	0.1903	0.1682	0.2096	0.0735
VNS_14	11	VNS	-0.1004	-0.1118	-0.0149	-0.1339	-0.1448	-0.4148	-0.2915	0.2773	0.0328	-0.1821	0.0018	-0.0394	-0.0118	0.1144	-0.0511	-0.1101	-0.072	-0.0907	-0.0921	-0.2436	-0.1022
VNS_15	11	VNS	-0.3376	0.1173	-0.0396	-0.0854	-0.2957	-0.5344	-0.4175	0.1152	-0.0736	0.1193	-0.7284	0.0668	-0.0132	-0.1759	-0.0663	0.1429	0.2095	-0.0642	0.1537	0.0665	-0.0978
VNS_16	11	Sham	-0.1796	-0.1359	-0.1994	-0.0764	-0.1816	-0.3091	0.005	-0.1174	-0.2955	0.0832	-0.1779	-0.0767	-0.1101	-0.0335	-0.0151	-0.3603	-0.1107	-0.1291	-0.0426	-0.0403	-0.0026
VNS_17	11	Sham	-0.1112	-0.0801	-0.255	0.1424	-0.0814	-0.4562	-0.1151	-0.1416	-0.0737	0.0688	-0.2266	-0.0385	-0.0207	-0.5071	0.03	-0.2339	0.0785	-0.2826	-0.086	0.0894	0.0132
VNS_18	11	VNS	0.4975	0.2347	0.0751	0.9118	0.5457	1.2112	0.4119	0.4404	0.1125	0.6313	0.8441	0.2676	0.4409	0.9237	0.163	0.0834	0.2873	0.1531	0.4322	0.1056	0.1477
VNS_19	11	VNS	0.8109	0.2773	0.307	0.5936	0.3941	1.0305	0.5492	0.3865	0.2698	0.3608	0.9833	0.0795	0.3757	0.5931	-0.1103	0.3385	0.4646	0.195	0.3211	0.151	0.024
VNS_20	11	VNS	-0.0022	0.0447	0.0126	-0.1285	0.2221	-0.0316	-0.0113	0.2457	0.0889	0.0414	-0.3632	-0.0608	-0.0081	0.3336	0.029	-0.1146	-0.1237	-0.1117	-0.0295	0.0939	-0.0473
VNS_21	11	VNS	0.2948	0.1185	-0.1069	0.2725	0.2133	0.2677	0.1049	0.3345	0.1937	0.3484	-0.8067	0.0209	0.2255	0.3663	0.1732	0.1502	0.0639	0.1071	0.3422	0.0619	0.1376
VNS_22	11	Sham	-0.3291	-0.2707	-0.1455	-0.381	-0.122	-0.5926	-0.1514	-0.3316	-0.124	-0.1467	-0.6053	-0.2643	-0.1559	-0.3934	-0.1874	-0.2355	-0.2148	-0.1642	-0.1174	-0.1837	-0.0706
VNS_23	11	Sham	0.0184	-0.0045	-0.1074	-0.204	-0.0425	-0.187	0.0682	-0.0877	-0.0409	0.0648	0.164	0.0305	-0.1317	-0.4555	0.0382	-0.1988	-0.0749	-0.0526	-0.0453	0.1293	0.0452
VNS_24	11	Sham	0.0738	-0.1149	0.0169	0.163	0.0023	0.1171	-0.084	-0.1883	0.0766	-0.1995	0.3063	-0.0496	-0.0623	0.1428	-0.0781	-0.133	-0.0898	-0.0035	-0.1228	0.131	0.04
VNS_25	11	VNS	0.5606	0.1948	0.2593	0.4225	0.3285	0.5788	0.532	0.5413	0.3299	0.4518	0.8819	0.2257	0.0731	0.3078	0.1479	0.5517	0.3201	0.2283	0.1231	0.1752	0.1493
VNS_26	11	Sham	-0.3115	-0.1192	-0.1183	-0.0082	-0.1604	-0.7154	-0.171	-0.1819	-0.5202	-0.1727	-0.3554	0.0308	-0.0346	-0.0473	0.178	-0.3107	-0.3164	-0.0583	-0.0554	-0.1851	0.0209
VNS_27	11	Sham	-0.0239	-0.0602	-0.0141	-0.1766	-0.063	-0.1261	-0.0738	-0.2235	0.0249	-0.1154	-0.0424	-0.0277	-0.1241	-0.041	0.016	0.0142	0.0284	0.0639	-0.0603	-0.1749	0.0116
VNS_28	11	Sham	-0.1218	-0.2241	-0.1222	-0.3751	-0.1917	-0.6486	-0.1091	-0.2203	-0.0235	-0.3036	-0.2093	-0.1969	-0.3185	0.048	0.0425	-0.152	-0.3228	-0.0176	-0.1347	-0.2422	-0.1776
VNS_29	11	Sham	-0.304	-0.1499	-0.353	-0.2567	-0.5284	0.0782	-0.4202	-0.5769	-0.1974	-0.2368	-0.6581	-0.0701	-0.1524	-0.1494	0.0533	-0.4334	0.0361	0.0215	0.0393	-0.0442	-0.2486
VNS_30	11	Sham	0.0377	-0.0804	-0.1702	0.1354	-0.1578	0.5596	0.005	-0.0336	-0.2199	-0.2796	-0.1035	-0.0526	0.0881	-0.0354	-0.0991	-0.3729	-0.179	0.0136	-0.0005	0.0266	0.1042
VNS_31	11	VNS	0.3611	0.329	0.0885	0.5276	0.269	0.709	0.1748	0.2486	0.0853	0.5098	0.8911	0.1337	0.1786	0.585	0.2435	0.4431	0.2449	0.0127	0.2583	0.3203	0.1677
VNS_32	11	VNS	-0.0935	0.0331	-0.0823	-0.1018	-0.1097	-0.242	-0.1763	0.4411	-0.0991	-0.0595	-0.4461	-0.1314	0.0452	-0.1152	-0.0007	-0.2174	-0.2303	-0.1708	-0.1942	0.018	0.0274
VNS_01	12	VNS	0.0338	0.0213	0.0632	0.1668	0.0707	-0.0651	-0.0202	0.0553	0.0344	0.0813	-0.3176	-0.0176	0.0807	0.1246	-0.0068	0.1721	0.0326	0.0166	-0.1527	0.0331	0.0788
VNS_02	12	VNS	-0.2737	-0.1858	-0.2296	-0.1198	-0.1349	-0.0568	-0.325	-0.2195	-0.1491	-0.1248	-0.8004	-0.0347	-0.0709	-0.3811	-0.1116	-0.3673	-0.1169	-0.0712	-0.0581	-0.1547	-0.1367
VNS_04	12	Sham	-0.4023	-0.3873	-0.3556	-0.1958	-0.2843	-0.9378	-0.3004	-0.1751	-0.3166	-0.2155	-1.0544	-0.1285	0.0035	-0.6447	-0.1076	-0.511	-0.2246	-0.2404	-0.4098	-0.1982	-0.0797
VNS_05	12	VNS	-0.1675	-0.0595	-0.0685	-0.052	-0.078	-0.3106	0.0797	0.1094	-0.0179	-0.1457	0.3155	-0.0402	-0.0296	-0.3945	-0.0703	0.1492	-0.0215	-0.0269	-0.0972	-0.0784	0.0893
VNS_06	12	Sham	-0.3861	-0.0531	-0.1409	-0.0431	-0.3498	-0.2443	-0.0747	0.0256	-0.2705	0.0442	-0.1786	-0.1147	-0.082	-0.2533	-0.1213	-0.1115	-0.0577	-0.0735	-0.0853	-0.0603	-0.0253
VNS_07	12	VNS	0.0161	-0.1929	-0.2428	-0.2171	-0.0437	-0.2775	-0.355	-0.2119	-0.2525	-0.0487	0.0214	-0.0866	-0.1363	0.3889	-0.0596	-0.4142	-0.1292	-0.1219	-0.2655	0.1118	-0.0616
VNS_08	12	Sham	-0.1536	-0.0719	-0.1102	-0.093	-0.0896	-0.2503	-0.1966	-0.1669	-0.0869	-0.0997	-0.1762	-0.0217	0.0518	-0.2183	0.0145	-0.1672	-0.0036	-0.1504	-0.0242	-0.0568	-0.0028
VNS_09	12	Sham	0.6398	0.3003	0.2689	0.6181	0.7516	0.7861	0.1507	0.299	0.6537	0.116	0.7565	0.3168	0.4327	0.7256	-0.0712	0.4959	0.6427	0.4168	0.4387	0.0917	-0.0886
VNS_10	12	VNS	-0.348	0.0495	-0.147	-0.3162	-0.2349	-0.5847	-0.4256	-0.1739	-0.1707	-0.1211	-0.3157	-0.0393	-0.1699	-0.219	-0.057	-0.0974	-0.1392	0.0018	-0.2121	-0.0798	-0.0549
VNS_12	12	Sham	-0.0882	-0.0246	-0.044	-0.0887	-0.125	-0.0211	-0.0148	-0.1398	-0.0218	-0.0386	-0.3921	-0.0374	-0.0842	-0.1177	0.0252	-0.0036	0.0158	-0.053	-0.0314	-0.0416	-0.0138
VNS_13	12	VNS	0.101	-0.0017	-0.0146	-0.0628	0.145	0.0218	0.0411	0.0168	-0.1004	0.065	-0.153	-0.0644	-0.0903	0.6612	0.1339	0.2158	-0.1579	0.1478	0.0798	0.1569	0.0451
VNS_14	12	VNS	-0.2192	-0.1256	-0.0329	-0.1563	-0.1728	-0.5347	-0.331	0.2372	-0.0212	-0.17	-0.1079	-0.0888	-0.0298	-0.1131	-0.1608	-0.1909	-0.0687	-0.1024	-0.1748	-0.2125	-0.1567
VNS_15	12	VNS	-0.1488	0.1184	-0.0022	-0.0173	-0.1179	-0.2771	-0.2705	0.1584	0.0233	0.1796	-0.3556	0.0844	-0.0142	0.0466	0.0046	0.1862	0.1884	-0.0287	0.1794	0.0815	-0.0846
VNS_16	12	Sham	-0.1538	-0.0953	-0.1622	-0.0894	-0.1414	-0.2754	0.0588	-0.117	-0.2367	0.0657	-0.2853	-0.0478	-0.0845	-0.0003	-0.0418	-0.2289	-0.0288	-0.1133	-0.0325	-0.0152	-0.009
VNS_17	12	Sham	-0.1905	-0.0945	-0.2091	0.0125	-0.1439	-0.5212	-0.1233	-0.1849	-0.0852	-0.0236	-0.3601	-0.066	-0.1025	-0.4489	-0.1004	-0.234	0.0332	-0.2775	-0.1365	0.0145	-0.0708
VNS_18	12	VNS	0.4806	0.2013	0.0709	0.8715	0.5156	1.1989	0.3942	0.4103	0.0497	0.6012	1.0088	0.2397	0.343	0.8582	0.1594	0.0029	0.2282	0.0824	0.369	0.0755	0.1277
VNS_19	12	VNS	1.037	0.2984	0.3384	0.7145	0.4671	1.7126	0.5561	0.4803	0.308	0.3889	1.1986	0.1	0.42	0.8391	0.1291	0.3263	0.4119	0.3679	0.5845	0.1996	0.101
VNS_20	12	VNS	-0.0516	0.0051	-0.005	-0.2426	0.1843	-0.1775	-0.0785	0.1919	0.0923	-0.0359	-0.4201	-0.1013	-0.0645	0.2757	-0.0247	-0.1671	-0.1801	-0.0976	-0.1261	-0.0019	-0.0635
VNS_21	12	VNS	0.4722	0.0795	-0.1025	0.2348	0.3184	0.3965	0.1414	0.4289	0.2437	0.3	-0.4212	0.0021	0.228	0.4619	0.2271	0.2978	-0.0075	0.1041	0.3435	0.0302	0.1537
VNS_22	12	Sham	-0.3975	-0.212	-0.148	-0.3993	-0.2177	-0.5422	-0.1696	-0.3669	-0.1471	-0.1749	-0.5814	-0.2902	-0.1712	-0.4191	-0.2651	-0.2256	-0.2021	-0.1074	-0.1913	-0.1688	-0.0917
VNS_23	12	Sham	-0.0347	0.0068	-0.1152	-0.2648	-0.1336	-0.3085	0.095	-0.0923	-0.0963	0.0211	0.0233	0.0149	-0.1662	-0.5852	-0.02	-0.171	-0.0804	-0.0583	-0.1188	0.1155	0.0245
VNS_24	12	Sham	-0.0189	-0.1348	0.0009	0.0977	-0.0382	-0.0486	-0.1402	-0.2412	0.0423	-0.2337	0.116	-0.0641	-0.0804	0.0053	-0.1118	-0.1763	-0.1229	-0.0233	-0.1556	0.1339	0.0284
VNS_25	12	VNS	0.5639	0.1969	0.2342	0.4224	0.3473	0.6266	0.5712	0.5063	0.2857	0.3663	0.8698	0.1961	0.0812	0.3428	0.1083	0.5897	0.2912	0.254	0.2125	0.1983	0.1468
VNS_26	12	Sham	-0.4766	-0.2266	-0.2563	-0.2546	-0.2856	-1.0178	-0.2968	-0.3116	-0.623	-0.2847	-0.6499	-0.0983	-0.1605	-0.2397	0.0528	-0.534	-0.3992	-0.173	-0.2938	-0.2728	-0.11
VNS_27	12	Sham	-0.0269	-0.0792	-0.0205	-0.2287	-0.0686	-0.234	-0.1699	-0.2268	0.0114	-0.1764	-0.0832	-0.0369	-0.1601	-0.0391	-0.0291	-0.0344	0.0481	0.0243	-0.0697	-0.1916	-0.047
VNS_28	12	Sham	-0.2082	-0.2614	-0.143	-0.6373	-0.2371	-0.8342	-0.2306	-0.2868	-0.0425	-0.3632	-0.4209	-0.3009	-0.3802	-0.0698	-0.0282	-0.2304	-0.3388	-0.0341	-0.1599	-0.2921	-0.2188
VNS_29	12	Sham	-0.4967	-0.1978	-0.4648	-0.3647	-0.8446	-0.1245	-0.4565	-0.5738	-0.3188	-0.3259	-0.8314	-0.167	-0.253	-0.279	-0.0737	-0.5277	0.0018	-0.0237	-0.0872	-0.0519	-0.2778
VNS_30	12	Sham	0.139	-0.0554	-0.1082	0.2138	-0.0761	0.5191	0.095	0.0933	-0.1576	-0.1796	-0.1548	-0.0472	0.1134	0.0184	-0.1235	-0.3352	-0.1688	0.1003	0.0238	0.0841	0.089
VNS_31	12	VNS	0.2709	0.2477	0.016	0.3822	0.1909	0.6424	0.0571	0.1944	0.0351	0.4259	0.8433	0.1059	0.1055	0.4862	0.2127	0.3468	0.1768	-0.0242	0.174	0.2677	0.1414
VNS_32	12	VNS	-0.0843	-0.0029	-0.0392	-0.1347	-0.091	-0.2645	-0.1844	0.4053	-0.0155	-0.066	-0.3786	-0.1054	0.0432	-0.1074	-0.0344	-0.2466	-0.1987	-0.2072	-0.1639	-0.0465	0.0386
