# Supplementary material for: Noninvasive vagus nerve stimulation alters neural response and physiological autonomic tone to noxious thermal challenge
Source: PLoS One. 2019 Feb 13;14(2):e0201212. doi: 10.1371/journal.pone.0201212 (PMC6373934; doi:10.1371/journal.pone.0201212)
Supplement: S4 Data Set — This data set contains cluster results for group × time x GSR analysis of noxious thermal stimuli. (XLSX) [file pone.0201212.s009.xlsx]

## Sheet: Sheet1
ROI	Subject	Group	2	3	4	5	6	7	8	9	10	11	12
ROI_1	VNS_04	Sham	-0.0208	-0.003	0.022	0.0249	-0.0017	-0.0247	-0.0263	-0.0279	-0.051	-0.0778	-0.0628
ROI_1	VNS_06	Sham	-0.0277	-0.0297	-0.0308	-0.0266	-0.0155	-0.0069	-0.0134	-0.02	-0.0075	0.0082	0.0045
ROI_1	VNS_08	Sham	0.034	0.0389	0.0371	0.0318	0.0218	0.0135	0.0147	0.0158	0.0064	-0.0049	-0.0122
ROI_1	VNS_09	Sham	0.0117	0.0102	0.0064	0.0059	0.0099	0.0133	0.0136	0.0139	0.0141	0.0142	0.0141
ROI_1	VNS_12	Sham	0.0739	0.0915	0.0932	0.0754	0.0316	-0.0021	0.0245	0.0511	0.0293	-0.0005	-0.0012
ROI_1	VNS_16	Sham	-0.0007	-0.0007	0	0.0003	0.0001	-0.0001	-0.0001	0	-0.0005	-0.0011	-0.001
ROI_1	VNS_17	Sham	-0.0003	0.001	0.0023	0.0022	0.0003	-0.0009	0.0024	0.0057	0.0026	-0.0016	-0.0036
ROI_1	VNS_22	Sham	0.0007	0.0668	0.1437	0.1578	0.0881	0.025	0.0008	-0.0233	-0.0896	-0.163	-0.1759
ROI_1	VNS_23	Sham	-0.0712	-0.0194	0.0344	0.0564	0.036	0.0151	-0.009	-0.033	-0.039	-0.0419	-0.0573
ROI_1	VNS_24	Sham	-0.0271	0.0406	0.1257	0.1591	0.1238	0.087	0.0412	-0.0045	0.0133	0.0417	0.0309
ROI_1	VNS_26	Sham	-0.011	-0.0158	-0.02	-0.0158	-0.0002	0.0129	0.0108	0.0088	0.0033	-0.0027	-0.0146
ROI_1	VNS_27	Sham	-0.0007	-0.0018	-0.0033	-0.004	-0.0035	-0.0032	-0.0044	-0.0057	-0.0059	-0.006	-0.0058
ROI_1	VNS_28	Sham	-0.0807	0.0673	0.2536	0.4757	0.7455	0.9197	0.5205	0.1213	0.0756	0.0887	0.1188
ROI_1	VNS_29	Sham	-0.0009	0.0002	0.0007	0.0011	0.0013	0.0011	-0.0021	-0.0053	-0.0044	-0.0027	-0.0033
ROI_1	VNS_30	Sham	0.0024	0.0021	0.0022	0.0028	0.0042	0.0051	0.0027	0.0003	0.0002	0.0005	0.0017
ROI_1	VNS_01	VNS	0.0014	0.0063	0.0159	0.0216	0.0223	0.0215	0.0124	0.0033	0.0009	-0.0004	0.0008
ROI_1	VNS_02	VNS	-0.0043	-0.0055	-0.0079	-0.0091	-0.0086	-0.0075	-0.0033	0.0009	-0.0021	-0.0062	-0.0061
ROI_1	VNS_05	VNS	0.0535	0.041	0.006	-0.0067	0.0104	0.0227	0.0063	-0.0101	-0.0082	-0.0031	-0.0038
ROI_1	VNS_07	VNS	0.0439	0.0379	0.0335	0.0307	0.0301	0.0322	0.0505	0.0689	0.0353	-0.0069	-0.0315
ROI_1	VNS_10	VNS	-0.1111	-0.1112	-0.0958	-0.0884	-0.0917	-0.0988	-0.1293	-0.1598	-0.1365	-0.1043	-0.084
ROI_1	VNS_13	VNS	0.1486	0.1076	0.0696	0.0422	0.0286	0.0205	0.0453	0.07	0.0667	0.0586	0.0146
ROI_1	VNS_14	VNS	0.0089	0.0243	0.0465	0.0563	0.0495	0.0431	0.0393	0.0355	0.0118	-0.0153	-0.0341
ROI_1	VNS_15	VNS	-0.0159	-0.0169	-0.0184	-0.0224	-0.0298	-0.0351	-0.0277	-0.0203	-0.0081	0.0048	0.0115
ROI_1	VNS_18	VNS	0.0024	0.0029	0.0029	0.0031	0.0037	0.0042	0.0047	0.0053	0.0047	0.0039	0.003
ROI_1	VNS_19	VNS	0.0103	0.0128	0.0253	0.0174	-0.0177	-0.0472	-0.0433	-0.0395	0.0019	0.0495	0.0556
ROI_1	VNS_20	VNS	-0.0454	-0.0157	0.0458	0.0756	0.063	0.0504	0.0374	0.0244	-0.0049	-0.0369	-0.0422
ROI_1	VNS_21	VNS	0.0034	-0.0002	-0.006	-0.0088	-0.0076	-0.0065	-0.0054	-0.0044	-0.0011	0.0026	0.0039
ROI_1	VNS_25	VNS	0.0053	0.0049	-0.0005	-0.0031	-0.002	-0.0008	0.0012	0.0032	0.0062	0.0093	0.0077
ROI_1	VNS_31	VNS	-0.0292	0.0067	0.0655	0.0952	0.0862	0.0817	0.104	0.1264	0.1148	0.0976	0.0646
ROI_1	VNS_32	VNS	0.0063	0.0059	0.0046	0.0031	0.0016	0.0003	0.0004	0.0004	0	-0.0005	-0.0006
ROI_2	VNS_04	Sham	-0.2366	-0.1137	0.102	0.2274	0.2322	0.2303	0.1877	0.1451	0.0733	-0.0034	-0.1061
ROI_2	VNS_06	Sham	-0.211	-0.1689	-0.0949	-0.0191	0.059	0.1254	0.121	0.1167	0.0597	-0.006	-0.048
ROI_2	VNS_08	Sham	0.0319	0.0642	0.1118	0.1126	0.0509	0.0002	0.016	0.0317	0.0054	-0.0279	-0.0557
ROI_2	VNS_09	Sham	-0.0697	-0.0055	0.0661	0.1588	0.2797	0.3943	0.4716	0.5488	0.5818	0.6074	0.547
ROI_2	VNS_12	Sham	0.1986	0.1603	0.1234	0.0593	-0.041	-0.1104	0.0052	0.1208	0.0707	-0.0071	-0.0392
ROI_2	VNS_16	Sham	-0.0232	-0.0829	-0.1233	-0.096	0.0216	0.1151	0.0643	0.0136	-0.0614	-0.1403	-0.1358
ROI_2	VNS_17	Sham	-0.0044	-0.0562	-0.1003	-0.1029	-0.0499	-0.0038	0.0017	0.0072	0.0216	0.0375	-0.0146
ROI_2	VNS_22	Sham	-0.1057	0.0057	0.1799	0.2477	0.1735	0.098	0.0148	-0.0683	-0.0948	-0.1119	-0.0795
ROI_2	VNS_23	Sham	-0.0584	-0.0178	0.0123	0.039	0.061	0.0781	0.0653	0.0526	-0.059	-0.187	-0.228
ROI_2	VNS_24	Sham	0.0054	0.2452	0.5641	0.7052	0.6092	0.4928	0.2542	0.0156	0.0778	0.1901	0.1724
ROI_2	VNS_26	Sham	-0.1013	-0.1591	-0.2005	-0.1387	0.0609	0.2369	0.2705	0.3042	0.2135	0.1021	-0.0641
ROI_2	VNS_27	Sham	-0.0634	-0.0984	-0.1484	-0.1516	-0.0924	-0.0426	-0.0488	-0.055	-0.1021	-0.1559	-0.1601
ROI_2	VNS_28	Sham	-0.3209	0.0926	0.7938	1.4045	1.8947	2.2375	1.6955	1.1534	0.4825	-0.2099	-0.5604
ROI_2	VNS_29	Sham	0.0702	0.0974	0.1146	0.1331	0.1534	0.1655	0.129	0.0925	-0.0161	-0.1366	-0.2017
ROI_2	VNS_30	Sham	-0.0376	0.0163	0.1506	0.2528	0.3121	0.3459	0.2268	0.1077	0.0479	-0.0021	0.0319
ROI_2	VNS_01	VNS	0.1386	0.1784	0.2415	0.2183	0.0799	-0.0221	0.0935	0.209	0.1583	0.0798	0.0492
ROI_2	VNS_02	VNS	-0.1938	-0.1736	-0.1367	-0.1182	-0.1244	-0.1194	-0.0467	0.0261	-0.01	-0.0643	-0.0811
ROI_2	VNS_05	VNS	0.0104	-0.0099	-0.0126	-0.028	-0.0604	-0.0792	-0.0172	0.0449	0.0605	0.0683	0.0304
ROI_2	VNS_07	VNS	0.0379	0.0266	0.0315	0.048	0.08	0.1076	0.1087	0.1098	0.03	-0.0633	-0.0787
ROI_2	VNS_10	VNS	-0.0926	-0.0994	-0.104	-0.1053	-0.1019	-0.1005	-0.11	-0.1195	-0.1421	-0.1669	-0.132
ROI_2	VNS_13	VNS	0.0199	-0.0432	-0.1001	-0.1549	-0.2068	-0.2453	-0.203	-0.1607	-0.1083	-0.0543	-0.0886
ROI_2	VNS_14	VNS	0.1221	0.1255	0.1251	0.1437	0.1876	0.2189	0.1735	0.1281	0.0251	-0.0875	-0.1283
ROI_2	VNS_15	VNS	-0.02	-0.0223	-0.0463	-0.0629	-0.0698	-0.0788	-0.1011	-0.1235	-0.0891	-0.0452	-0.0499
ROI_2	VNS_18	VNS	-0.0209	-0.0225	-0.02	0.0179	0.1028	0.1851	0.2521	0.3191	0.3379	0.3488	0.2632
ROI_2	VNS_19	VNS	-0.0457	-0.0286	0.0134	-0.0403	-0.2217	-0.3673	-0.2977	-0.2281	0.0588	0.3819	0.3861
ROI_2	VNS_20	VNS	-0.009	-0.0176	-0.0406	-0.0297	0.0268	0.0784	0.1015	0.1245	0.0271	-0.0903	-0.1691
ROI_2	VNS_21	VNS	-0.4844	-0.4963	-0.4868	-0.4442	-0.3577	-0.26	-0.0955	0.0689	0.1286	0.1709	0.1224
ROI_2	VNS_25	VNS	-0.1628	-0.1899	-0.1734	-0.1522	-0.1249	-0.0892	-0.0033	0.0826	0.1297	0.1704	0.1677
ROI_2	VNS_31	VNS	0.0731	0.1714	0.2964	0.3708	0.3776	0.3922	0.4526	0.513	0.3948	0.2467	0.1011
ROI_2	VNS_32	VNS	0.125	0.0442	-0.035	-0.089	-0.1093	-0.1097	0.0088	0.1273	0.0231	-0.1183	-0.1097
ROI_3	VNS_04	Sham	-0.1084	-0.0926	-0.0656	-0.0972	-0.2072	-0.2877	-0.1914	-0.0951	-0.1908	-0.3183	-0.337
ROI_3	VNS_06	Sham	-0.555	-0.5348	-0.4231	-0.3529	-0.3379	-0.3047	-0.162	-0.0193	-0.0712	-0.1554	-0.1905
ROI_3	VNS_08	Sham	0.029	0.0957	0.1261	0.1515	0.1701	0.1852	0.18	0.1747	0.0222	-0.1549	-0.2361
ROI_3	VNS_09	Sham	0.2144	0.1721	0.1068	0.1843	0.4519	0.6713	0.6009	0.5306	0.48	0.4328	0.4564
ROI_3	VNS_12	Sham	0.1571	0.0603	-0.0686	-0.1091	-0.0318	0.0335	0.0264	0.0194	-0.0134	-0.0506	-0.0599
ROI_3	VNS_16	Sham	-0.3266	-0.3293	-0.2214	-0.0899	0.0734	0.2117	0.201	0.1903	0.1588	0.1238	0.1107
ROI_3	VNS_17	Sham	-0.1096	-0.1377	-0.1821	-0.1707	-0.085	-0.0055	0.0362	0.078	0.0134	-0.0689	-0.1398
ROI_3	VNS_22	Sham	-0.0239	0.0688	0.2089	0.2562	0.1798	0.1124	0.0989	0.0854	-0.0236	-0.1485	-0.1665
ROI_3	VNS_23	Sham	-0.1051	0.0175	0.0705	0.0609	-0.0323	-0.1285	-0.2425	-0.3564	-0.3291	-0.2783	-0.31
ROI_3	VNS_24	Sham	-0.3923	-0.1209	0.3195	0.4653	0.2181	0.0038	-0.0138	-0.0314	0.0434	0.1336	0.1287
ROI_3	VNS_26	Sham	-0.1932	-0.2995	-0.4392	-0.3539	0.0313	0.368	0.4131	0.4583	0.1754	-0.1622	-0.3276
ROI_3	VNS_27	Sham	-0.0604	-0.2021	-0.3606	-0.3229	-0.0235	0.204	0.0004	-0.2031	-0.1572	-0.0697	-0.0841
ROI_3	VNS_28	Sham	-0.1061	0.0589	0.3381	0.4892	0.4692	0.4185	0.1832	-0.0522	0.0844	0.283	0.3702
ROI_3	VNS_29	Sham	-0.5115	-0.5074	-0.465	-0.4238	-0.3843	-0.3658	-0.4726	-0.5794	-0.6017	-0.61	-0.71
ROI_3	VNS_30	Sham	0.2393	0.1963	0.1736	0.2059	0.3114	0.3681	0.1319	-0.1043	-0.2016	-0.2759	-0.1895
ROI_3	VNS_01	VNS	0.1674	0.2375	0.3259	0.3298	0.2214	0.1082	-0.0329	-0.174	-0.1022	0.0051	0.0849
ROI_3	VNS_02	VNS	-0.161	-0.1151	-0.0337	0.0254	0.0548	0.1028	0.2623	0.4218	0.1752	-0.139	-0.2624
ROI_3	VNS_05	VNS	0.4055	0.2986	0.0668	-0.0455	0.0017	0.0111	-0.2054	-0.4218	-0.248	-0.009	0.0892
ROI_3	VNS_07	VNS	-0.1275	-0.198	-0.3188	-0.2088	0.209	0.562	0.527	0.4921	0.0092	-0.5483	-0.6146
ROI_3	VNS_10	VNS	-0.2447	-0.1915	-0.1131	-0.0687	-0.0697	-0.0815	-0.158	-0.2345	-0.2293	-0.2104	-0.1806
ROI_3	VNS_13	VNS	0.1644	0.1609	0.2	0.1945	0.1296	0.085	0.1627	0.2404	0.1229	-0.0272	-0.1969
ROI_3	VNS_14	VNS	0.1253	0.2148	0.2832	0.2791	0.178	0.0928	0.1026	0.1124	0.0882	0.0583	0.0491
ROI_3	VNS_15	VNS	0.7151	0.6263	0.4199	0.1513	-0.2003	-0.5215	-0.6603	-0.7991	-0.5561	-0.2494	-0.0937
ROI_3	VNS_18	VNS	-0.1599	-0.0509	0.1751	0.2552	0.1406	0.0689	0.2542	0.4395	0.6147	0.7882	0.6619
ROI_3	VNS_19	VNS	-0.381	-0.4184	-0.362	-0.3485	-0.3923	-0.4304	-0.4346	-0.4387	-0.1007	0.2943	0.4011
ROI_3	VNS_20	VNS	-0.0017	0.0737	0.1681	0.2224	0.223	0.2146	0.1516	0.0886	0.1	0.1239	0.1296
ROI_3	VNS_21	VNS	-0.0113	-0.031	-0.0784	-0.1473	-0.2447	-0.3099	-0.1812	-0.0525	0.0871	0.2285	0.2914
ROI_3	VNS_25	VNS	-0.2756	-0.2312	-0.1766	-0.1038	-0.0067	0.0855	0.1476	0.2097	0.256	0.2995	0.2384
ROI_3	VNS_31	VNS	0.1394	0.1458	0.1586	0.1384	0.0739	0.0142	-0.0165	-0.0471	-0.0374	-0.0211	-0.0677
ROI_3	VNS_32	VNS	0.4992	0.3761	0.1348	0.009	0.0375	0.0275	-0.2136	-0.4548	-0.3352	-0.1556	0.0093
